# Supplementary material for: Bankable human iPSC-derived retinal progenitors represent a valuable source of multipotent cells
Source: Commun Biol. 2023 Jul 21;6:762. doi: 10.1038/s42003-023-04956-2 (PMC10362027; doi:10.1038/s42003-023-04956-2)
Supplement: Supplementary file 5 — Supplementary Data 3 [file 42003_2023_4956_MOESM5_ESM.xlsx]

## Sheet: Supplemental_Table_3 (16168)
Ensembl_ID	Gene.name	Gene.description	Mean_W4ROs_TPM	Mean_W6ROs_TPM	Mean_hiRPCp0_TPM	Mean_hiRPCp2_TPM	Mean_hiRPCp3_TPM	Mean_hiRPCp4_TPM	Log2_FC_W6ROs.v.W4ROs	pval_W6ROs.v.W4ROs	FDR_W6ROs.v.W4ROs	Log2_FC_hiRPCp0.v.W4ROs	pval_hiRPCp0.v.W4ROs	FDR_hiRPCp0.v.W4ROs	Log2_FC_hiRPCp0.v.W6ROs	pval_hiRPCp0.v.W6ROs	FDR_hiRPCp0.v.W6ROs	Log2_FC_hiRPCp2.v.W4ROs	pval_hiRPCp2.v.W4ROs	FDR_hiRPCp2.v.W4ROs	Log2_FC_hiRPCp2.v.W6ROs	pval_hiRPCp2.v.W6ROs	FDR_hiRPCp2.v.W6ROs	Log2_FC_hiRPCp2.v.hiRPCp0	pval_hiRPCp2.v.hiRPCp0	FDR_hiRPCp2.v.hiRPCp0	Log2_FC_hiRPCp3.v.hiRPCp0	pval_hiRPCp3.v.hiRPCp0	FDR_hiRPCp3.v.hiRPCp0	Log2_FC_hiRPCp4.v.hiRPCp0	pval_hiRPCp4.v.hiRPCp0	FDR_hiRPCp4.v.hiRPCp0	Log2_FC_hiRPCp3.v.hiRPCp2	pval_hiRPCp3.v.hiRPCp2	FDR_hiRPCp3.v.hiRPCp2	Log2_FC_hiRPCp4.v.hiRPCp2	pval_hiRPCp4.v.hiRPCp2	FDR_hiRPCp4.v.hiRPCp2	Log2_FC_hiRPCp4.v.hiRPCp3	pval_hiRPCp4.v.hiRPCp3	FDR_hiRPCp4.v.hiRPCp3	Gene.type
ENSG00000000003	TSPAN6	tetraspanin 6 [Source:HGNC Symbol;Acc:HGNC:11858]	76.4	70.3	107.6	92	100.5	105.6	-0.234189731249594	0.119622265096025	0.174891651841234	0.275158093389883	0.0656884130762117	0.108169462371857	0.509347824639477	0.00607498069831209	0.0278681495280934	0.332759669528348	0.0288671395331661	0.0521394972198126	0.566949400777942	0.00280377995681963	0.0106744332756809	0.057601576138465	0.729369806617145	0.835506936109997	0.132822430014958	0.428178148472305	0.668571668091546	0.206832898976727	0.222879014742295	0.409328803880982	0.0752208538764934	0.651790644220405	1	0.149231322838262	0.374557473501934	0.579430554547367	0.074010468961769	0.656874471812974	0.854888235963189	protein_coding
ENSG00000000419	DPM1	dolichyl-phosphate mannosyltransferase subunit 1, catalytic [Source:HGNC Symbol;Acc:HGNC:3005]	92.1	100.6	99	111.7	97.8	85.3	0.00553926940513149	0.975739023515695	0.981811206125164	-0.119158027175066	0.517556099827693	0.601623918412559	-0.124697296580197	0.555250718805081	0.733207916484375	0.362432764144055	0.0556228478157792	0.0922426488547009	0.356893494738923	0.102278756596805	0.19527042335739	0.48159079131912	0.0321605920739758	0.106996834000847	0.215082615741859	0.313440319751464	0.56461859737761	0.0165725336332752	0.937252422407064	0.968829716014565	-0.266508175577261	0.214747313109185	1	-0.465018257685845	0.0378560386626525	0.117687807947785	-0.198510082108584	0.351367921438591	0.627417771589241	protein_coding
ENSG00000000457	SCYL3	SCY1 like pseudokinase 3 [Source:HGNC Symbol;Acc:HGNC:19285]	7.8	13.1	12.7	9	10	11.6	0.634296176904535	2.00610912672524e-06	1.13494676242199e-05	0.478206471122451	7.04400688110777e-05	0.000278743385366205	-0.156089705782084	0.172495348814353	0.342665742040129	0.252439534071479	0.01591150464423	0.0309036779090156	-0.381856642833056	0.00270321395341145	0.0103451518136591	-0.225766937050972	0.0553367873297545	0.156861941503296	-0.121808283422591	0.283080224419942	0.533899935687162	0.103593436629945	0.358625814547658	0.558795489584762	0.103958653628381	0.359009606033582	1	0.329360373680917	0.00779502603770443	0.035959422540269	0.225401720052536	0.0552434747932328	0.200768626228284	protein_coding
ENSG00000000460	C1orf112	chromosome 1 open reading frame 112 [Source:HGNC Symbol;Acc:HGNC:25565]	5.2	8.3	14.7	12.4	13.3	9.9	0.578521099035714	0.0021164953037647	0.00515152981583192	1.29798320044713	1.45059043709798e-07	1.28377650670155e-06	0.719462101411412	0.00125861155752089	0.00798242558000628	1.2762525168717	1.92148660112821e-07	1.55966450068484e-06	0.697731417835981	0.00164500623320159	0.00684452365260064	-0.0217306835754309	0.909123758954238	0.949833423270295	0.0573305081185053	0.763264408240599	0.882673589661817	-0.362056350777852	0.0699241302315041	0.177973660219017	0.0790611916939361	0.678645371034474	1	-0.340325667202422	0.0872225865271886	0.216204507367486	-0.419386858896358	0.038570398258823	0.155950179906704	protein_coding
ENSG00000001036	FUCA2	alpha-L-fucosidase 2 [Source:HGNC Symbol;Acc:HGNC:4008]	85.9	84.3	98.1	100.3	113.2	110.9	-0.138652898038594	0.186364302296276	0.255300338905772	-0.0228933265103494	0.822391642750235	0.864187331619454	0.115759571528245	0.3312873250434	0.529411421093766	0.268269318366455	0.0144762024058596	0.0284198296139319	0.406922216405049	0.00243989668097494	0.00949642917932365	0.291162644876805	0.0215480185232234	0.0801864008059838	0.430032509752766	0.00154705002660376	0.0129005940588737	0.406143898858808	0.00245925379841202	0.0123221799400446	0.138869864875961	0.24595356337202	1	0.114981253982004	0.333972896937967	0.538546700966389	-0.0238886108939574	0.838859403783731	0.941998836753985	protein_coding
ENSG00000001084	GCLC	glutamate-cysteine ligase catalytic subunit [Source:HGNC Symbol;Acc:HGNC:4311]	14.9	13.3	13.1	12	14.1	12.2	-0.269862946033017	0.0607083544645136	0.09760300122668	-0.398883559928565	0.00865381466662006	0.0187892479313253	-0.129020613895549	0.414520192580977	0.613770786981852	-0.279779476969324	0.0529813896071519	0.0883970785840511	-0.0099165309363073	0.949558286586239	0.968485960752722	0.119104082959241	0.451120654623162	0.625625685273343	0.322662988799512	0.0509055695911018	0.183499768541594	0.117649059405912	0.456215053292571	0.647744605975285	0.203558905840271	0.203954845823129	1	-0.0014550235533291	0.992594829994601	0.997158484385381	-0.2050139293936	0.200525026767847	0.460029676193149	protein_coding
ENSG00000001167	NFYA	nuclear transcription factor Y subunit alpha [Source:HGNC Symbol;Acc:HGNC:7804]	76.1	71.9	80.4	64.2	66.8	67.4	-0.177072731717925	0.449386876110285	0.531111497684906	-0.119886031027003	0.606094313864199	0.682304460131605	0.0571867006909224	0.830065114630236	0.914632877092564	-0.24550724935928	0.299330087766889	0.387003693355416	-0.0684345176413549	0.797511682395835	0.868114069789838	-0.125621218332277	0.638341116369594	0.773053606016742	-0.0674422336481779	0.800245536326388	0.902255332858489	-0.0470879363324988	0.859695153674278	0.927497894158897	0.0581789846840994	0.827298351785242	1	0.0785332819997785	0.768489081349776	0.875042841078536	0.0203542973156791	0.939089464977502	0.981032008723115	protein_coding
ENSG00000001460	STPG1	sperm tail PG-rich repeat containing 1 [Source:HGNC Symbol;Acc:HGNC:28070]	2.8	0.8	1.6	1.2	1.5	2.5	-1.94566337895783	1.22859048818562e-09	2.02911946920054e-08	-0.976280580886588	1.08276773717961e-05	5.3588220209541e-05	0.969382798071238	6.64427621750673e-05	0.00072834781126011	-1.21146668226768	8.18926565330208e-07	5.29648945392965e-06	0.734196696690148	0.00114019033116883	0.00504535781736966	-0.23518610138109	0.221728273200182	0.398745906948476	0.147436941192535	0.432931325918253	0.672889225105473	0.828191433655966	0.000242914188256545	0.00177321874037024	0.382623042573624	0.0538996376609428	0.774293316361899	1.06337753503706	1.70865547439551e-05	0.000299320155639231	0.680754492463432	0.00146641035312743	0.014927926535263	protein_coding
ENSG00000001461	NIPAL3	NIPA like domain containing 3 [Source:HGNC Symbol;Acc:HGNC:25233]	12.9	6.5	6.2	3.2	4.6	8	-1.10534893337648	1.53221165478598e-08	1.68992702907466e-07	-1.28876043984058	1.563460835807e-09	2.97766085116433e-08	-0.183411506464102	0.172831978587707	0.342991790897049	-2.01281203736164	1.84789838025109e-12	1.62213166171187e-10	-0.907463103985158	1.56410744171062e-06	2.01514368326845e-05	-0.724051597521056	2.75522009570356e-05	0.00040536081644614	-0.23219494826036	0.0901083929633815	0.266989665718328	0.597147479103239	0.000197926198352813	0.00148998739691832	0.491856649260696	0.00142081232378517	0.0886992836420171	1.32119907662429	6.40633208560099e-09	5.25807022802449e-07	0.829342427363599	4.47839809238617e-06	0.00018057660537604	protein_coding
ENSG00000001497	LAS1L	LAS1 like, ribosome biogenesis factor [Source:HGNC Symbol;Acc:HGNC:25726]	32.5	39.5	40.3	28.3	30.4	30.6	0.149361566554332	0.159864006802791	0.224248156333821	0.0750118090941033	0.472538440433932	0.559235610754774	-0.074349757460229	0.537627797044943	0.719019330108403	-0.210962371751187	0.0562736723985485	0.0932002820346989	-0.360323938305519	0.00691602807115051	0.022622953243462	-0.28597418084529	0.0264768844606275	0.0932881028231777	-0.202821893228349	0.103641171455739	0.292609411780659	-0.178043873923619	0.149766883846591	0.309982174208337	0.0831522876169414	0.492201543190431	1	0.107930306921671	0.374755046337564	0.579430554547367	0.0247780193047295	0.836740256037628	0.941296402968929	protein_coding
ENSG00000001561	ENPP4	ectonucleotide pyrophosphatase/phosphodiesterase 4 [Source:HGNC Symbol;Acc:HGNC:3359]	17.2	9.1	12.1	9.1	10	11.1	-1.01776345266866	1.88538500787448e-05	8.0159847994537e-05	-0.71830425997646	0.00064885049975113	0.00195041155056256	0.299459192692196	0.147389712219386	0.306829439535888	-0.88155664195606	9.24635940857128e-05	0.000331054883253297	0.136206810712596	0.501392872300515	0.627672758766416	-0.1632523819796	0.420250572310679	0.599865863203908	-0.0523890070131606	0.79373497792486	0.898246731262499	0.10483274025453	0.601446815624326	0.762771989819662	0.110863374966439	0.582685614076368	1	0.26808512223413	0.192247374736114	0.375910915383586	0.157221747267691	0.436099191056175	0.704802573803951	protein_coding
ENSG00000001617	SEMA3F	semaphorin 3F [Source:HGNC Symbol;Acc:HGNC:10728]	181.8	98.7	73.8	72	82.6	40	-1.00980925212629	5.06389920046881e-08	4.70024030840299e-07	-1.52938788630279	1.00505147695401e-10	3.24364816983422e-09	-0.519578634176495	0.000685467558525306	0.00489114075630877	-1.34890599493894	6.91697422628625e-10	1.50121552033319e-08	-0.339096742812651	0.0157829791331045	0.0444668042521637	0.180481891363844	0.173980021629952	0.341227919666994	0.36160567891611	0.0108139584667598	0.0589120264316168	-0.666617914240832	5.48338927168623e-05	0.000499779713268854	0.181123787552265	0.172354398060848	1	-0.847099805604676	2.9307385893148e-06	7.29032496163553e-05	-1.02822359315694	2.02663998490373e-07	1.60631087823081e-05	protein_coding
ENSG00000001629	ANKIB1	ankyrin repeat and IBR domain containing 1 [Source:HGNC Symbol;Acc:HGNC:22215]	30.1	30.8	41.2	28.9	29.5	34	-0.0575392126469452	0.821172829255273	0.861203172399336	0.259606579506735	0.308401611083857	0.395914700247311	0.317145792153681	0.286826356772275	0.481747907005511	-0.0352376719212997	0.889819049960006	0.919034443871181	0.0223015407256455	0.939369634413666	0.961368923275813	-0.294844251428035	0.321183974504392	0.507696127066333	-0.279571230357456	0.345986688598682	0.595260562667811	-0.0677755989188326	0.816999179158761	0.901649015617911	0.0152730210705792	0.958452571616232	1	0.227068652509202	0.442337701936005	0.639556317857754	0.211795631438623	0.472945480621686	0.73257587381944	protein_coding
ENSG00000001630	CYP51A1	cytochrome P450 family 51 subfamily A member 1 [Source:HGNC Symbol;Acc:HGNC:2649]	9.1	19.6	11.8	10.1	11.1	8.3	1.02836648072652	0.0668353520044412	0.106160722025248	0.187808415324382	0.733629127048888	0.79175339442354	-0.840558065402142	0.198684067202895	0.37726708368246	0.114131525449301	0.836911994813718	0.877905154025107	-0.914234955277223	0.165202745733528	0.280254606764391	-0.0736768898750807	0.908407880437517	0.949637746091304	0.103205272103223	0.87164114286832	0.938804026905081	-0.31045279677854	0.629451829207468	0.782712191529305	0.176882161978304	0.782547899677774	1	-0.236775906903459	0.71308418302877	0.838906982836825	-0.413658068881763	0.52143765131558	0.768779889216313	protein_coding
ENSG00000001631	KRIT1	KRIT1 ankyrin repeat containing [Source:HGNC Symbol;Acc:HGNC:1573]	6.6	8.6	8.8	9	8.9	8.7	0.229768602849749	0.133570565730737	0.192264085934326	0.164796149580851	0.275870898240177	0.361149425442914	-0.0649724532688986	0.706779612356132	0.840162768068937	0.472415587012945	0.00431065134860146	0.00973312688947592	0.242646984163195	0.170340452357201	0.286091238089608	0.307619437432094	0.086882910757533	0.213108280345654	0.22986672235255	0.192487523012543	0.430457023660997	0.220063102715646	0.211352569599809	0.394614283817472	-0.0777527150795442	0.65245341536002	1	-0.0875563347164485	0.612393383698954	0.772009092548603	-0.00980361963690421	0.954559412197752	0.986185898012021	protein_coding
ENSG00000002016	RAD52	RAD52 homolog, DNA repair protein [Source:HGNC Symbol;Acc:HGNC:9824]	23.6	12.9	20.2	15.8	15.9	18.3	-0.98708845461454	3.62062075878281e-06	1.90441825142353e-05	-0.435372167396914	0.00838129579072404	0.0182711570230844	0.551716287217626	0.00414447994803808	0.0206572429962477	-0.57838840803442	0.00103734604355344	0.00278156686205898	0.40870004658012	0.0260487257861422	0.0664953974165034	-0.143016240637506	0.40566268220164	0.58637224284984	-0.131240914571554	0.444286596969502	0.682009717972148	0.0729091088342384	0.66872988405766	0.807942426610499	0.0117753260659519	0.9449514662203	1	0.215925349471744	0.214820226424884	0.404970064249032	0.204150023405792	0.239395199540121	0.509514411131265	protein_coding
ENSG00000002330	BAD	BCL2 associated agonist of cell death [Source:HGNC Symbol;Acc:HGNC:936]	82.7	91.1	99.3	106.5	108.1	108.2	-0.0461311410694601	0.888954834182285	0.914869245362699	-0.0234778483102292	0.943270959649982	0.958909243018543	0.022653292759231	0.952529515102648	0.979673667686198	0.36562160748166	0.269289905524292	0.354139770835484	0.41175274855112	0.287383735068951	0.420478473652147	0.389099455791889	0.313736919617968	0.499833703153308	0.350652716995636	0.36233872463271	0.610212981833798	0.362393089928154	0.34693093681465	0.547431083961752	-0.0384467387962539	0.919417493885304	1	-0.0267063658637357	0.943974669792271	0.972421409013202	0.0117403729325182	0.975340407970178	0.993065573209551	protein_coding
ENSG00000002549	LAP3	leucine aminopeptidase 3 [Source:HGNC Symbol;Acc:HGNC:18449]	21.7	36.3	39.8	42.8	42	46.9	0.623968286166391	0.000105301227869242	0.000365446566520233	0.653938872982093	6.18305756745484e-05	0.000247766686017788	0.0299705868157023	0.843234966883906	0.92121293948571	1.01209690011512	1.86097623483671e-07	1.52050837804899e-06	0.388128613948731	0.0180054059750534	0.0496215117113751	0.358158027133029	0.0273195413490854	0.0955711086268632	0.302263767579329	0.0577019943032037	0.199483332454244	0.463685967826565	0.0059937864083745	0.0254633558688931	-0.0558942595536995	0.71224388644301	1	0.105527940693536	0.48809982180725	0.677576389401877	0.161422200247236	0.292942711307929	0.570467385178598	protein_coding
ENSG00000002586	CD99	CD99 molecule (Xg blood group) [Source:HGNC Symbol;Acc:HGNC:7082]	138.5	80.1	97.4	90.2	98.6	122.6	-0.939641282787736	0.000448339085655923	0.00130804667556309	-0.760522686028714	0.0025981021372461	0.00659167008585159	0.179118596759022	0.47298476950536	0.667257093570786	-0.577052944634729	0.0156438459363151	0.0304433240470644	0.362588338153006	0.155343338087787	0.26780535595921	0.183469741393985	0.462387231592337	0.635743124797321	0.248188207844885	0.323061587992142	0.574398814190118	0.566997773395217	0.0323268690343767	0.0985283968740503	0.0647184664509003	0.794040914680177	1	0.383528032001232	0.133855547833365	0.293425285189218	0.318809565550332	0.208127265544472	0.470790396836677	protein_coding
ENSG00000002587	HS3ST1	heparan sulfate-glucosamine 3-sulfotransferase 1 [Source:HGNC Symbol;Acc:HGNC:5194]	0.6	1	4.5	1.1	1	2.8	0.68867394428568	0.0317844648026823	0.0557884293741393	2.80632165402129	5.98658115449436e-09	8.94612113558405e-08	2.11764770973561	5.95394876155195e-06	9.88392171720056e-05	1.05025180461673	0.00204327005316124	0.0050578128428604	0.361577860331051	0.299446081335373	0.433226886999968	-1.75606984940456	4.94299010079842e-05	0.000652434342365793	-2.00196253027554	1.13169709057804e-05	0.000227875594739182	-0.463840173537887	0.163553517702991	0.330639478025541	-0.245892680870979	0.475571577127351	1	1.29222967586667	0.00103772455476931	0.00757857647970412	1.53812235673765	0.000209757940061259	0.00341204842339084	protein_coding
ENSG00000002745	WNT16	Wnt family member 16 [Source:HGNC Symbol;Acc:HGNC:16267]	0.4	1.5	2.3	8.1	11.1	32.1	1.71368219967365	0.000690094604225436	0.00191293325145227	2.22770671992503	3.01900636462994e-05	0.000132647592145928	0.514024520251376	0.256498494608559	0.447537580017252	4.2545945580133	1.33514798899041e-09	2.56085502182515e-08	2.54091235833965	1.44447911014273e-05	0.000127418345509536	2.02688783808827	0.000134027556425422	0.00148329333322564	2.44966032962582	1.65780250522389e-05	0.000307221035519598	3.99566778695151	3.79800410737429e-08	1.16748913331055e-06	0.422772491537552	0.297855691227152	1	1.96877994886324	0.000112538788321164	0.0013014705508964	1.54600745732568	0.00101645267760608	0.0113634173511282	protein_coding
ENSG00000002746	HECW1	HECT, C2 and WW domain containing E3 ubiquitin protein ligase 1 [Source:HGNC Symbol;Acc:HGNC:22195]	0.2	6.3	7.6	2.3	2.4	1	4.69081832883763	3.50030300618101e-11	1.06987522319359e-09	4.85743946396199	2.01352828141907e-11	9.2490735176889e-10	0.166621135124364	0.652019279122586	0.803095215875776	3.33275686513835	8.82317593763208e-09	1.18588471933145e-07	-1.35806146369928	0.00182159946035782	0.0074584557291784	-1.52468259882364	0.000685554021655496	0.00562105627593697	-1.45143645484601	0.00103042076561364	0.00927653528302584	-2.65398364276195	2.14360726188913e-06	3.19446873893874e-05	0.0732461439776301	0.845630987394189	1	-1.12930104393831	0.00815687534950982	0.0371516950778097	-1.20254718791594	0.00530893518700064	0.0376988023884995	protein_coding
ENSG00000002834	LASP1	LIM and SH3 protein 1 [Source:HGNC Symbol;Acc:HGNC:6513]	96.7	96.5	129	89.4	104	127	-0.119966853181436	0.186190216987829	0.25512793376917	0.195627811626667	0.0355875116538557	0.0637225333257136	0.315594664808103	0.00548934994197477	0.0257416761055075	-0.104113642261504	0.248339081116815	0.331218369418835	0.0158532109199314	0.876319681319374	0.920019020015126	-0.299741453888171	0.00777960887029749	0.0375375994699612	-0.0991656665657198	0.336063317865198	0.586614248792225	0.197248753788361	0.0646225174455025	0.16776044323429	0.200575787322452	0.0607628913921099	0.814762520042951	0.496990207676532	9.64866827864089e-05	0.00115648122607372	0.296414420354081	0.00834593606459525	0.0521024865746875	protein_coding
ENSG00000002919	SNX11	sorting nexin 11 [Source:HGNC Symbol;Acc:HGNC:14975]	22.9	24.5	24.6	21.4	22.6	21.5	-0.0425941787808109	0.788809377612446	0.834911082290596	-0.142104110469485	0.378131988961893	0.467906074153881	-0.0995099316886739	0.588406139739969	0.75816421323544	-0.0843135040460151	0.598320323437679	0.678370472594056	-0.0417193252652043	0.820144579541758	0.882414007626476	0.0577906064234697	0.753028953260141	0.851782159597391	0.0898513240167228	0.624911097415974	0.805436951327651	0.0428938696437205	0.815072438404273	0.900690695500184	0.0320607175932531	0.861282809941012	1	-0.0148967367797492	0.935299667625458	0.968159083506456	-0.0469574543730023	0.797930710617913	0.928071102560243	protein_coding
ENSG00000002933	TMEM176A	transmembrane protein 176A [Source:HGNC Symbol;Acc:HGNC:24930]	14.6	30.3	14	8.8	9.4	16.5	0.927184789543286	6.18343274981241e-05	0.000228446247232376	-0.291583202709845	0.139082308021735	0.2039192816833	-1.21876799225313	2.24094644608418e-05	0.000297190747949987	-0.66965115748874	0.00267116769320543	0.00638151749873502	-1.59683594703203	8.18480611863057e-07	1.1901090839221e-05	-0.378067954778896	0.0986297359259648	0.233422745928999	-0.351281094404696	0.121994042967458	0.325230285365347	0.474958003686712	0.0403425206176696	0.117223172871813	0.0267868603741996	0.903558460944681	1	0.853025958465607	0.000969387868159678	0.00717976917584039	0.826239098091408	0.00124549756899921	0.0131623857471557	protein_coding
ENSG00000003056	M6PR	mannose-6-phosphate receptor, cation dependent [Source:HGNC Symbol;Acc:HGNC:6752]	65.4	68.6	74.7	65.3	61.1	57.4	-0.0307787363857683	0.846937004456324	0.881274498040692	-0.0117236504011674	0.941307364788344	0.95753373899105	0.019055085984601	0.917420639295638	0.962357228284103	0.0207847302906069	0.896103453664169	0.924049537136221	0.0515634666763753	0.779351039621528	0.854906849365027	0.0325083806917743	0.85968164344009	0.920261982833962	-0.0747868134659638	0.684763862135744	0.84244691993023	-0.159573807519981	0.390335327107708	0.588798573001636	-0.107295194157738	0.56141896617627	1	-0.192082188211755	0.303578551641665	0.50713520007171	-0.0847869940540169	0.645741778573873	0.849206898557214	protein_coding
ENSG00000003096	KLHL13	kelch like family member 13 [Source:HGNC Symbol;Acc:HGNC:22931]	9	12.4	6.9	3.5	2.8	2	0.362192615606971	0.189807276632985	0.259271255882296	-0.584661882819854	0.049091753290817	0.0840585151921233	-0.946854498426825	0.00736554245914476	0.0324271302357357	-1.32415549430432	0.000232314849617013	0.00074172017814349	-1.68634810991129	5.3203076267703e-05	0.000379017724255249	-0.739493611484462	0.032093357546854	0.106905129413902	-1.07851561136393	0.00340672692826306	0.023991013807964	-1.57841557295337	0.000126949804687944	0.00101919135650415	-0.339021999879472	0.306626338782466	1	-0.838921961468911	0.0191428676589282	0.0704417449197112	-0.499899961589439	0.14278029639711	0.372833355092593	protein_coding
ENSG00000003137	CYP26B1	cytochrome P450 family 26 subfamily B member 1 [Source:HGNC Symbol;Acc:HGNC:20581]	1.2	2.1	5.8	0.3	0.4	1.3	0.682477387692667	0.00595244867551725	0.0128395334357575	2.01838755971382	1.28922061609232e-08	1.70305622071869e-07	1.33591017202115	4.76225570787468e-05	0.00055476161772785	-2.00621346164134	6.26821391639115e-07	4.23530756101856e-06	-2.68869084933401	2.70542580483362e-08	7.13605706987843e-07	-4.02460102135516	5.03301341974216e-11	2.32510839953746e-08	-3.80544785624687	8.86048089160784e-11	2.88501860426658e-08	-1.9455537174197	5.30646788183315e-07	1.01659098556114e-05	0.219153165108293	0.57136924410035	1	2.07904730393546	1.22786920345122e-06	3.57265211147144e-05	1.85989413882717	3.93197034037212e-06	0.000164279143238958	protein_coding
ENSG00000003147	ICA1	islet cell autoantigen 1 [Source:HGNC Symbol;Acc:HGNC:5343]	16.5	3.9	8.8	3.8	2.6	2.7	-2.22035796896436	1.27999966721957e-11	5.03559966405673e-10	-1.13074038314697	2.16432991638407e-07	1.81133801335476e-06	1.08961758581739	2.06626058613015e-06	4.14167350878065e-05	-2.12207980280283	2.62030326222531e-11	1.18676984445157e-09	0.0982781661615285	0.552634494526257	0.672958814730761	-0.991339419655859	7.17840727468687e-06	0.000136872249085391	-1.51109545598413	2.28020462666934e-08	1.55563833791631e-06	-1.51267160862251	2.23372193830774e-08	7.58761555052476e-07	-0.519756036328272	0.00521395539251514	0.21561239064342	-0.521332188966647	0.00509136287179355	0.0258874988283113	-0.00157615263837477	0.992508931126653	0.997568030545587	protein_coding
ENSG00000003249	DBNDD1	dysbindin domain containing 1 [Source:HGNC Symbol;Acc:HGNC:28455]	25.8	43.8	30.6	17.8	15.9	10.7	0.640962698680461	6.80775418400047e-06	3.29465960494174e-05	0.01994472708648	0.853061477628028	0.888945854860882	-0.621017971593982	7.43748473956729e-05	0.00080547013231121	-0.48530250759137	0.000281593145549177	0.000877448365847878	-1.12626520627183	2.94895266613472e-08	7.64128456069427e-07	-0.50524723467785	0.000638641298186513	0.00530994512367016	-0.731451364284007	1.16901713471394e-05	0.00023335602532333	-1.28797204378356	4.16792701794712e-09	2.07357575240575e-07	-0.226204129606157	0.083426568818953	0.907629989417969	-0.782724809105707	5.53297637438964e-06	0.000122888317304267	-0.55652067949955	0.000274146267160631	0.00417782374525942	protein_coding
ENSG00000003393	ALS2	alsin Rho guanine nucleotide exchange factor ALS2 [Source:HGNC Symbol;Acc:HGNC:443]	18.7	21.2	28.9	19.8	22.1	23.4	0.0884438101544072	0.694407830194045	0.756952754426449	0.431478244177912	0.0638025106362602	0.105461336585329	0.343034434023505	0.197645335446182	0.376100674217879	0.0949633448140959	0.673349647649948	0.743471077086316	0.00651953465968864	0.980013616434947	0.988513246816392	-0.336514899363816	0.206089427124311	0.380004555499257	-0.188859873325727	0.470627749303635	0.703155767664771	-0.0973763407861844	0.708303493982913	0.834671812183805	0.147655026038089	0.57210536279322	1	0.239138558577632	0.363623227804493	0.568884757655621	0.0914835325395428	0.725300171911821	0.891111913128938	protein_coding
ENSG00000003402	CFLAR	CASP8 and FADD like apoptosis regulator [Source:HGNC Symbol;Acc:HGNC:1876]	9.7	11.2	15.6	10.5	10.7	10.9	0.118709632404528	0.566370135054874	0.641336137943992	0.496232140937618	0.0232684203680335	0.04414774570884	0.37752250853309	0.126340565086669	0.274865527029919	0.122428817209054	0.554538839244821	0.638673678874591	0.00371918480452578	0.987583773671512	0.99304987789146	-0.373803323728564	0.130013870200032	0.28145592010501	-0.354543403426425	0.149537365071114	0.369488590378318	-0.315327756434634	0.197151153586861	0.375090731757352	0.019259920302139	0.935774509086044	1	0.0584755672939299	0.806844986898208	0.897691331579983	0.039215646991791	0.869643367764506	0.954234745289949	protein_coding
ENSG00000003436	TFPI	tissue factor pathway inhibitor [Source:HGNC Symbol;Acc:HGNC:11760]	4.2	1.4	6.8	4.8	4.5	4.3	-1.69366464858216	6.70992415528575e-07	4.28994715962101e-06	0.465043266256297	0.0352062076589709	0.0631586787571176	2.15870791483845	8.32305716802203e-08	3.12966305464531e-06	0.232695965272276	0.275412292144079	0.360757033561785	1.92636061385443	4.13934349528797e-07	6.67954540671768e-06	-0.23234730098402	0.345617474459789	0.531458767906831	-0.374867018164222	0.135483404655709	0.348438232842079	-0.415099416534852	0.100772584725308	0.232014991584869	-0.142519717180202	0.560933433261103	1	-0.182752115550831	0.457474479695933	0.651250648195416	-0.0402323983706296	0.86903611375651	0.954139406545057	protein_coding
ENSG00000003509	NDUFAF7	NADH:ubiquinone oxidoreductase complex assembly factor 7 [Source:HGNC Symbol;Acc:HGNC:28816]	15.2	13.7	17.7	15.7	16.2	17	-0.25972537426599	0.0160015106131237	0.0305212250918483	0.00398872725267605	0.967567762491406	0.977360101938124	0.263714101518666	0.0296851314453607	0.0945957608080485	0.0833574642222543	0.399576110975615	0.491293135913934	0.343082838488244	0.00657539601342225	0.0216974649267397	0.0793687369695783	0.486623706466687	0.656986564495039	0.0853707395077658	0.454181020410752	0.690770580096181	0.166630090002858	0.15231577930982	0.314171939744926	0.0060020025381875	0.957761369336356	1	0.08726135303328	0.444768128369431	0.641521486851502	0.0812593504950925	0.475685087397892	0.734187874965302	protein_coding
ENSG00000003756	RBM5	RNA binding motif protein 5 [Source:HGNC Symbol;Acc:HGNC:9902]	70.7	68.9	80.9	64.6	62.8	73.2	-0.172110985769319	0.213566547205929	0.286759467013175	-0.0421299268230587	0.754806294319274	0.80881093194318	0.12998105894626	0.407184511298778	0.606206760401865	-0.15347415363156	0.265051379262148	0.34963651153092	0.0186368321377588	0.904530263842011	0.938786176010108	-0.111344226808502	0.476626139980611	0.64810092148234	-0.164854548073324	0.295928270476733	0.54690412679601	0.0714529792241147	0.646408548454767	0.793785966428581	-0.053510321264822	0.730949856791343	1	0.182797206032616	0.248124419459292	0.444682303063322	0.236307527297438	0.140127256741122	0.369370331634693	protein_coding
ENSG00000003987	MTMR7	myotubularin related protein 7 [Source:HGNC Symbol;Acc:HGNC:7454]	2	13.5	10.9	7.8	7.8	6.8	2.6895363231147	5.75568753044306e-10	1.06480219313197e-08	2.28089165674641	8.19528308926544e-09	1.16954573936746e-07	-0.408644666368288	0.147023053765977	0.30618440962675	2.03435384646683	5.11074023029919e-08	5.10726568502519e-07	-0.655182476647865	0.0263479643649154	0.0671394794419326	-0.246537810279577	0.374690394468179	0.558787030820512	-0.278341073072586	0.317285105657615	0.568252422837614	-0.470197898394219	0.0999698647313603	0.230652503259327	-0.0318032627930095	0.907995511027351	1	-0.223660088114642	0.421293987729496	0.621118468262645	-0.191856825321633	0.488842922404649	0.745669925694412	protein_coding
ENSG00000003989	SLC7A2	solute carrier family 7 member 2 [Source:HGNC Symbol;Acc:HGNC:11060]	18.4	7	6.7	4.3	5.8	6.2	-1.48112989045071	1.05291164614228e-05	4.81190740714372e-05	-1.64624936571975	3.05936827662091e-06	1.78130809019386e-05	-0.165119475269043	0.547295015423205	0.72719312222679	-2.07485108980932	1.83031258900075e-07	1.50148778546692e-06	-0.593721199358613	0.0421180723770551	0.0978599097951722	-0.428601724089571	0.131772026300043	0.284217023790658	-0.0278339604811041	0.918928314275205	0.962876800824042	0.0819095086149953	0.764552841908599	0.871229256198013	0.400767763608467	0.157435369850685	1	0.510511232704566	0.0763212887068958	0.19578596178039	0.109743469096099	0.688771547725331	0.871159029860844	protein_coding
ENSG00000004059	ARF5	ADP ribosylation factor 5 [Source:HGNC Symbol;Acc:HGNC:658]	148.7	202.8	215.8	207.8	218.4	226.4	0.275459215092269	0.331854540699945	0.414280116474476	0.262615641637705	0.35449418933628	0.444051483372972	-0.012843573454564	0.968622325738116	0.987992328088544	0.494095287456539	0.0882485254372275	0.137690862471729	0.21863607236427	0.505936362935159	0.631502628709169	0.231479645818834	0.481595001244325	0.652169981165787	0.249220155300455	0.449032518435587	0.686173971324545	0.306145550344488	0.354433815793484	0.554830125623472	0.01774050948162	0.956661104365577	1	0.0746659045256539	0.819208513456622	0.903840494990114	0.0569253950440339	0.86157619949393	0.951103859925364	protein_coding
ENSG00000004139	SARM1	sterile alpha and TIR motif containing 1 [Source:HGNC Symbol;Acc:HGNC:17074]	7.5	48.2	41.8	34.3	35.1	31.2	2.58486852087558	3.63427320985348e-12	1.94578024934175e-10	2.27685078137592	3.10191631833885e-11	1.29265167400054e-09	-0.308017739499662	0.132238441448371	0.283877238419903	2.20486590188061	5.37210864125847e-11	2.10318703681618e-09	-0.380002618994973	0.0676332809159543	0.141818508511226	-0.0719848794953112	0.716971717261668	0.827563189180864	-0.0531305591494391	0.788809232472315	0.895084379267419	-0.206025312738856	0.305815005837672	0.504677971457274	0.0188543203458721	0.924236797096858	1	-0.134040433243544	0.501785834587702	0.688858478472453	-0.152894753589417	0.444332731577315	0.711280694049233	protein_coding
ENSG00000004142	POLDIP2	DNA polymerase delta interacting protein 2 [Source:HGNC Symbol;Acc:HGNC:23781]	135.7	143.4	145.9	125.4	130	126.1	-0.0538793581293754	0.626362059078105	0.696010455173794	-0.132524873637693	0.239976804408467	0.321740045645149	-0.0786455155083174	0.538222855190709	0.719573784155661	-0.0948705517951678	0.395474208245222	0.487677125771582	-0.0409911936657924	0.747514216454856	0.83114821660422	0.037654321842525	0.767407234345518	0.860903876509587	0.0519687937344322	0.683353081461391	0.841861344491349	0.0179335757359454	0.887845251451494	0.942770727702056	0.0143144718919072	0.910387784813696	1	-0.0197207461065796	0.876805914423722	0.936096699553007	-0.0340352179984868	0.789120615241077	0.924478695714358	protein_coding
ENSG00000004399	PLXND1	plexin D1 [Source:HGNC Symbol;Acc:HGNC:9107]	62.4	10.3	16.5	11.9	7.5	5	-2.70176547327786	9.97123005301858e-09	1.17254413619824e-07	-2.12478870482625	2.1860792598824e-07	1.82670364615186e-06	0.576976768451609	0.0535649734889683	0.147094438916972	-2.4050300260745	4.5371748585712e-08	4.64902283195423e-07	0.296735447203358	0.302546820398144	0.436074125424995	-0.280241321248251	0.328058302225773	0.514189093513816	-0.957020567782026	0.00313692491028412	0.0224926558201259	-1.5346808622006	3.97518008082835e-05	0.000378531723951199	-0.676779246533775	0.0268271569697325	0.556827087347374	-1.25443954095235	0.000329210758150207	0.00303998215221628	-0.577660294418575	0.0560297840100356	0.202990270593382	protein_coding
ENSG00000004455	AK2	adenylate kinase 2 [Source:HGNC Symbol;Acc:HGNC:362]	34.1	38.2	36	34.9	34.9	32.4	0.0485363080783919	0.621657404998313	0.691638242717795	-0.134960424992501	0.182333648859188	0.255671907762052	-0.183496733070893	0.117859029060962	0.262271213994865	0.0656093506062507	0.505784750494873	0.59416111818887	0.0170730425278588	0.880367120071585	0.922770385351839	0.200569775598751	0.0894669934125274	0.21736916851798	0.169575719837914	0.146504311022579	0.36522173988962	0.072951598760331	0.522460650706927	0.703561777403207	-0.0309940557608373	0.784847084574233	1	-0.12761817683842	0.268690428362348	0.468217635456222	-0.096624121077583	0.398860216487774	0.671578760844614	protein_coding
ENSG00000004478	FKBP4	FKBP prolyl isomerase 4 [Source:HGNC Symbol;Acc:HGNC:3720]	149.8	91.5	89.9	82.6	84.8	71.8	-0.86116012610536	5.74166225725768e-05	0.000213860716511402	-0.990630091245483	1.178859244092e-05	5.7745212872006e-05	-0.129469965140123	0.492242357582529	0.682855643350125	-0.862014563463333	5.69912975905612e-05	0.000216668772805498	-0.000854437357972836	0.996360166144568	0.998887133448442	0.12861552778215	0.495175387379952	0.663998245027903	0.13573215898705	0.471848203628733	0.703746296879715	-0.101064554513214	0.591066779137344	0.75605410384339	0.00711663120489958	0.96969227963843	1	-0.229680082295364	0.229795460314244	0.422895834033804	-0.236796713500263	0.216151604462098	0.480944143432874	protein_coding
ENSG00000004487	KDM1A	lysine demethylase 1A [Source:HGNC Symbol;Acc:HGNC:29079]	199.8	240.2	197.8	160.1	162.8	130.8	0.137398947982812	0.126176225896464	0.183071015480969	-0.246154791101787	0.0109516109028053	0.02300891329099	-0.383553739084599	0.00112292066921477	0.00727816037021635	-0.318185122450849	0.00178684734941221	0.00448560071639581	-0.455584070433661	0.000221562031572945	0.00126722196268233	-0.0720303313490615	0.478741425704924	0.649706980127038	-0.0708783789548878	0.485665574956154	0.714859051567233	-0.377577503540815	0.00129010823074303	0.00718704535774549	0.00115195239417368	0.990899506535813	1	-0.305547172191753	0.00650347291961714	0.0313053449351859	-0.306699124585927	0.00633567671295129	0.0427017743942099	protein_coding
ENSG00000004534	RBM6	RNA binding motif protein 6 [Source:HGNC Symbol;Acc:HGNC:9903]	85.7	72.7	102	66	74.9	88.7	-0.373964967917174	0.0229554100073782	0.0420441803816604	0.0138274781649852	0.92673737674712	0.946224844949746	0.387792446082159	0.0361872784445968	0.110336056038221	-0.405205633428533	0.0149526562639583	0.0292628297182209	-0.0312406655113593	0.857467027530234	0.907489183305153	-0.419033111593518	0.0249697842957141	0.0896262842108039	-0.24733080647663	0.166001028428846	0.39432935204688	0.0092667736417655	0.95745570386344	0.978621033807857	0.171702305116888	0.329825744583658	1	0.428299885235284	0.0223275178684163	0.0789273363389643	0.256597580118395	0.151530275196173	0.386923858832293	protein_coding
ENSG00000004660	CAMKK1	calcium/calmodulin dependent protein kinase kinase 1 [Source:HGNC Symbol;Acc:HGNC:1469]	13.1	14.3	12.2	9.2	9.6	7.9	-0.015296868725068	0.90909844925888	0.929976769965002	-0.342746005159161	0.0195145339947933	0.0380157229110618	-0.327449136434093	0.0455789300895681	0.130853288462043	-0.517658010348354	0.00119213720022452	0.00314814639826251	-0.502361141623286	0.00406896344310381	0.0145781231800455	-0.174912005189193	0.268370826202433	0.452811007916847	-0.140416128675274	0.370755803675591	0.618674265861471	-0.414134489230558	0.0144822383539205	0.0521638030618267	0.0344958765139192	0.824585695572772	1	-0.239222484041365	0.136779503219546	0.298172105250366	-0.273718360555284	0.0911801352070519	0.281740631112379	protein_coding
ENSG00000004700	RECQL	RecQ like helicase [Source:HGNC Symbol;Acc:HGNC:9948]	36.2	49.9	48.4	46.5	46.8	40.6	0.365139388960231	0.0592474054950289	0.0956154605698295	0.218739860256914	0.246061595557858	0.328481665998597	-0.146399528703318	0.498908885025355	0.688474674573266	0.393878900519167	0.0433748667653476	0.0743326148096349	0.0287395115589353	0.893754452605577	0.932510533921377	0.175139040262253	0.420056504405813	0.599865863203908	0.167027056259906	0.441315742380765	0.679584213195676	-0.0363503721767957	0.865939532985729	0.930695048447637	-0.0081119840023473	0.969922584900125	1	-0.211489412439049	0.332413623150498	0.537210981781149	-0.203377428436702	0.350591735829254	0.626723911180012	protein_coding
ENSG00000004766	VPS50	VPS50 subunit of EARP/GARPII complex [Source:HGNC Symbol;Acc:HGNC:25956]	7.4	11.9	12.4	9	8.7	9.1	0.593292164758566	0.000594764275733891	0.00167568279741092	0.546414600123709	0.00125568938058254	0.00347242031719498	-0.0468775646348575	0.783943143732932	0.886218044537354	0.317548300880643	0.0418317420801617	0.0720470214842494	-0.275743863877923	0.119688270515654	0.219464691082742	-0.228866299243066	0.191902358996237	0.363882052416514	-0.294890820751466	0.0974535340015608	0.28097827947062	-0.234243116369676	0.181772077891013	0.356219337214558	-0.0660245215084005	0.700846613746754	1	-0.0053768171266099	0.974981341754353	0.988246060136959	0.0606477043817906	0.723842708873617	0.890130827762758	protein_coding
ENSG00000004776	HSPB6	heat shock protein family B (small) member 6 [Source:HGNC Symbol;Acc:HGNC:26511]	15.5	5	6.4	8.8	7.3	13.2	-1.77629766510588	4.45285894099866e-07	3.00117866681982e-06	-1.49630182805346	3.50185507181547e-06	1.99371460056987e-05	0.279995837052417	0.288349654295293	0.48324269903613	-0.752979290081477	0.00297290781832651	0.00699897299279577	1.0233183750244	0.000789008297923926	0.0036909425584782	0.743322537971983	0.00851256290465752	0.0401398744839334	0.40574284342718	0.124989771477472	0.33022215931687	1.26656264872041	8.09790907577301e-05	0.00070056228917161	-0.337579694544803	0.193472480243764	1	0.523240110748429	0.0482853813859077	0.140268618340123	0.860819805293232	0.00271195914247785	0.0232747703687497	protein_coding
ENSG00000004777	ARHGAP33	Rho GTPase activating protein 33 [Source:HGNC Symbol;Acc:HGNC:23085]	49.5	146.5	143.9	102.1	102.9	92.9	1.44256742735622	5.75460658288794e-09	7.32071076622463e-08	1.31743346368844	2.42576469005353e-08	2.86293352361136e-07	-0.125133963667784	0.472398746844228	0.667093042596011	1.03996848691396	8.38323330304195e-07	5.41327872511523e-06	-0.402598940442261	0.0296986044875808	0.0740669221940236	-0.277464976774477	0.121124826996382	0.267916187100478	-0.289214636456388	0.107085202934431	0.299198314540663	-0.416516551934342	0.0251199205081346	0.0807483090846976	-0.011749659681911	0.945859499617582	1	-0.139051575159865	0.42579908829783	0.624977444541654	-0.127301915477954	0.465226680790872	0.727890240149047	protein_coding
ENSG00000004779	NDUFAB1	NADH:ubiquinone oxidoreductase subunit AB1 [Source:HGNC Symbol;Acc:HGNC:7694]	95	99.5	96.2	110.7	92.6	91.2	-0.10578993017934	0.743631775607903	0.798020984920966	-0.257872919111013	0.431604659181984	0.520559132799754	-0.152082988931673	0.683058102327712	0.824101499256319	0.264366575392561	0.411028138138024	0.502590787128122	0.370156505571902	0.325852101950698	0.45982742506902	0.522239494503574	0.171767191055108	0.338283034369067	0.182898741549486	0.623809353739904	0.804913689300176	0.162881501608187	0.662090822373413	0.803523718903829	-0.339340752954088	0.36665672692794	1	-0.359357992895387	0.339866662540789	0.544667979686875	-0.0200172399412994	0.957030922115686	0.986625413140049	protein_coding
ENSG00000004799	PDK4	pyruvate dehydrogenase kinase 4 [Source:HGNC Symbol;Acc:HGNC:8812]	7.1	1.8	3	1.7	1.5	2	-2.06121413309681	4.97576983877857e-08	4.63173416944218e-07	-1.45026344880357	3.90139559916443e-06	2.19185772907886e-05	0.610950684293238	0.0255577916030089	0.0846464425295066	-2.06115282846473	5.32912965572642e-08	5.29604778140384e-07	6.1304632076475e-05	0.999797206142681	1	-0.610889379661161	0.0262155714031784	0.0927785401758705	-0.816928604006954	0.00461603889259461	0.030439124328859	-0.348645146598255	0.17879196581862	0.352114471721673	-0.206039224345793	0.434301120056455	1	0.262244233062906	0.315933567902519	0.521204964739906	0.468283457408699	0.0824369120594294	0.263752700333622	protein_coding
ENSG00000004838	ZMYND10	zinc finger MYND-type containing 10 [Source:HGNC Symbol;Acc:HGNC:19412]	12	22.5	9.5	7.9	7.7	7.7	0.737365598259752	0.0236824598858853	0.0432191528098058	-0.602737174756085	0.0731441646068812	0.11849193442828	-1.34010277301584	0.00152128399555556	0.00929967520761354	-0.598279681719121	0.0762699199461923	0.121499898876638	-1.33564527997887	0.00160826878710413	0.00671246722217001	0.00445749303696406	0.990270474226423	0.99365044667786	-0.104162090742774	0.775575487943364	0.888927714534562	-0.0834800568281538	0.819163998922377	0.903180681684906	-0.108619583779739	0.767110660524391	1	-0.0879375498651179	0.810397803356755	0.899150626670924	0.0206820339146207	0.954905783226176	0.986258167293775	protein_coding
ENSG00000004846	ABCB5	ATP binding cassette subfamily B member 5 [Source:HGNC Symbol;Acc:HGNC:46]	0	0	0.1	0	0.1	2.8	-3.42819088723926	0.0385035748779828	0.065914695839291	2.09336231804807	0.00765736441167095	0.0168842118058513	5.52155320528733	0.000597357246876731	0.00437241707775005	0.479028504332208	0.600060754259364	0.679962319407083	3.90721939157147	0.0249917152494632	0.0644175105800367	-1.61433381371586	0.057624284567895	0.161254250117393	0.696136141678043	0.257283681021388	0.507846686526902	5.40424897536142	1.50649730029654e-08	5.48945572722261e-07	2.3104699553939	0.00652069733437217	0.249250957918354	7.01858278907728	3.58549355067231e-09	3.33183018510464e-07	4.70811283368337	5.00564817121053e-08	5.63170636752169e-06	protein_coding
ENSG00000004864	SLC25A13	solute carrier family 25 member 13 [Source:HGNC Symbol;Acc:HGNC:10983]	37.4	61.7	91.5	67.6	79.6	93.9	0.614076680457854	0.000420618796630901	0.00123721763193106	1.07913786787024	4.0513386428203e-07	3.11636986278598e-06	0.465061187412384	0.0127223178050638	0.049620908959575	0.892511827682824	5.70977231073353e-06	2.89136575296744e-05	0.27843514722497	0.115404078287534	0.213644211338578	-0.186626040187414	0.281659147893646	0.466709034873168	0.0182051008309267	0.914923327673254	0.961478804088991	0.264061094140748	0.13326248785317	0.285166909224181	0.204831141018341	0.23893699931783	1	0.450687134328162	0.0152241770016017	0.0594391155715569	0.245855993309821	0.160488589764418	0.401631327642915	protein_coding
ENSG00000004866	ST7	suppression of tumorigenicity 7 [Source:HGNC Symbol;Acc:HGNC:11351]	7.1	14.9	15.5	8.4	8.4	7.5	0.948078504553694	7.69346154887881e-06	3.65869352305357e-05	0.904136089748796	1.40693360786039e-05	6.75035890370762e-05	-0.0439424148048987	0.812508300847857	0.903662588829894	0.287348513507204	0.0861803945646962	0.13490665114886	-0.660729991046491	0.0020430211353702	0.00818271209754788	-0.616787576241592	0.00347406067668586	0.0201405833923749	-0.674505031765815	0.00171432599750184	0.0140349048372695	-0.822999283368521	0.000287777431446948	0.00204547332183021	-0.0577174555242235	0.757769884225625	1	-0.206211707126929	0.278475791640248	0.47927962644907	-0.148494251602705	0.43104471932863	0.700337977677362	protein_coding
ENSG00000004897	CDC27	cell division cycle 27 [Source:HGNC Symbol;Acc:HGNC:1728]	42.9	53.7	57.1	57.3	56.5	45.8	0.223043603129522	0.166696456326585	0.232154608298411	0.208577306926189	0.194676903523406	0.270284291007208	-0.0144662962033337	0.93689882571742	0.972562798548022	0.445347250046017	0.00945545672684105	0.0194758318237316	0.222303646916495	0.233151130052489	0.359990510104918	0.236769943119828	0.205292508538081	0.379097141451831	0.195830410648448	0.29133402236882	0.542256222825078	-0.103483684030905	0.572954482026752	0.743255319612177	-0.04093953247138	0.822790383431368	1	-0.340253627150733	0.0752383913019338	0.193961981658318	-0.299314094679353	0.113991048316159	0.325341485783671	protein_coding
ENSG00000004961	HCCS	holocytochrome c synthase [Source:HGNC Symbol;Acc:HGNC:4837]	39.7	37.4	30.8	28.8	26.6	25.3	-0.1987132321794	0.164733803394393	0.229817158505948	-0.580445091550296	0.000568091491339248	0.00173704071926329	-0.381731859370896	0.0261779028621894	0.086235449500418	-0.411709072476013	0.00815314993551434	0.0170894842244402	-0.212995840296613	0.193771867550855	0.31450634719163	0.168736019074283	0.299991498933088	0.485736285424504	0.0135959027370276	0.932430242726223	0.969360547459673	-0.046113843905359	0.77404014253848	0.876555194334268	-0.155140116337256	0.339744195494264	1	-0.214849862979642	0.191393719446739	0.374926708230473	-0.0597097466423866	0.710435790350825	0.883628985354821	protein_coding
ENSG00000004975	DVL2	dishevelled segment polarity protein 2 [Source:HGNC Symbol;Acc:HGNC:3086]	59.7	49	77.4	74.4	79.1	84.7	-0.396023573802528	0.000257943329911196	0.000804996275107918	0.160442538409677	0.0780679246785976	0.125121722311622	0.556466112212204	2.53979237366801e-05	0.000329952633891104	0.34125873635099	0.000809563526353371	0.00223223612851427	0.737282310153517	6.6687866441566e-07	9.95638146346889e-06	0.180816197941313	0.0865943698528363	0.212658621833309	0.239723366106344	0.0270920178782135	0.117471396372441	0.356139529390187	0.00213193158295995	0.0109571524999617	0.0589071681650306	0.562500011100292	1	0.175323331448874	0.0957218674176304	0.231487716762738	0.116416163283843	0.258420387919451	0.533522702241561	protein_coding
ENSG00000005007	UPF1	UPF1 RNA helicase and ATPase [Source:HGNC Symbol;Acc:HGNC:9962]	52	63.2	66	56.2	53.2	56.8	0.161882483321566	0.140459995066129	0.200903496220871	0.12116765112642	0.264394881873959	0.348638137744255	-0.0407148321951458	0.74253295006751	0.862191401769592	0.102594138491359	0.342860582165313	0.433454501135941	-0.059288344830207	0.633054819150608	0.740923877730452	-0.0185735126350613	0.880767665721876	0.932988232904678	-0.106283838270022	0.395279310482866	0.640472108547697	1.58368734109261e-05	0.999897923248898	1	-0.0877103256349609	0.481704804692554	1	0.0185893495084722	0.880676202251571	0.938177198195128	0.106299675143433	0.395247023922709	0.668191751776791	protein_coding
ENSG00000005020	SKAP2	src kinase associated phosphoprotein 2 [Source:HGNC Symbol;Acc:HGNC:15687]	1.7	3.3	5.7	1.1	1.6	3.2	0.876667178527309	1.42859891861982e-05	6.2922952642778e-05	1.55120460108432	2.8468075753746e-09	4.78482657861038e-08	0.674537422557008	0.0010976236908669	0.00715912765535577	-0.503367285887701	0.00639252494071548	0.0137990067222327	-1.38003446441501	4.96837693990305e-07	7.78427197105547e-06	-2.05457188697202	1.23651563077826e-09	1.5994576987243e-07	-1.60778475762391	3.88057492038907e-08	2.35883518375078e-06	-0.612587124091189	0.00242542898807981	0.01217220137401	0.446787129348108	0.0265841412211502	0.554630941167455	1.44198476288083	2.67354447098495e-07	1.09996286390218e-05	0.995197633532723	2.62612880039429e-05	0.000698386127854856	protein_coding
ENSG00000005022	SLC25A5	solute carrier family 25 member 5 [Source:HGNC Symbol;Acc:HGNC:10991]	409.3	415.5	450.1	511.4	482.8	480.5	-0.105373108563519	0.539102776401956	0.615763831000511	-0.0929569851998884	0.587316359590838	0.66561422991689	0.0124161233636309	0.949558966643173	0.978250352739627	0.387533421001873	0.0304829093941978	0.0547156041290835	0.492906529565393	0.0202465831104632	0.054443206770843	0.480490406201762	0.0231311614575922	0.0846554435508845	0.333989084054593	0.101485409586294	0.289097531289779	0.332088430450054	0.103309890247477	0.236469084854397	-0.146501322147169	0.458734542140838	1	-0.148401975751707	0.453027075095955	0.647988979020665	-0.00190065360453883	0.992270037545033	0.997512237969781	protein_coding
ENSG00000005059	MCUB	mitochondrial calcium uniporter dominant negative beta subunit [Source:HGNC Symbol;Acc:HGNC:26076]	26	24.1	38.3	65	58.5	56.7	-0.230649526388858	0.115632272197669	0.169999837167131	0.335399417674261	0.0239428630166002	0.0452098741230187	0.566048944063119	0.00226298287534044	0.0127491881921183	1.37907284070891	3.71617802703384e-09	5.86785962100685e-08	1.60972236709777	8.04544728130847e-09	2.67846251263823e-07	1.04367342303465	3.46341268968229e-06	7.43353415470898e-05	0.839417525459289	4.85192953260083e-05	0.00072171893847859	0.800207842849808	8.26394946537682e-05	0.000713780977060244	-0.204255897575358	0.212656902521912	1	-0.243465580184839	0.140941395052754	0.30437844485214	-0.0392096826094808	0.806988002863938	0.930130614144235	protein_coding
ENSG00000005075	POLR2J	RNA polymerase II subunit J [Source:HGNC Symbol;Acc:HGNC:9197]	82.5	76.5	74.9	93.4	83	71.4	-0.292977688831072	0.42684391340368	0.50908307411847	-0.426341874333045	0.254827270301321	0.338117686977027	-0.133364185501974	0.749852623846174	0.866991607612478	0.213756778149101	0.552585657698947	0.636923118002158	0.506734466980172	0.234520993320083	0.361691142788289	0.640098652482146	0.138204396477411	0.292108089757289	0.381399149616397	0.366702893855697	0.614617921711699	0.168745901227769	0.686968305224993	0.820761771745701	-0.258699502865749	0.536986936585314	1	-0.471352751254377	0.267518303742347	0.466884198546123	-0.212653248388628	0.611595558644181	0.830673790015488	protein_coding
ENSG00000005100	DHX33	DEAH-box helicase 33 [Source:HGNC Symbol;Acc:HGNC:16718]	22.6	43.9	38.5	39.2	36.1	29.1	0.844244443204963	6.56367904863559e-06	3.18990461488995e-05	0.553173038340741	0.000744931975990401	0.00218956646424083	-0.291071404864223	0.0870022563590664	0.21018070866125	0.806168058675719	1.19796003525029e-05	5.51846604272421e-05	-0.0380763845292446	0.815553220928788	0.879768825146913	0.252995020334978	0.133270172259144	0.285460425530657	0.11128942401956	0.498048999985433	0.72429946750661	-0.19002973758967	0.253379098455303	0.446551071991714	-0.141705596315418	0.390128002969845	1	-0.443024757924648	0.0131001975999087	0.0528792479904656	-0.30131916160923	0.0776036674253768	0.254311653547004	protein_coding
ENSG00000005108	THSD7A	thrombospondin type 1 domain containing 7A [Source:HGNC Symbol;Acc:HGNC:22207]	13.4	23.8	26.8	16	15.7	15.3	0.724035218944648	0.00220593435203186	0.00534268312432641	0.791820558630778	0.00102467302849506	0.00289244731105736	0.0677853396861299	0.781056494932863	0.88462471746774	0.268669560312112	0.210457219093355	0.288404337276079	-0.455365658632536	0.0749312747779052	0.15353742008414	-0.523150998318666	0.0434892475971166	0.132687705412193	-0.572100302041448	0.0288554634742289	0.123348782740565	-0.60151932310055	0.0224513980197117	0.0740206902331121	-0.0489493037227819	0.84136705119047	1	-0.0783683247818847	0.748866412928467	0.86349256398703	-0.0294190210591028	0.904188387819581	0.968922851339668	protein_coding
ENSG00000005156	LIG3	DNA ligase 3 [Source:HGNC Symbol;Acc:HGNC:6600]	35.6	32.7	36.5	39.8	37.6	29.5	-0.226846103827329	0.196858518350883	0.267232422400758	-0.170474569534082	0.326168373564783	0.414347614092471	0.0563715342932468	0.774489502107228	0.881075125559119	0.169647487948492	0.322289847371162	0.412238315176356	0.396493591775821	0.0556622661896027	0.121687828829054	0.340122057482574	0.0962063637131839	0.229247076160955	0.245436552344335	0.221379011874028	0.466856973222618	-0.0944684959359696	0.631867847693408	0.784142681725311	-0.0946855051382396	0.630902947756831	1	-0.434590553418544	0.037777428761922	0.117488602741203	-0.339905048280304	0.0964461725275076	0.291087120680238	protein_coding
ENSG00000005175	RPAP3	RNA polymerase II associated protein 3 [Source:HGNC Symbol;Acc:HGNC:26151]	37.2	47	38.8	37.3	37	27.2	0.227050197481166	0.0603085726498303	0.0970656014122797	-0.153772092836842	0.1982484520604	0.274394728759169	-0.380822290318008	0.0097854130998171	0.0403932459563295	0.0274287722645389	0.813290332607812	0.860326554657227	-0.199621425216627	0.148009693085657	0.257856774862837	0.181200865101381	0.187302452215817	0.357935628161865	0.14776208421205	0.27826640841027	0.5295063057059	-0.295258029033742	0.0384676160792689	0.112862073015006	-0.0334387808893314	0.803238748193213	1	-0.476458894135123	0.00200548895171994	0.0125587726027729	-0.443020113245792	0.0035170913227696	0.0280275256766198	protein_coding
ENSG00000005189	REXO5	RNA exonuclease 5 [Source:HGNC Symbol;Acc:HGNC:24661]	9.1	12.1	7.1	6.2	6.5	5.4	0.275853347233148	0.0528141053476586	0.0867043628151377	-0.607837553388551	0.000343358498744445	0.00111369379462366	-0.883690900621699	2.17863934873981e-05	0.000290407416568624	-0.536048343008405	0.00110142696607389	0.00293586755925631	-0.811901690241553	5.94494940694448e-05	0.000415760756751234	0.0717892103801461	0.654423919301201	0.785960064709286	0.0909366199214005	0.570433320773746	0.772991649647226	-0.157145554834249	0.332549542592782	0.532956046603497	0.0191474095412544	0.904707792015081	1	-0.228934765214395	0.164843383219565	0.339665179466949	-0.24808217475565	0.133157935328847	0.357622875135055	protein_coding
ENSG00000005194	CIAPIN1	cytokine induced apoptosis inhibitor 1 [Source:HGNC Symbol;Acc:HGNC:28050]	63.3	84.2	83.3	82.6	84	77.9	0.273449150647195	0.0601499500412728	0.0968304004597112	0.155574951076548	0.271159959516797	0.356106675229621	-0.117874199570646	0.468286294939249	0.663003763081309	0.411651234883346	0.00708909373932363	0.0151158587196524	0.138202084236152	0.396442561764944	0.529933844343367	0.256076283806798	0.124837114745337	0.273286123519815	0.233015577259247	0.160100486769514	0.385820848053623	0.13555338662838	0.405394668282915	0.602996147415666	-0.0230607065475515	0.886351407701979	1	-0.120522897178419	0.45855222599487	0.652382836965336	-0.0974621906308671	0.547703891016951	0.787324343336867	protein_coding
ENSG00000005206	SPPL2B	signal peptide peptidase like 2B [Source:HGNC Symbol;Acc:HGNC:30627]	69.2	82.8	73.4	68.5	70	70.1	0.105497176515181	0.557299430543237	0.632970953389548	-0.169106709489047	0.355499771937786	0.445069749319556	-0.274603886004228	0.196159021519431	0.374570630220169	-0.0426170472670874	0.81297181888257	0.860158443889038	-0.148114223782268	0.478368532753748	0.606456077002929	0.12648966222196	0.544205087564451	0.704318223150336	0.135254599014117	0.5169040032067	0.737399685249343	0.155924073304502	0.455836418934048	0.64737980305179	0.00876493679215737	0.966301660310795	1	0.0294344110825425	0.887207973436573	0.941908451903871	0.0206694742903852	0.920634534042574	0.975103569866037	protein_coding
ENSG00000005238	FAM214B	family with sequence similarity 214 member B [Source:HGNC Symbol;Acc:HGNC:25666]	18.1	35.9	32.9	29.7	29.8	32.5	0.863900725362457	1.50101845730861e-08	1.658917801519e-07	0.637243398462637	1.4372871547393e-06	9.28337284882948e-06	-0.22665732689982	0.0497126492507206	0.139235029574727	0.731385555349115	1.99039453699734e-07	1.60833029828635e-06	-0.132515170013342	0.235161606077309	0.362368055719433	0.094142156886478	0.394708595861719	0.576986103108953	0.0660820585522579	0.548039139301514	0.757356575522914	0.205238862858561	0.0729831385505972	0.183410688098322	-0.02806009833422	0.797946786058689	1	0.111096705972083	0.316912804761963	0.52207469589365	0.139156804306303	0.213291235713469	0.477660109453057	protein_coding
ENSG00000005243	COPZ2	coatomer protein complex subunit zeta 2 [Source:HGNC Symbol;Acc:HGNC:19356]	13.2	7	8.9	8.2	10.1	15.7	-1.09145629640382	0.000370563289499561	0.00110833108174591	-0.843420622313148	0.0030103070352392	0.00750654481617876	0.248035674090672	0.386841039895868	0.585713400102047	-0.690499902577098	0.0115191657993636	0.023233601803744	0.400956393826723	0.169746413333061	0.285399917081307	0.152920719736051	0.589954203566678	0.738138939678838	0.414941957898741	0.151227864630317	0.372063807548325	1.05692694408512	0.00122703993937486	0.00689367921464633	0.26202123816269	0.357269943797066	1	0.904006224349069	0.00422432552872592	0.0222994186986514	0.641984986186379	0.0307242253143566	0.133292191872238	protein_coding
ENSG00000005249	PRKAR2B	protein kinase cAMP-dependent type II regulatory subunit beta [Source:HGNC Symbol;Acc:HGNC:9392]	46.8	66.4	73.5	47.8	48.5	40	0.413445857524308	0.0457664359800197	0.0765805136459629	0.456495565995944	0.0289401337982587	0.0532225913767112	0.0430497084716356	0.850898138943786	0.926112991582493	0.0875244352500574	0.659581392651795	0.731666543481537	-0.325921422274251	0.166694812783058	0.281933935971681	-0.368971130745886	0.120107034943305	0.266247689607663	-0.385037821045793	0.105676603095991	0.296409572418054	-0.656238674770978	0.00957898034273981	0.0373751286587259	-0.0160666902999063	0.944177365071654	1	-0.287267544025092	0.220850810991303	0.41258656995013	-0.271200853725185	0.246478900067505	0.518246727593171	protein_coding
ENSG00000005302	MSL3	MSL complex subunit 3 [Source:HGNC Symbol;Acc:HGNC:7370]	9.6	12.9	18.1	14.6	16.5	15.3	0.314803085917979	0.000371454063290157	0.00111078985562022	0.70253045179155	8.66676363874311e-09	1.21854696760728e-07	0.387727365873571	0.00021269747603345	0.00185196849218355	0.64843622217656	3.15618026063795e-08	3.39762174662151e-07	0.333633136258582	0.000906229279453858	0.00417102795886405	-0.0540942296149895	0.529674114178166	0.692958900750253	0.0885846369839477	0.307162716999696	0.558035277659335	-0.0141596893344287	0.868566915793358	0.931850646236781	0.142678866598937	0.107863877114202	0.995462916129869	0.0399345402805609	0.641950948144894	0.792470500301716	-0.102744326318376	0.238665334208393	0.508510469680561	protein_coding
ENSG00000005339	CREBBP	CREB binding protein [Source:HGNC Symbol;Acc:HGNC:2348]	38.7	62.6	64.4	51.8	53.1	53.9	0.597380269743237	0.0315269701716712	0.0554267240084541	0.534035896564674	0.0520813267836477	0.0885026771166369	-0.0633443731785636	0.836323676634537	0.91864176663131	0.416726934666855	0.12347115701117	0.183864904928496	-0.180653335076383	0.557562719854367	0.676971661584836	-0.117308961897819	0.702503037434397	0.818389966913707	-0.0939101169789937	0.75958181539938	0.880799635663037	-0.0537793664203482	0.860747654312534	0.928070201786363	0.0233988449188251	0.939152879448816	1	0.0635295954774707	0.835894359432661	0.91334429975586	0.0401307505586456	0.8958411847262	0.964949444796345	protein_coding
ENSG00000005379	TSPOAP1	TSPO associated protein 1 [Source:HGNC Symbol;Acc:HGNC:16831]	42.4	28.4	30.1	26.9	30.4	41.2	-0.688300663956389	0.00303728149796078	0.00709576716378093	-0.706105525761779	0.00250744327922339	0.00638671241048566	-0.0178048618053902	0.938190597673244	0.973075038264539	-0.675677434510536	0.00348530622770119	0.00807131429328281	0.0126232294458527	0.95616902775075	0.972622415399419	0.0304280912512429	0.894615870238142	0.941391727343222	0.201825550375144	0.384404015111134	0.630879874170923	0.661483487795166	0.00914261716493582	0.0360026733901236	0.171397459123901	0.458903025606509	1	0.631055396543923	0.0122187185498262	0.0502708550209008	0.459657937420021	0.057273892673633	0.206246719450509	protein_coding
ENSG00000005436	GCFC2	GC-rich sequence DNA-binding factor 2 [Source:HGNC Symbol;Acc:HGNC:1317]	21.3	17.9	20.7	18.8	21.1	20.2	-0.364166183417203	0.00149545956583913	0.00380070508017179	-0.252647936999718	0.017975778539534	0.0353672197603316	0.111518246417486	0.330017867428959	0.52800899450414	-0.139958327539052	0.165858302034681	0.235883796780611	0.224207855878151	0.0592679278703845	0.128029809717602	0.112689609460666	0.32504888649642	0.511426174003083	0.239511112021846	0.0448388633602143	0.168057390280785	0.186154310530194	0.111329497498377	0.24969990914846	0.12682150256118	0.269383965026752	1	0.0734647010695284	0.517757703685886	0.701082347449719	-0.0533568014916516	0.637110322265545	0.844657002354181	protein_coding
ENSG00000005448	WDR54	WD repeat domain 54 [Source:HGNC Symbol;Acc:HGNC:25770]	83.4	86.5	45.8	51	49.9	48.8	-0.128508832952327	0.66401892755748	0.729730309228362	-1.14625296692907	0.00142747359387659	0.00388893353654433	-1.01774413397674	0.00744725086642426	0.0326680952955002	-0.711200336362376	0.0285506806107594	0.0516198093252117	-0.582691503410049	0.099868171332097	0.191663912435451	0.435052630566696	0.212552208881056	0.387748289731878	0.349412131896045	0.312620762080832	0.563833251766311	0.324749756303044	0.34711447997132	0.547655215514733	-0.0856404986706508	0.801636934828232	1	-0.110302874263652	0.746458717076959	0.861921802215051	-0.024662375593001	0.942262947040029	0.982467964904807	protein_coding
ENSG00000005469	CROT	carnitine O-octanoyltransferase [Source:HGNC Symbol;Acc:HGNC:2366]	13.8	9.4	16.3	18.2	17.3	19.2	-0.672826234208968	8.17686498435181e-06	3.84560005619501e-05	0.0174821996929496	0.871829621551953	0.903686976785276	0.690308433901918	2.57455646581611e-05	0.000334093125969348	0.431600100210753	0.000633823304898299	0.00179699965227084	1.10442633441972	4.47049342487958e-08	1.05523223630479e-06	0.414117900517803	0.00339836621783431	0.0197640776417384	0.294656675042534	0.0276233080492208	0.119017320545854	0.456668013908948	0.00155369719426921	0.0083991072999461	-0.119461225475269	0.344410322058486	1	0.0425501133911453	0.733343939475515	0.853257742645144	0.162011338866415	0.203827581944982	0.464639852142886	protein_coding
ENSG00000005471	ABCB4	ATP binding cassette subfamily B member 4 [Source:HGNC Symbol;Acc:HGNC:45]	6.2	4.7	14.9	7.2	6.2	7.5	-0.522626400209339	0.00255186259092234	0.00607942629035264	1.0484492135187	5.49565667883872e-07	4.02807220490223e-06	1.57107561372804	2.66799417687275e-08	1.31274516553828e-06	0.204299201349937	0.175655668140542	0.24772581754596	0.726925601559275	0.000430863297634488	0.00221444013332868	-0.844150012168761	8.34488305965881e-05	0.0010114573777483	-1.06027990839073	5.70463707866114e-06	0.00012882440911295	-0.770410176450241	0.000214495363003714	0.00159750139309399	-0.216129896221965	0.21589708292418	1	0.0737398357185195	0.666273079739889	0.808053512324802	0.289869731940484	0.10191641642778	0.301755454535943	protein_coding
ENSG00000005483	KMT2E	lysine methyltransferase 2E [Source:HGNC Symbol;Acc:HGNC:18541]	70.3	72	64.2	54.6	51.5	52.9	-0.115165990654654	0.497257770624954	0.577058845419858	-0.382913106943031	0.034942462283197	0.0627375147838973	-0.267747116288377	0.178281388133727	0.350216470019952	-0.363200412862334	0.0441137903763123	0.0754469935048226	-0.248034422207681	0.210888323796896	0.334939854661893	0.0197126940806961	0.919032101068411	0.955247495639954	-0.106824312466368	0.583263939690583	0.780122033042962	-0.0618364988912388	0.750110340779053	0.862074534760741	-0.126537006547064	0.516591408133392	1	-0.0815491929719349	0.674861132009022	0.813526403001109	0.0449878135751289	0.816669532221695	0.933254661097157	protein_coding
ENSG00000005486	RHBDD2	rhomboid domain containing 2 [Source:HGNC Symbol;Acc:HGNC:23082]	152.8	186.2	136.3	164.5	168.2	186	0.125635440767652	0.574425533186546	0.647781172136509	-0.42690806585239	0.0734015519852956	0.118814366563676	-0.552543506620042	0.044139115904554	0.127717495536996	0.116072219561672	0.603948467150521	0.683553322508524	-0.00956322120598015	0.970480810599552	0.982230949257805	0.542980285414062	0.0475807363405989	0.14142149372999	0.528269115192591	0.0531945112359662	0.188804195350476	0.681320204442343	0.0157208503279643	0.0555728965791111	-0.0147111702214709	0.954609215211961	1	0.138339919028281	0.593917408073142	0.758474889118919	0.153051089249751	0.555546869575371	0.793806805024266	protein_coding
ENSG00000005513	SOX8	SRY-box transcription factor 8 [Source:HGNC Symbol;Acc:HGNC:11203]	67	21.5	23.1	12.4	11.6	18.3	-1.76979532827364	9.26675735329631e-13	6.68902676988607e-11	-1.76373675499396	9.73095542269909e-13	8.45913001234524e-11	0.00605857327968029	0.957297718951127	0.981981002468635	-2.4274210726436	7.07430628711032e-15	3.01011732516544e-12	-0.657625744369959	1.39048974562292e-05	0.000123193581901244	-0.66368431764964	1.23712773166183e-05	0.000214166148749894	-0.779634926997878	1.53222013061497e-06	4.27883718340475e-05	-0.10887062618284	0.34240952211563	0.542999172527229	-0.115950609348239	0.318317172756701	1	0.554813691466799	0.000100292023250743	0.00119500495500461	0.670764300815038	1.09543223052974e-05	0.000362209483342237	protein_coding
ENSG00000005700	IBTK	inhibitor of Bruton tyrosine kinase [Source:HGNC Symbol;Acc:HGNC:17853]	44.8	33.6	35.3	29	30.9	30.3	-0.517636221347523	0.00581837580361332	0.0125923328026534	-0.550296892251355	0.00379914062371752	0.00916977231600067	-0.0326606709038315	0.863816145054997	0.9332515868899	-0.608443053975004	0.00178360260717671	0.0044795076973346	-0.090806832627481	0.634605628265243	0.742137428285841	-0.0581461617236495	0.760437876530129	0.857047387960704	0.0102472463627651	0.957070867191352	0.981590031818565	-0.0127762202342855	0.946493083056063	0.973136311115288	0.0683934080864145	0.720031645412031	1	0.0453699414893639	0.811882403357851	0.899871578001994	-0.0230234665970506	0.903765053469022	0.968922851339668	protein_coding
ENSG00000005801	ZNF195	zinc finger protein 195 [Source:HGNC Symbol;Acc:HGNC:12986]	17	32.4	31.1	22.2	21.6	19.8	0.829678570652537	1.02883610867107e-05	4.71253570569477e-05	0.66907209236495	0.000130819445929605	0.000477799778910273	-0.160606478287587	0.339892722577624	0.538955127131275	0.404519899800395	0.0097360854329111	0.0200054346632024	-0.425158670852142	0.0183285087714666	0.0503489055939252	-0.264552192564556	0.124060544612527	0.272252821555186	-0.326381460337565	0.0618740961129155	0.20838030551766	-0.443622650524159	0.0144602966126991	0.0521196023028826	-0.0618292677730094	0.710813665722268	1	-0.179070457959604	0.289742155260266	0.49205345115043	-0.117241190186594	0.48422041329362	0.741788808189029	protein_coding
ENSG00000005810	MYCBP2	MYC binding protein 2 [Source:HGNC Symbol;Acc:HGNC:23386]	18.7	31.7	34.9	23.3	22.7	24.1	0.653004984912157	0.0163232690365868	0.0310653174496907	0.688128289079169	0.0119610912278582	0.0248776542401902	0.0351233041670123	0.905313636880338	0.955858442909638	0.300824366730944	0.244069643915855	0.326280452457665	-0.352180618181212	0.242717650649103	0.371006021303209	-0.387303922348225	0.200673165227114	0.373897719354368	-0.434477185243808	0.153539365403478	0.375579122421911	-0.335605184970045	0.264543303103162	0.458260195829764	-0.0471732628955836	0.873253885818436	1	0.0516987373781791	0.861197654834651	0.927324512588005	0.0988720002737627	0.738344049229282	0.897999970858829	protein_coding
ENSG00000005812	FBXL3	F-box and leucine rich repeat protein 3 [Source:HGNC Symbol;Acc:HGNC:13599]	18.9	27.6	21.8	19.9	17	15.6	0.440777877537663	0.00236314966470656	0.00568343997153658	-0.00497751386947609	0.969252266291184	0.978755926409078	-0.445755391407139	0.00701061410167972	0.0310934681321339	0.115889618400916	0.372963917264638	0.464810665812543	-0.324888259136747	0.0399209973876509	0.0938337849630655	0.120867132270392	0.421738935720911	0.600695635277608	-0.133961363020335	0.374361531000845	0.622178985582973	-0.261199800287676	0.0926422601470429	0.21823028909055	-0.254828495290727	0.100231086378777	0.966966847051579	-0.382066932558068	0.0181691574333378	0.0678769028051757	-0.127238437267341	0.398987065066227	0.671722392238216	protein_coding
ENSG00000005882	PDK2	pyruvate dehydrogenase kinase 2 [Source:HGNC Symbol;Acc:HGNC:8810]	28.3	18.7	30.2	24.4	27.9	37.9	-0.735672869921368	0.00020453596290471	0.000657688156768443	-0.147819119459489	0.352956093149091	0.442639189492566	0.58785375046188	0.00403850477745325	0.0202037697235896	-0.199661750457049	0.215540013023466	0.294023999879898	0.536011119464319	0.0076919964068893	0.0246183471700303	-0.0518426309975604	0.774496359618806	0.864657297429847	0.10347474026615	0.568275856219986	0.771231519155695	0.557932797121922	0.00567489607460536	0.0243884085727452	0.15531737126371	0.394977724907277	1	0.609775428119483	0.00301046441384018	0.017279445902514	0.454458056855772	0.0198082265963439	0.0981849220834718	protein_coding
ENSG00000005884	ITGA3	integrin subunit alpha 3 [Source:HGNC Symbol;Acc:HGNC:6139]	9.3	4.3	25.2	5.4	6.1	14.8	-1.22303373539662	3.54610305711014e-08	3.46865942712728e-07	1.2193528143652	7.57001350629475e-09	1.0889639535879e-07	2.44238654976183	3.54446928648693e-12	1.43276309733018e-09	-0.797813401115967	1.01868638660339e-05	4.79509175691128e-05	0.425220334280658	0.0109240714546796	0.0329182216741401	-2.01716621548117	7.10352819066405e-11	2.75293410625137e-08	-1.85681845850055	2.51983085125987e-10	5.82443849496526e-08	-0.557362174577136	0.00127772528080442	0.00713874915871691	0.16034775698062	0.296877814779078	1	1.45980404090404	1.10721597311652e-08	7.95670003080931e-07	1.29945628392342	6.0153529179138e-08	6.48414942198321e-06	protein_coding
ENSG00000005889	ZFX	zinc finger protein X-linked [Source:HGNC Symbol;Acc:HGNC:12869]	35.4	41.4	46.3	39.7	39	35.1	0.126117628169876	0.425837630218906	0.508107788577189	0.183376120204304	0.250384440920164	0.333179658072432	0.0572584920344282	0.753438181037789	0.868678119594981	0.190868544780719	0.232342959233333	0.31316716470855	0.064750916610843	0.722629200674025	0.811514901076421	0.00749242457641486	0.967175832289776	0.982414130716094	-0.0403565707670702	0.824669095716708	0.914826578171391	-0.186122746074541	0.313656699535368	0.512792232031078	-0.0478489953434851	0.79293038860009	1	-0.193615170650956	0.295299224173937	0.497822553102121	-0.145766175307471	0.427585219600545	0.69789436724595	protein_coding
ENSG00000005893	LAMP2	lysosomal associated membrane protein 2 [Source:HGNC Symbol;Acc:HGNC:6501]	96.5	72.5	108.8	92.8	107	130.2	-0.511291813392359	0.0069002566311649	0.0146340830888386	-0.0282522124626628	0.865682635142135	0.899153532068467	0.483039600929696	0.0204501005973524	0.0712931601031892	-0.00787095961396295	0.96238389320364	0.974071059105455	0.503420853778396	0.0163480124141925	0.0457953937500136	0.0203812528486998	0.91574223577756	0.953407283102324	0.195838016146236	0.316042974356472	0.567158384300786	0.481763240095399	0.0206360303579246	0.0691961789417841	0.175456763297536	0.367819393681942	1	0.461381987246699	0.0258106323094602	0.0878593923814026	0.285925223949163	0.149349447842332	0.383002572904468	protein_coding
ENSG00000005961	ITGA2B	integrin subunit alpha 2b [Source:HGNC Symbol;Acc:HGNC:6138]	21.6	8.8	6.2	7.1	8.1	11.6	-1.44544050880201	1.06567449505118e-06	6.4704810028098e-06	-2.0517433905005	1.05316204793954e-08	1.43944016510012e-07	-0.606302881698494	0.0138746264472228	0.0531105196555742	-1.64143772543577	2.14032675342654e-07	1.71578830182825e-06	-0.195997216633763	0.388700863932804	0.52239250843068	0.410305665064731	0.0825690416979091	0.205868748683653	0.576009076487971	0.0185332812658207	0.0886581730139214	1.11769937598338	8.7378709834701e-05	0.000749112597729205	0.16570341142324	0.464976846329361	1	0.707393710918649	0.0049968555916968	0.0254630186139759	0.541690299495408	0.0243657954932899	0.113405454038861	protein_coding
ENSG00000006007	GDE1	glycerophosphodiester phosphodiesterase 1 [Source:HGNC Symbol;Acc:HGNC:29644]	78.4	75	93.1	103.9	106.8	114.5	-0.198466826042211	0.124782459043983	0.181390594289504	0.012436259148164	0.920147237966042	0.941828987946943	0.210903085190375	0.152763686798032	0.314298757319418	0.440800751185028	0.00172690645480978	0.00436218566908597	0.639267577227239	0.000254371925169536	0.0014207045451006	0.428364492036864	0.0070680466525238	0.0348849958255975	0.421808917302411	0.00781208163360982	0.0457869576901069	0.528011592400315	0.00146930930133799	0.00799638576012587	-0.0065555747344533	0.963479312196209	1	0.0996471003634501	0.489283498728871	0.678550895526813	0.106202675097903	0.461464782879081	0.725114098578413	protein_coding
ENSG00000006015	REX1BD	required for excision 1-B domain containing [Source:HGNC Symbol;Acc:HGNC:26098]	30.1	36.6	37.6	31.9	30.8	35.5	0.104048948853389	0.720950994488405	0.778367100858074	0.0440680933260536	0.879837984789531	0.91049861591442	-0.0599808555273357	0.858684388305068	0.930567551910499	0.0900835938292118	0.757511167790172	0.814199725495124	-0.0139653550241776	0.966955376824604	0.979679271124571	0.0460155005031582	0.891456123266777	0.939693204061577	-0.0592695641829435	0.86043505984191	0.932417243113248	0.146543408706729	0.664253138039645	0.805120613865294	-0.105285064686102	0.755297312151861	1	0.100527908203571	0.765809953066114	0.873245917011698	0.205812972889673	0.543478786884053	0.783899063793778	protein_coding
ENSG00000006025	OSBPL7	oxysterol binding protein like 7 [Source:HGNC Symbol;Acc:HGNC:16387]	19.5	9.8	13.6	11.3	11.5	16.5	-1.13652658886576	7.7515729217427e-06	3.68091578771388e-05	-0.756714723850072	0.000550843775138772	0.00168941445375926	0.379811865015687	0.0792012496403936	0.195841108034183	-0.816896010922404	0.000274648208283396	0.000858288921479364	0.319630577943355	0.135411696590457	0.240963535908107	-0.0601812870723318	0.77122944963834	0.863334877541008	-0.0414382745441785	0.841045497410646	0.921944351638108	0.49742299536998	0.0248069108448371	0.0799806463509814	0.0187430125281533	0.927813124944589	1	0.557604282442312	0.0134561528001105	0.0539346888014343	0.538861269914159	0.0162587986767557	0.0844757441531048	protein_coding
ENSG00000006042	TMEM98	transmembrane protein 98 [Source:HGNC Symbol;Acc:HGNC:24529]	78.3	100	106.9	95.3	107.8	116.7	0.236618581013285	0.0513768284925647	0.0846283557351547	0.229579981126214	0.0580299559960299	0.0973087310891465	-0.00703859988707142	0.958142083876555	0.982446531435096	0.335693468683262	0.0081071951423321	0.0170085945577226	0.0990748876699764	0.463458846427092	0.593275757096006	0.106113487557048	0.432785797469068	0.610463308223763	0.236740654537264	0.0899383600996743	0.266730253934636	0.359336829162067	0.0139459273906864	0.0507521269367563	0.130627166980216	0.336237312069422	1	0.25322334160502	0.0712583342766474	0.1861350576606	0.122596174624804	0.365865120423608	0.640917999147272	protein_coding
ENSG00000006047	YBX2	Y-box binding protein 2 [Source:HGNC Symbol;Acc:HGNC:17948]	11.4	2.2	1.6	1.1	1.5	2.5	-2.52147988661898	2.09882806410129e-11	7.220415099671e-10	-3.06954333307715	1.34499702713799e-12	1.08736284658971e-10	-0.548063446458171	0.0103752956423469	0.0421608834483809	-3.38234631635885	4.20172505653254e-13	5.14679488174808e-11	-0.860866429739868	0.000344135481268943	0.00183278214645505	-0.312802983281697	0.133276068546659	0.285460425530657	0.17105438407957	0.389798512872189	0.635732515092842	0.867778066261526	0.000237963159195258	0.00174179552785338	0.483857367361267	0.0252319748540458	0.54519820841297	1.18058104954322	9.47495567087621e-06	0.000187745782159801	0.696723682181956	0.00173458944385273	0.0168549138928214	protein_coding
ENSG00000006062	MAP3K14	mitogen-activated protein kinase kinase kinase 14 [Source:HGNC Symbol;Acc:HGNC:6853]	14.5	16.4	14.4	11.5	12.9	14.3	0.0521244055629349	0.75642533477995	0.808790000131519	-0.245868731109336	0.159461260287848	0.228352592117103	-0.29799313667227	0.13723473576734	0.291659889934559	-0.372025732961355	0.0406784046896422	0.070315279605177	-0.42415013852429	0.0403649660884596	0.0946846274023361	-0.126157001852019	0.520023943733286	0.68552249848653	0.0463430558076236	0.811868479216355	0.907445143125207	0.207633607326875	0.293042832595569	0.490497884082583	0.172500057659643	0.381510238398851	1	0.333790609178895	0.0993847428704523	0.238139935945813	0.161290551519252	0.411235406665413	0.682899208803126	protein_coding
ENSG00000006071	ABCC8	ATP binding cassette subfamily C member 8 [Source:HGNC Symbol;Acc:HGNC:59]	0.7	3.6	2.8	0.9	1.1	0.7	2.27240076132373	4.51592246537525e-07	3.0380173782733e-06	1.8128512092545	9.94453988809021e-06	4.96888953802628e-05	-0.45954955206923	0.208431566323233	0.389218714609343	0.339606599973136	0.301831751042206	0.389850284459869	-1.9327941613506	5.3234538424372e-05	0.000379017724255249	-1.47324460928137	0.000780672360416546	0.00620529453172311	-1.19697585697005	0.00384006215713392	0.0265001984714888	-1.80612501256045	0.000115898761525589	0.000946926263318472	0.276268752311318	0.461313019341688	1	-0.332880403279077	0.382314322842366	0.587069111825125	-0.609149155590396	0.116037255038924	0.329274548389673	protein_coding
ENSG00000006116	CACNG3	calcium voltage-gated channel auxiliary subunit gamma 3 [Source:HGNC Symbol;Acc:HGNC:1407]	0.1	2.9	3.3	0.2	0.1	0.1	4.83628871795789	5.99788958533885e-11	1.67856855631233e-09	4.92501339825421	4.14741238660484e-11	1.60814174769817e-09	0.0887246802963205	0.791850607470551	0.89154184751698	1.46123861669926	0.00666856599770907	0.0143344913077583	-3.37505010125863	1.32995695908057e-07	2.60573163912976e-06	-3.46377478155495	8.94852220522031e-08	4.00799599823289e-06	-5.11530232030516	2.15190923710583e-09	2.521320322809e-07	-4.939137953774	2.83814576167291e-09	1.5399321751842e-07	-1.65152753875021	0.0102449719049854	0.332768756458385	-1.47536317221905	0.0174090819012607	0.0657527318994355	0.176164366531164	0.808561569907293	0.930515207203748	protein_coding
ENSG00000006118	TMEM132A	transmembrane protein 132A [Source:HGNC Symbol;Acc:HGNC:31092]	206.3	133.1	156.2	154.1	160.1	147.2	-0.764619359902485	1.03136958634859e-05	4.72280227744839e-05	-0.636821098551499	8.30461885151174e-05	0.000321699526138221	0.127798261350985	0.382957142134849	0.582288842616844	-0.441009426632328	0.00246650524168524	0.00595771186925733	0.323609933270157	0.0359485833236471	0.0862767907252172	0.195811671919171	0.187301388896453	0.357935628161865	0.237165607206482	0.11407693719018	0.311233494366492	0.131109987649748	0.370957519131832	0.571021718092401	0.0413539352873111	0.775603298899919	1	-0.0647016842694235	0.65614476850353	0.800876029435613	-0.106055619556735	0.467511947729829	0.729511743181201	protein_coding
ENSG00000006125	AP2B1	adaptor related protein complex 2 subunit beta 1 [Source:HGNC Symbol;Acc:HGNC:563]	123	190.8	226	157.2	163.6	159.8	0.522215573182398	0.000527318620503825	0.00151066881199971	0.663013123390499	4.09163543571917e-05	0.000173824627851139	0.140797550208102	0.349985575240159	0.549356059223195	0.350903076906499	0.0117470219195582	0.0236417223571492	-0.171312496275899	0.258266950862377	0.388922658847639	-0.312110046484	0.0473506404960174	0.14097081682565	-0.264775247859658	0.087757502375733	0.261995976532021	-0.285743044754523	0.0670993973792369	0.172293180280273	0.047334798624342	0.750830886390007	1	0.0263670017294774	0.859467477525879	0.92663396973501	-0.0209677968948646	0.888003189908491	0.96201833015949	protein_coding
ENSG00000006194	ZNF263	zinc finger protein 263 [Source:HGNC Symbol;Acc:HGNC:13056]	32.7	34.5	26.6	24.1	25.9	24.6	-0.0568045977883547	0.661794707146258	0.727731135735028	-0.534742586163606	0.000640702164402293	0.00192950517716906	-0.477937988375251	0.00444920240275121	0.021766061045992	-0.467320856728578	0.00201973079825785	0.00500644293684366	-0.410516258940223	0.0121278996068784	0.035980919035526	0.0674217294350281	0.653283956157014	0.785232551821496	0.165937331805528	0.275162421410381	0.526458548311968	0.0989067506217545	0.51099927003944	0.693881716349927	0.0985156023704999	0.512794369055429	1	0.0314850211867264	0.833469090102337	0.912166194583189	-0.0670305811837735	0.654846119932263	0.854237305587265	protein_coding
ENSG00000006210	CX3CL1	C-X3-C motif chemokine ligand 1 [Source:HGNC Symbol;Acc:HGNC:10647]	23.3	2.9	9.9	10.1	12.6	30.7	-3.14987579252622	6.51248300055064e-15	1.78475148535429e-12	-1.46756178370422	5.5046717534827e-10	1.26427610201792e-08	1.682314008822	4.98786800650556e-10	5.63977886693625e-08	-1.19910449401682	1.14078155961954e-08	1.45927982891522e-07	1.9507712985094	4.62700089588907e-11	4.98759849904202e-09	0.268457289687403	0.0656739306936813	0.176480270132314	0.565255420700726	0.000599010457933333	0.00591655473080272	1.85809156553741	6.04024009336063e-11	7.87618081206033e-09	0.296798131013324	0.0431945658362343	0.701217806230996	1.58963427585001	7.19622949582923e-10	9.86066395915787e-08	1.29283614483669	1.6717609951837e-08	2.4134556724219e-06	protein_coding
ENSG00000006282	SPATA20	spermatogenesis associated 20 [Source:HGNC Symbol;Acc:HGNC:26125]	35	11.2	25	20.8	23.2	34.2	-1.77868622363377	1.57434510436135e-12	9.92995663014597e-11	-0.723163358398766	1.08280150077533e-06	7.26164142100222e-06	1.055522865235	2.93073113063295e-08	1.41175397936442e-06	-0.738661486574758	8.31330806887457e-07	5.37241719287102e-06	1.04002473705901	3.72762233504073e-08	9.1321099295869e-07	-0.0154981281759929	0.893941449713267	0.941024694037357	0.0993500136754027	0.396703677810262	0.641686851391969	0.68017184028123	1.13410560638502e-05	0.000131164902317993	0.114848141851396	0.329398007593225	1	0.695669968457223	8.69886059955409e-06	0.000176034889905119	0.580821826605828	7.2360198774272e-05	0.00152292468097995	protein_coding
ENSG00000006283	CACNA1G	calcium voltage-gated channel subunit alpha1 G [Source:HGNC Symbol;Acc:HGNC:1394]	5.3	7.9	4.5	4	3.1	1.3	0.484590902339973	0.0782771694651641	0.121815548901082	-0.427459155547449	0.130821599551533	0.193615967336269	-0.912050057887421	0.00819750134410518	0.0351859302449792	-0.409731643438216	0.147179249891871	0.213295804562307	-0.894322545778189	0.00938572439990616	0.0290612366568523	0.0177275121092323	0.954735490712244	0.976167835419645	-0.371247737740924	0.245093912352584	0.495675230622756	-1.59363393032847	9.36134191624141e-05	0.000792894381580447	-0.388975249850156	0.224975600371122	1	-1.6113614424377	8.47635048584854e-05	0.00104973201001708	-1.22238619258755	0.00121077751287239	0.0129051164176887	protein_coding
ENSG00000006327	TNFRSF12A	TNF receptor superfamily member 12A [Source:HGNC Symbol;Acc:HGNC:18152]	11.7	2.5	16.7	7.5	10.4	18.1	-2.34287705681092	6.91805825584503e-06	3.33805084866482e-05	0.296527425991924	0.36486533377569	0.454472504569688	2.63940448280284	4.14870705954999e-06	7.3231926250943e-05	-0.581028866870231	0.100259593071532	0.153891908142548	1.76184818994069	0.000391524542307221	0.00204014190285706	-0.877556292862155	0.0322151653161881	0.107122505498896	-0.468613709843209	0.225424259376283	0.471890840219461	0.352109012791679	0.354004373598051	0.554479968682252	0.408942583018946	0.295102672603657	1	1.22966530565383	0.00449050057602627	0.0234685283452604	0.820722722634888	0.0413536794561348	0.163683633568236	protein_coding
ENSG00000006432	MAP3K9	mitogen-activated protein kinase kinase kinase 9 [Source:HGNC Symbol;Acc:HGNC:6861]	6.4	15	15	13	14.3	10.7	1.11738953351766	4.71865052275977e-08	4.4178263058774e-07	1.01712661423202	1.96935935157722e-07	1.67054674986702e-06	-0.10026291928564	0.513339191683785	0.699918724109849	1.02875880089193	1.68861112537811e-07	1.40088010704149e-06	-0.0886307326257301	0.5631674227507	0.682239758631607	0.01163218665991	0.939246733075103	0.967063108031124	0.129064612774894	0.40191967201321	0.646759472211544	-0.27697425947915	0.0822099915703217	0.200158613717894	0.117432426114984	0.4452366121851	1	-0.28860644613906	0.0712909308223586	0.186190124449478	-0.406038872254044	0.0146356212728785	0.0783316714794282	protein_coding
ENSG00000006451	RALA	RAS like proto-oncogene A [Source:HGNC Symbol;Acc:HGNC:9839]	60.2	105.7	101.3	89.7	85.1	77.8	0.687948777895477	1.29667361210286e-05	5.77732588429077e-05	0.523667261014284	0.000291102265871893	0.000960578068751557	-0.164281516881193	0.24994908754409	0.440006089083348	0.619976961533476	4.62863543806038e-05	0.000180425280612339	-0.0679718163620009	0.628959064904344	0.737946384183901	0.0963097005191923	0.495049010039748	0.663993981197236	-0.0270244740911329	0.847252802323495	0.925661164862073	-0.152784535555632	0.283755043479088	0.480176119911331	-0.123334174610325	0.384281900582102	1	-0.249094236074824	0.0883599569174074	0.21808764210007	-0.125760061464499	0.375260057295115	0.650623252554445	protein_coding
ENSG00000006453	BAIAP2L1	BAI1 associated protein 2 like 1 [Source:HGNC Symbol;Acc:HGNC:21649]	28	7.8	10.2	17.8	19.6	21.6	-1.97290251314651	2.92646324242999e-11	9.34517434900333e-10	-1.67576087205692	3.29851400772655e-10	8.35871535051507e-09	0.297141641089584	0.0643360227554566	0.168379597269825	-0.63571885168778	0.000123925419513251	0.000426329810236117	1.33718366145873	4.82701382455151e-08	1.12461075690452e-06	1.04004202036914	1.58374030624895e-06	3.92151562201214e-05	1.14882583800962	3.97419124407225e-07	1.44726797804964e-05	1.29200128088902	7.34213203927148e-08	2.05034426499103e-06	0.108783817640476	0.472512768793821	1	0.251959260519875	0.106019348985671	0.249061346172088	0.143175442879399	0.345840476132532	0.622982916509237	protein_coding
ENSG00000006459	KDM7A	lysine demethylase 7A [Source:HGNC Symbol;Acc:HGNC:22224]	12.1	16.7	14.3	7.4	8.5	6.8	0.37409726430227	0.0838684796015513	0.129137172333824	0.0419181077645945	0.841979287650355	0.880023471365132	-0.332179156537676	0.182161021276933	0.355162372244873	-0.680504197996148	0.0052112701237453	0.0115220876016461	-1.05460146229842	0.000373580800446102	0.00196054137046836	-0.722422305760742	0.00777218985396217	0.0375241975959135	-0.548708080798723	0.0348965083942603	0.141318266435355	-0.858456236027793	0.0022554308113312	0.0114860033979257	0.17371422496202	0.481275540978435	1	-0.136033930267051	0.581016414195422	0.749912587480617	-0.309748155229071	0.215964895422012	0.480651946879356	protein_coding
ENSG00000006468	ETV1	ETS variant 1 [Source:HGNC Symbol;Acc:HGNC:3490]	14.8	9.3	27.7	13.2	12	17.4	-0.769158001418618	0.000187022821331561	0.000607833567459298	0.704352622574595	0.000244800528783807	0.000824620781230286	1.47351062399321	2.72279150778702e-07	8.12265975819343e-06	-0.12015324767086	0.463474235960978	0.55436565477534	0.649004753747757	0.0025045300021677	0.00971820148909277	-0.824505870245455	0.000288619727768161	0.00276955037286849	-0.993786063564168	3.97043070194967e-05	0.000614648796899546	-0.455088274893372	0.0232363702367078	0.075977525352185	-0.169280193318713	0.370998404165691	1	0.369417595352083	0.0600563457942867	0.164612825080153	0.538697788670796	0.00902383332871688	0.0550773118106947	protein_coding
ENSG00000006530	AGK	acylglycerol kinase [Source:HGNC Symbol;Acc:HGNC:21869]	11.1	11.6	12.4	11.6	11.9	10.8	-0.040459725178637	0.760433343425811	0.812223987967495	-0.0438678018490286	0.740968604030799	0.797226600916555	-0.00340807667039165	0.982196363219639	0.992954266806882	0.112149429364216	0.399591565984547	0.491293135913934	0.152609154542853	0.324483455160218	0.458696711530475	0.156017231213245	0.313988490909093	0.500037418448647	0.162789561013461	0.293677235648927	0.544766246763218	0.0197020831959677	0.89738646966361	0.948435197820904	0.00677232980021618	0.964628336211067	1	-0.136315148017277	0.377566110285062	0.582136591703935	-0.143087477817493	0.354489193268552	0.630692755937414	protein_coding
ENSG00000006555	TTC22	tetratricopeptide repeat domain 22 [Source:HGNC Symbol;Acc:HGNC:26067]	3	0.6	0.2	0	0	0.1	-2.53134344587695	3.90912995592773e-06	2.02650600376388e-05	-4.51022775074723	1.10128027322969e-08	1.49259017081734e-07	-1.97888430487028	0.000805503074561176	0.00557229539087404	-7.69468285199062	4.75716639169012e-10	1.12289961149252e-08	-5.16333940611368	1.36930066124335e-06	1.80556123294619e-05	-3.18445510124339	0.00179310213218414	0.0119705484621327	-2.11788264257678	0.00960944854834321	0.0537258553174832	-0.716938425807976	0.25660996215177	0.450209036244788	1.06657245866662	0.357483784136212	1	2.46751667543542	0.0179818034776599	0.0673358676129215	1.4009442167688	0.0950196813785505	0.288492262538019	protein_coding
ENSG00000006576	PHTF2	putative homeodomain transcription factor 2 [Source:HGNC Symbol;Acc:HGNC:13411]	18.6	15.9	19.2	18.7	17.4	15.1	-0.330041581689484	0.0119075448583267	0.0235658620335721	-0.166484756821227	0.173155671249496	0.244797940756588	0.163556824868257	0.240842757894437	0.429016916645935	0.0385490743794005	0.744736180145792	0.803901415099627	0.368590656068884	0.0135342208939434	0.0393148991091619	0.205033831200627	0.145408243482974	0.302587630485997	0.0677213700394331	0.621470544410638	0.803569346586011	-0.127782972257518	0.355944722143488	0.55633351496743	-0.137312461161194	0.321790681207549	1	-0.332816803458145	0.0236965929692618	0.0825576840594688	-0.195504342296951	0.16423553124758	0.406540769250171	protein_coding
ENSG00000006607	FARP2	FERM, ARH/RhoGEF and pleckstrin domain protein 2 [Source:HGNC Symbol;Acc:HGNC:16460]	11.7	18.4	15.1	14.5	15	14.7	0.539604461144591	0.000518048510110693	0.00148700982779687	0.150715956576196	0.262700190857325	0.346856066141767	-0.388888504568395	0.0190779911860425	0.0676175181172727	0.304572415108039	0.0302830419374664	0.0544172599563118	-0.235032046036552	0.137363922858953	0.243561494539577	0.153856458531842	0.32270508989919	0.509552597517578	0.195909578691287	0.211476716555887	0.453436816071097	0.176427078383307	0.258573425114263	0.452524484324334	0.0420531201594451	0.784203514588958	1	0.0225706198514647	0.883068096533721	0.939549125015052	-0.0194825003079804	0.898911757137751	0.96671128707418	protein_coding
ENSG00000006611	USH1C	USH1 protein network component harmonin [Source:HGNC Symbol;Acc:HGNC:12597]	3	0.3	0.1	0	0	0	-3.36574341091121	5.6974611888492e-08	5.20860222189596e-07	-5.19878955841015	9.14042414106244e-10	1.91192131871719e-08	-1.83304614749894	0.00250860385197394	0.0138672190367749	-6.49814789998001	3.13047522726791e-10	8.09866463195116e-09	-3.13240448906879	0.000109777260248301	0.000701576490495962	-1.29935834156985	0.106331158014274	0.245329408380821	-2.31724701420734	0.0147565101689958	0.0743064506142925	-0.702020934022657	0.319475251604443	0.519416324101784	-1.01788867263749	0.359066857328526	1	0.597337407547197	0.483673785021556	0.673491303759078	1.61522608018468	0.103742436272598	0.305205868284504	protein_coding
ENSG00000006625	GGCT	gamma-glutamylcyclotransferase [Source:HGNC Symbol;Acc:HGNC:21705]	49.1	44.9	54.1	60.4	56.9	45.2	-0.277393779082396	0.274658181392362	0.354425230242067	-0.113124316530708	0.648888609907257	0.719963094819667	0.164269462551687	0.566422112981469	0.74175744268222	0.340477376402645	0.173277674449094	0.245056128589818	0.617871155485041	0.0415055257271033	0.0967285738658884	0.453601692933354	0.123694230910076	0.271740763530573	0.311294577390969	0.281926682332867	0.532531837224315	-0.0302203117090999	0.915565715643967	0.957986741664106	-0.142307115542385	0.617838918096632	1	-0.483822004642454	0.102385521472693	0.242987156420368	-0.341514889100069	0.23974930260277	0.509865378637931	protein_coding
ENSG00000006634	DBF4	DBF4 zinc finger [Source:HGNC Symbol;Acc:HGNC:17364]	37.8	36.9	39.9	48.8	43.1	26.4	-0.153488696300628	0.124379917216127	0.18091929484235	-0.142849671554899	0.150703898101603	0.217837594171716	0.0106390247457292	0.923623399624858	0.965952610482807	0.407254871921068	0.000349849238309628	0.00106309196283187	0.560743568221696	6.5622414164509e-05	0.000453052440062317	0.550104543475967	8.09756097495449e-05	0.00098814689361539	0.330603515658881	0.00715643712317119	0.0428183011767324	-0.377004356241662	0.00284150817848246	0.0138972612637274	-0.219501027817086	0.059403508737452	0.808497754861836	-0.927108899717629	9.34174943645789e-08	4.75369592501591e-06	-0.707607871900543	3.99666016748522e-06	0.000166123388812515	protein_coding
ENSG00000006652	IFRD1	interferon related developmental regulator 1 [Source:HGNC Symbol;Acc:HGNC:5456]	37.9	55.3	46.4	33.7	34.3	24.2	0.432177308171845	0.000242206451703283	0.000760434197590366	0.0774412990990549	0.433488041721968	0.522324178150571	-0.35473600907279	0.00518208810027476	0.0245500095204637	-0.125425944651291	0.214527432090456	0.292889812502794	-0.557603252823136	9.1153251717786e-05	0.000601574255928524	-0.202867243750346	0.0865861094789642	0.212658621833309	-0.216107490943644	0.0692495572363996	0.223492233723622	-0.709577411177609	5.26156208764869e-06	6.88302567922263e-05	-0.0132402471932984	0.907290302912744	1	-0.506710167427263	0.000254914043702058	0.00247698628162174	-0.493469920233965	0.000330534230283276	0.00481989973887115	protein_coding
ENSG00000006695	COX10	cytochrome c oxidase assembly factor heme A:farnesyltransferase COX10 [Source:HGNC Symbol;Acc:HGNC:2260]	9	11	12.6	10.2	9.8	9.3	0.182556292298018	0.0557303826624257	0.0907182681233023	0.267643120763216	0.00742377644009793	0.0164409041583267	0.0850868284651975	0.422478963491648	0.621344584382069	0.213966509437587	0.0275684058358073	0.0500734165310232	0.031410217139569	0.765838738673076	0.844668933533762	-0.0536766113256284	0.611345625970397	0.753648019694674	-0.144326784947845	0.180806864234954	0.414643814430255	-0.207633193443161	0.0604173726496933	0.159597954120813	-0.0906501736222162	0.394473623076978	1	-0.153956582117533	0.155697208485252	0.326816586264838	-0.0633064084953168	0.549973604490389	0.789003742160754	protein_coding
ENSG00000006704	GTF2IRD1	GTF2I repeat domain containing 1 [Source:HGNC Symbol;Acc:HGNC:4661]	40.7	42.8	42.8	37.1	41.5	44.3	-0.0446514381118092	0.544154442918601	0.620088321062151	-0.146917671688638	0.0574759929309651	0.0964935447721706	-0.102266233576829	0.234915323729968	0.422590740668962	-0.116964747728339	0.123620218270139	0.184052975065366	-0.0723133096165294	0.396663272354782	0.530141217614852	0.0299529239602995	0.723385388596043	0.83171573264662	0.158350956260782	0.0729348241746503	0.231686281351654	0.270502579836197	0.00433219021693959	0.0196872354181271	0.128398032300483	0.14026504137406	1	0.240549655875898	0.00960524918174047	0.0419409327625065	0.112151623575415	0.194217527871263	0.450705409735025	protein_coding
ENSG00000006712	PAF1	PAF1 homolog, Paf1/RNA polymerase II complex component [Source:HGNC Symbol;Acc:HGNC:25459]	60.5	93.1	98.8	95.5	95.7	91.7	0.464660656471158	0.0182696824481252	0.0344211716970096	0.448369165304758	0.0221567507033115	0.0423516375602133	-0.0162914911664005	0.939074211482729	0.973440891680295	0.634404958445729	0.00220608364943364	0.00539802762222951	0.169744301974571	0.429951983713073	0.561678405482481	0.186035793140972	0.387821160645479	0.571204258196097	0.164686123209121	0.443410085091388	0.681122711936409	0.115285079739971	0.590054503288919	0.755285611304864	-0.0213496699318502	0.920207578804978	1	-0.0707507134010009	0.74030693340374	0.858095596565211	-0.0494010434691508	0.816781030235746	0.933254661097157	protein_coding
ENSG00000006715	VPS41	VPS41 subunit of HOPS complex [Source:HGNC Symbol;Acc:HGNC:12713]	27.4	46.8	56.5	37	40.9	48.1	0.668389044965671	1.13714236257044e-05	5.14738377950769e-05	0.836219373801334	5.36771186010526e-07	3.94681823856489e-06	0.167830328835663	0.222314577402517	0.406399593218915	0.462676986180506	0.000669379868846003	0.00188853657291416	-0.205712058785165	0.138981650705935	0.24572928488401	-0.373542387620828	0.0114367767133641	0.0502601136722109	-0.254702815538467	0.070952586228108	0.22693886705734	-0.0144782318586347	0.91439328181557	0.957194417562861	0.118839572082361	0.383226874721568	1	0.359064155762193	0.0144606398437986	0.0570556577926744	0.240224583679832	0.0870732605113645	0.273008108064191	protein_coding
ENSG00000006740	ARHGAP44	Rho GTPase activating protein 44 [Source:HGNC Symbol;Acc:HGNC:29096]	11.8	15.6	13.4	8.9	10	9.3	0.285688139560539	0.00194221166158609	0.00477548971353185	-0.0336263415797932	0.680149534073126	0.747254047457252	-0.319314481140332	0.00273856190957434	0.0148839689129101	-0.397896931124459	0.000113070915482517	0.000393170673642328	-0.683585070684998	6.59440247414762e-07	9.87267533374933e-06	-0.364270589544666	0.000951133851806466	0.00723371742702669	-0.207620660065076	0.037530277315097	0.148680615333468	-0.296814807587352	0.00481508227217393	0.0214016378711961	0.15664992947959	0.108766269775254	1	0.0674557819573139	0.477418111667342	0.668983402674277	-0.0891941475222758	0.349085403770848	0.625206235442052	protein_coding
ENSG00000006744	ELAC2	elaC ribonuclease Z 2 [Source:HGNC Symbol;Acc:HGNC:14198]	48.2	48.7	52.2	49.4	50.8	48.2	-0.114776688537042	0.319735111838752	0.401849749189335	-0.120280693269037	0.297757906179756	0.384632706321041	-0.00550400473199429	0.966435375465526	0.986819929643328	0.019625884312573	0.86243184767312	0.898843660244082	0.134402572849615	0.311145601066817	0.445489526578355	0.13990657758161	0.292267243448397	0.477533251749913	0.164801192251394	0.217294479749889	0.461383380574649	0.105717263857508	0.423033634368569	0.619196921018366	0.0248946146697839	0.849114119043403	1	-0.0341893137241013	0.793987187207803	0.890248001640165	-0.0590839283938852	0.652298111574047	0.852559062811476	protein_coding
ENSG00000006756	ARSD	arylsulfatase D [Source:HGNC Symbol;Acc:HGNC:717]	20.4	44.8	43.4	39.2	47.2	67.1	0.990063653501038	2.68647672033285e-07	1.94875020596957e-06	0.840719949782743	2.73381701799078e-06	1.60796971130931e-05	-0.149343703718295	0.332056995602301	0.530326902597156	0.942053045417484	5.59876984347723e-07	3.84728047595339e-06	-0.0480106080835547	0.752425813444491	0.835116212080174	0.10133309563474	0.507648000751167	0.674945681145799	0.328335584474306	0.0416344793965463	0.159940103911323	0.85182632649985	2.08033471582241e-05	0.000218138339948979	0.227002488839566	0.147003322017532	1	0.750493230865109	8.82674096903606e-05	0.00108284958063994	0.523490742025544	0.00253149175242255	0.0221851979105258	protein_coding
ENSG00000006757	PNPLA4	patatin like phospholipase domain containing 4 [Source:HGNC Symbol;Acc:HGNC:24887]	17.9	6.4	11	7.4	9.2	13.2	-1.59291578905934	6.80907910198367e-09	8.46241352805334e-08	-0.92451758170608	9.19925413083589e-06	4.63517419886212e-05	0.668398207353259	0.00110321370993744	0.00718399616430866	-1.22189979499001	2.7940343105493e-07	2.15435101417604e-06	0.371015994069326	0.0467598329066407	0.105772207368141	-0.297382213283933	0.101333593804688	0.237209611247261	-0.023430645351988	0.892747521280227	0.950222807687446	0.493857297444906	0.00955280035352135	0.03728197656676	0.273951567931945	0.129532179533432	1	0.791239510728839	0.000213405499398519	0.00214720194136569	0.517287942796894	0.00713741659946887	0.0465154731950069	protein_coding
ENSG00000006831	ADIPOR2	adiponectin receptor 2 [Source:HGNC Symbol;Acc:HGNC:24041]	50.5	73.6	59.2	61.8	62.1	54.6	0.434566367803469	0.000186634472234878	0.00060669336179448	0.0161540374957742	0.866905973828475	0.900015552253363	-0.418412330307695	0.00122719848974885	0.0078243581943017	0.305050336267833	0.00437015043337944	0.00984821775014803	-0.129516031535636	0.252855620916079	0.383205786352242	0.288896298772058	0.0167016647170568	0.0664491183095698	0.280601448401667	0.019571465576578	0.0923538527944082	0.102235466655608	0.36379947038544	0.564185298872452	-0.008294850370391	0.940570416254073	1	-0.186660832116451	0.105864310486904	0.248941250183647	-0.17836598174606	0.121090930534168	0.337299736377527	protein_coding
ENSG00000006837	CDKL3	cyclin dependent kinase like 3 [Source:HGNC Symbol;Acc:HGNC:15483]	2.2	2.2	2.6	2.2	2	1.8	-0.12039201594741	0.630112500766081	0.699408871070691	-0.00758977336502617	0.975497098201361	0.983484853257413	0.112802242582384	0.693505696907343	0.831175617720231	-0.0249414563931638	0.920373005528405	0.942523980390701	0.0954505595542461	0.740321779910506	0.825592307012412	-0.0173516830281376	0.951691534038079	0.974041044047455	-0.127962523160574	0.655368611474148	0.823774784867709	-0.279087922951387	0.337770652882121	0.538229396516312	-0.110610840132436	0.701375114035872	1	-0.26173623992325	0.371071301851729	0.576465399658013	-0.151125399790813	0.602110525545868	0.824430920374306	protein_coding
ENSG00000007047	MARK4	microtubule affinity regulating kinase 4 [Source:HGNC Symbol;Acc:HGNC:13538]	63.4	52.3	55.1	43.3	44.4	52.6	-0.389917551638153	0.00506750959515815	0.0111523836455849	-0.415755277135298	0.00319285512763196	0.00789498005179402	-0.025837725497145	0.855120739108263	0.928510323728528	-0.534811981847232	0.000380304103516249	0.00114338732795728	-0.144894430209079	0.312852269692521	0.447022653646021	-0.119056704711934	0.404785463113478	0.585627787498374	-0.105177482096868	0.460642414567257	0.695112197959681	0.149659188325544	0.297275024869676	0.495223560387161	0.013879222615066	0.921913239187187	1	0.268715893037478	0.0698823297500074	0.183340481864006	0.254836670422412	0.084143080884674	0.267442360994014	protein_coding
ENSG00000007062	PROM1	prominin 1 [Source:HGNC Symbol;Acc:HGNC:9454]	34.7	33.1	21.9	34.5	30.6	26.3	-0.171799787490386	0.229623247889914	0.304450864709473	-0.871593080289998	8.20324841385722e-06	4.19078431607132e-05	-0.699793292799612	0.000337669019192115	0.00272443631303259	0.0125537670270614	0.928133658948424	0.948369131163869	0.184353554517448	0.260088049684203	0.39101475363495	0.884146847317059	2.74628672512494e-05	0.000405328840231107	0.691526984221451	0.000379182420969631	0.00402032823911997	0.476035041331868	0.00772800466647537	0.0312776238929262	-0.192619863095608	0.240103713991161	1	-0.408111805985192	0.0191095838972054	0.0703833398710511	-0.215491942889584	0.191114520312038	0.446292703484308	protein_coding
ENSG00000007080	CCDC124	coiled-coil domain containing 124 [Source:HGNC Symbol;Acc:HGNC:25171]	126.5	146.5	167.6	153.9	162.2	145.4	0.0434130431103001	0.85585958384471	0.888215251038839	0.135847926408757	0.569852399411932	0.649784446127753	0.0924348832984567	0.738191635293261	0.859743610967135	0.273636518023906	0.256679089346648	0.34032342727724	0.230223474913606	0.409167207537761	0.54174783644596	0.137788591615149	0.618988126216002	0.759307853471682	0.178022625919535	0.521353526723524	0.739883814918545	0.0230911529993129	0.933343225235042	0.966642749732603	0.0402340343043852	0.884147545994808	1	-0.114697438615837	0.678628434279633	0.816000853813705	-0.154931472920222	0.576300139454804	0.807119701588975	protein_coding
ENSG00000007168	PAFAH1B1	platelet activating factor acetylhydrolase 1b regulatory subunit 1 [Source:HGNC Symbol;Acc:HGNC:8574]	156.9	194.8	167.4	130.2	134.4	120	0.200730501927827	0.101981537266203	0.152665445427019	-0.120444942347611	0.321000655149913	0.40897168017642	-0.321175444275438	0.0291336389630478	0.0933350125606341	-0.261961033003111	0.040298679337286	0.0697558447922682	-0.462691534930938	0.00306291972317802	0.0115004004281315	-0.1415160906555	0.310752990507656	0.496989624482521	-0.111604762334194	0.421542394530553	0.66268734593716	-0.266243221276733	0.0651914995960322	0.168805817251152	0.0299113283213066	0.828065395918615	1	-0.124727130621233	0.370213604575331	0.575464696440927	-0.154638458942539	0.269341257518007	0.544849092056632	protein_coding
ENSG00000007171	NOS2	nitric oxide synthase 2 [Source:HGNC Symbol;Acc:HGNC:7873]	1.4	0.6	2.4	0.4	0.5	0.6	-1.41060326934915	0.00284631125698372	0.00669313652038537	0.555813193200712	0.136858722224989	0.201151593460217	1.96641646254986	0.000355184625965862	0.00285436392507059	-1.78402253735416	0.000556044654871802	0.00160023863778713	-0.373419268005014	0.455281549388206	0.585822646192735	-2.33983573055487	8.28714240973083e-05	0.00100672280708443	-1.93328641873089	0.000408709538394983	0.00429118475734316	-1.73668022002729	0.00099774188671926	0.00578225396643861	0.406549311823982	0.415869142761013	1	0.603155510527587	0.228904007593169	0.421797576315007	0.196606198703605	0.679600183586348	0.86693927955879	protein_coding
ENSG00000007202	KIAA0100	KIAA0100 [Source:HGNC Symbol;Acc:HGNC:28960]	89.7	91.1	112.8	89	94.8	94.7	-0.0747983490336247	0.800180494458046	0.844220848096395	0.129365743843489	0.659608144075004	0.728846038512181	0.204164092877114	0.550180366394964	0.729543907735313	-0.0330937270376805	0.910632799534057	0.934739825778705	0.0417046219959442	0.902383849164943	0.937280430214426	-0.16245947088117	0.633832074771377	0.770264443963056	-0.0650198789743007	0.84835755169924	0.925892220953426	-0.0502957089729004	0.882383652657417	0.939624689134469	0.0974395919068688	0.77464858220301	1	0.112163761908269	0.741824554188213	0.85914771267597	0.0147241700014003	0.965444801383441	0.990064782218512	protein_coding
ENSG00000007237	GAS7	growth arrest specific 7 [Source:HGNC Symbol;Acc:HGNC:4169]	27.6	19.4	25.3	12.3	13.9	16.4	-0.618856598631689	0.00691191802942218	0.0146549701832844	-0.332529778023169	0.114743443331207	0.173358880136637	0.28632682060852	0.227421414967377	0.412689855133545	-1.17230430266672	2.41082372175305e-05	0.000101840448522381	-0.553447704035034	0.0271262049950039	0.0688113599881107	-0.839774524643554	0.00184251633830701	0.0122197074134889	-0.67242484085561	0.0089967950621898	0.0510418173194901	-0.417162151611741	0.0855057792738019	0.206137832150002	0.167349683787944	0.476606840728168	1	0.422612373031813	0.0828159426299936	0.207862616638368	0.25526268924387	0.281082894088204	0.557305863214246	protein_coding
ENSG00000007255	TRAPPC6A	trafficking protein particle complex 6A [Source:HGNC Symbol;Acc:HGNC:23069]	101.6	70.7	47.3	54.2	51.3	62.5	-0.712538905708847	0.0545657759129492	0.0891515428993436	-1.39225790993813	0.00110167875690296	0.00308504395919016	-0.679719004229284	0.100981498760957	0.234357665202514	-0.903754357827689	0.0189838891341611	0.0360651513817707	-0.191215452118841	0.631079226712927	0.739511316989671	0.488503552110443	0.230877501580918	0.410406587847611	0.344968208994264	0.392166707699971	0.637921880965878	0.635381713788215	0.123624040704579	0.269470456649029	-0.14353534311618	0.718836344088462	1	0.146878161677771	0.712033655243323	0.838214209801914	0.290413504793951	0.467912396476196	0.729653130522289	protein_coding
ENSG00000007264	MATK	megakaryocyte-associated tyrosine kinase [Source:HGNC Symbol;Acc:HGNC:6906]	2.5	0.8	0.3	0.2	0.1	0.1	-1.82742723185685	0.00148905594124814	0.00378740687652055	-3.49758680710433	7.17814206125773e-06	3.73434295329718e-05	-1.67015957524748	0.0139868050200879	0.0534387170060968	-3.68644035234467	5.95859298174605e-06	3.00045125885556e-05	-1.85901312048782	0.00937927219273591	0.0290468209316887	-0.188853545240336	0.792427934615924	0.876942469981175	-1.18344521034417	0.143031106882123	0.360565944368109	-0.773098705309003	0.30932859981563	0.508337649193914	-0.994591665103837	0.231575630805348	1	-0.584245160068667	0.457110006706633	0.6508463982423	0.41034650503517	0.631679547373365	0.841073829020277	protein_coding
ENSG00000007314	SCN4A	sodium voltage-gated channel alpha subunit 4 [Source:HGNC Symbol;Acc:HGNC:10591]	14.2	0.8	1.7	0.5	0.6	0.4	-4.25388762348456	2.0872949682674e-12	1.23201707835735e-10	-3.30561187934167	4.86870229613035e-11	1.83501276051589e-09	0.948275744142888	0.00165108978107087	0.00992433853908358	-4.94516357033746	4.04978303359987e-13	5.0442885625171e-11	-0.691275946852904	0.0227267964524475	0.0598289762031298	-1.63955169099579	9.22225981927598e-06	0.0001690643072765	-1.26749439177286	0.000125017730655224	0.0015854209309524	-1.99506830135953	8.32976932169352e-07	1.47073480676591e-05	0.372057299222928	0.20351168482697	1	-0.355516610363743	0.24233821699795	0.438492237090404	-0.727573909586671	0.0199989751449645	0.0988274538872039	protein_coding
ENSG00000007341	ST7L	suppression of tumorigenicity 7 like [Source:HGNC Symbol;Acc:HGNC:18441]	7.3	10.9	11.4	10.6	10.2	10.9	0.459405212355817	2.06576271050974e-05	8.66441433624694e-05	0.42748254003324	4.86781677826595e-05	0.000201607913646983	-0.0319226723225769	0.74097247974752	0.861369187219617	0.558704280386334	1.62232584588853e-06	9.64743898571959e-06	0.0992990680305171	0.310310848553516	0.444675436466924	0.131221740353094	0.184430319155467	0.354060309445871	0.0670120406228089	0.489922585415202	0.717727487866124	0.164036269315715	0.101137345229739	0.232715203503579	-0.0642096997302851	0.508300785147681	1	0.0328145289626207	0.734068712814591	0.853711933935059	0.0970242286929058	0.32071355354829	0.59824843647004	protein_coding
ENSG00000007350	TKTL1	transketolase like 1 [Source:HGNC Symbol;Acc:HGNC:11835]	7.9	4.8	9.1	6.8	8.6	6	-0.836049977067314	0.00421928965389432	0.00949633830927299	-0.0181527184547922	0.941712788912469	0.957705143966647	0.817897258612522	0.0104550824090859	0.0424424372263395	-0.182817639087797	0.470042963048441	0.560398515671011	0.653232337979517	0.0354363748439886	0.0853651288516764	-0.164664920633005	0.56867509787137	0.723666587240845	0.147256818318227	0.607997209196032	0.795288651753906	-0.383682045459112	0.193223372878469	0.370137933678476	0.311921738951232	0.285698738484372	1	-0.219017124826107	0.452322756276666	0.647558628169442	-0.53093886377734	0.0777499941900127	0.25466883503978	protein_coding
ENSG00000007372	PAX6	paired box 6 [Source:HGNC Symbol;Acc:HGNC:8620]	186.5	227.2	199.1	179.2	169.8	198	0.138092165835349	0.425031387671133	0.507370432429277	-0.153745343558458	0.380721268706725	0.470669179120654	-0.291837509393807	0.154630887610565	0.316765085743726	-0.0471458177887359	0.785198895576253	0.836576235013998	-0.185237983624085	0.358123102692275	0.49284926982254	0.106599525769722	0.593988784484867	0.74152947983867	-0.0160364766585846	0.935831306147365	0.970961010593991	0.21327692627079	0.291874831357752	0.4889477981997	-0.122636002428306	0.540236049973357	1	0.106677400501068	0.593716168135769	0.758397592241053	0.229313402929374	0.25824988830958	0.533508275727982	protein_coding
ENSG00000007376	RPUSD1	RNA pseudouridine synthase domain containing 1 [Source:HGNC Symbol;Acc:HGNC:14173]	37.6	45.3	51.5	53.7	51.9	49.7	0.109042096543628	0.594962157683171	0.667125043521442	0.192712724221311	0.349631533421268	0.439021467388521	0.0836706276776831	0.723947192118443	0.850752391115859	0.510062057269781	0.0191817416794637	0.0364196314249939	0.401019960726154	0.102740025931089	0.195937201758323	0.317349333048471	0.19017208334877	0.361581892717106	0.224950906945868	0.347080698098618	0.595985249062679	0.177704947766794	0.455602913062521	0.647275591012029	-0.0923984261026028	0.696246697735359	1	-0.139644385281676	0.556390535178328	0.731438076678131	-0.0472459591790736	0.841514803466168	0.942958416175713	protein_coding
ENSG00000007384	RHBDF1	rhomboid 5 homolog 1 [Source:HGNC Symbol;Acc:HGNC:20561]	33	8.4	12.5	7.6	12.4	19.6	-2.09986136262144	3.31959880987018e-15	1.16683898166937e-12	-1.62537056795139	1.89836242477259e-13	2.4753727456571e-11	0.474490794670054	8.91929594647284e-05	0.000937076648203504	-2.11099627231427	3.1624473523253e-15	1.59792535124212e-12	-0.0111349096928311	0.908877021041763	0.941544884240407	-0.485625704362885	7.08309834710304e-05	0.000882331411204231	0.193958136426248	0.0549221120426965	0.192925402915133	0.874201288857889	2.29581105261854e-08	7.76589307736174e-07	0.679583840789133	1.05169893305959e-06	0.000548545808020662	1.35982699322077	2.15010290677319e-11	7.08292157878121e-09	0.680243152431641	8.77136841482026e-07	4.9762896806747e-05	protein_coding
ENSG00000007392	LUC7L	LUC7 like [Source:HGNC Symbol;Acc:HGNC:6723]	94.7	67	90.1	75.6	73.7	76.1	-0.66220563139089	0.00762685985940244	0.015980134387285	-0.333811475892336	0.142334945792945	0.207858899794628	0.328394155498554	0.202498990677967	0.382366714968124	-0.338704478477292	0.137123505253975	0.201083797973112	0.323501152913598	0.209126339788943	0.333008054761415	-0.00489300258495615	0.98448443934915	0.990749572587621	-0.0761472846936184	0.762434099204955	0.882384721927201	-0.0183872455322111	0.941736974051183	0.971343378986118	-0.0712542821086623	0.777310668076473	1	-0.0134942429472549	0.957234733155593	0.979280506193786	0.0577600391614074	0.818562987427006	0.933801260947568	protein_coding
ENSG00000007402	CACNA2D2	calcium voltage-gated channel auxiliary subunit alpha2delta 2 [Source:HGNC Symbol;Acc:HGNC:1400]	38.7	46.5	40.3	17.4	22.8	28.7	0.17771585205392	0.532257076902484	0.609581008389026	-0.131042719438188	0.648311813383602	0.719412100102907	-0.308758571492108	0.35406274014511	0.55355986766208	-1.13883857912381	0.00118047539194119	0.00312186892579279	-1.31655443117773	0.000845857956292896	0.00392219021947228	-1.00779585968562	0.00656550340273673	0.0330297524949752	-0.620365633169718	0.0731486865194651	0.232046519979053	-0.279867050733092	0.400492891303547	0.598289724941908	0.387430226515905	0.251409819150994	1	0.72792880895253	0.0391867550571206	0.12075674528656	0.340498582436625	0.30970329075349	0.58767662342368	protein_coding
ENSG00000007516	BAIAP3	BAI1 associated protein 3 [Source:HGNC Symbol;Acc:HGNC:948]	37.3	19.7	11.5	5.4	5.4	9.2	-1.0678322039078	0.000313962514759439	0.000955299191032247	-1.94266010286107	3.9697507567877e-07	3.06235209859258e-06	-0.874827898953269	0.00441823862171679	0.0216743022677606	-2.82104169629072	3.35513344631107e-09	5.37120323697066e-08	-1.75320949238292	5.34582624768037e-06	5.5443659139669e-05	-0.878381593429652	0.00480826844744627	0.0260713925307709	-0.887482267170903	0.00441756781834902	0.0295766683457082	-0.115657672981469	0.673159064444941	0.811319707852088	-0.00910067374125115	0.973979933850825	1	0.762723920448183	0.0121119422264475	0.0499204674635305	0.771824594189434	0.0111675035692518	0.0644265734215893	protein_coding
ENSG00000007520	TSR3	TSR3 ribosome maturation factor [Source:HGNC Symbol;Acc:HGNC:14175]	152	157.4	207.9	181.6	182.7	192.3	-0.12342758679906	0.649750340807791	0.716924611745678	0.176783417270922	0.511561013847952	0.595976802883001	0.300211004069982	0.341133698398284	0.540392943019678	0.241035120668753	0.372522412494292	0.464403615082513	0.364462707467813	0.250979603406525	0.380898179789761	0.0642517033978306	0.836446049874471	0.905467393443811	0.0390283016222812	0.900126924687807	0.954671380600238	0.121733373601369	0.696012451852291	0.827183045497956	-0.0252234017755494	0.935380132483106	1	0.0574816702035381	0.85345162383357	0.923556347929577	0.0827050719790875	0.790439579034558	0.924797624250067	protein_coding
ENSG00000007541	PIGQ	phosphatidylinositol glycan anchor biosynthesis class Q [Source:HGNC Symbol;Acc:HGNC:14135]	32.7	27	35.7	29.3	32.3	42.3	-0.438735822662398	0.0427564942146053	0.0721789261804086	-0.135979823220227	0.502654025529111	0.587453049423939	0.302755999442171	0.201928026999844	0.381466791513082	-0.177939737074446	0.383647096862243	0.475650061076038	0.260796085587952	0.269142640557649	0.400309755788485	-0.041959913854219	0.856351485467818	0.918263803467152	0.0685663119135956	0.767411669693471	0.884536590196302	0.470827189571889	0.0539438009005327	0.147035960344018	0.110526225767815	0.634431721315084	1	0.512787103426108	0.0376426016763034	0.117204549683064	0.402260877658294	0.0950314791113382	0.288492262538019	protein_coding
ENSG00000007545	CRAMP1	cramped chromatin regulator homolog 1 [Source:HGNC Symbol;Acc:HGNC:14122]	16.7	17.1	22.1	15.6	15.1	16.4	-0.0842124386683883	0.355850949931019	0.43778087266489	0.178478948904982	0.057003915833943	0.0958104277670504	0.26269138757337	0.0190302821797811	0.0675671129918491	-0.0874564301585972	0.338627270417531	0.429292169893413	-0.0032439914902089	0.975076805057678	0.985314471656621	-0.265935379063579	0.0178757037891894	0.0701364364395544	-0.343281827712283	0.00341415732801442	0.0240130592704159	-0.201972950769802	0.0633032899482042	0.165195431757991	-0.0773464486487044	0.459900358237815	1	0.063962428293777	0.539957737146921	0.719096537685932	0.141308876942481	0.183981148266005	0.436351621672206	protein_coding
ENSG00000007866	TEAD3	TEA domain transcription factor 3 [Source:HGNC Symbol;Acc:HGNC:11716]	64.5	24.5	29.6	22.9	31.7	35.2	-1.51924317869221	3.00346245593677e-13	2.76711855197495e-11	-1.34980487093598	2.0020381073328e-12	1.46474905689883e-10	0.169438307756234	0.0789759171089702	0.195481210812542	-1.47848891046977	4.76417914691121e-13	5.70607500936351e-11	0.040754268222442	0.660776340423612	0.762985977883981	-0.128684039533792	0.175004020803439	0.34215719617543	0.307134540208249	0.00323698749004319	0.0230515008710508	0.476501278784164	4.99719671382612e-05	0.000460134815864775	0.435818579742041	0.00013836500341776	0.0183378995103424	0.605185318317955	2.68849350302062e-06	6.79222678911569e-05	0.169366738575914	0.0777756637656277	0.25466883503978	protein_coding
ENSG00000007923	DNAJC11	DnaJ heat shock protein family (Hsp40) member C11 [Source:HGNC Symbol;Acc:HGNC:25570]	46.5	67	66.2	59.1	57	55	0.397067106174971	0.000164998091830444	0.000544348938340429	0.277104175317698	0.00416256164309829	0.0099283757497059	-0.119962930857274	0.24048955046799	0.428812918120526	0.344948671188013	0.000674900736223428	0.00190178982293423	-0.0521184349869585	0.604660010467678	0.717981031743547	0.0678444958703151	0.50149712335979	0.669753202174965	-0.00518124828994482	0.958800049999112	0.982560401092385	-0.0464185747739657	0.644490837562948	0.792936566166132	-0.0730257441602599	0.469892093121586	1	-0.114263070644281	0.263056259823363	0.460968534202228	-0.0412373264840209	0.681719588982501	0.867384642292891	protein_coding
ENSG00000007944	MYLIP	myosin regulatory light chain interacting protein [Source:HGNC Symbol;Acc:HGNC:21155]	49.3	8.6	12.7	9.4	10.2	8.5	-2.64478218768014	9.19777632884755e-16	4.24910987031817e-13	-2.17804176241237	1.74195868786523e-14	4.02367571772756e-12	0.466740425267767	0.000430322240047226	0.00336454559928607	-2.35718059367359	5.45947345564101e-15	2.45206184178499e-12	0.287601594006542	0.0170905329798705	0.0475295541368295	-0.179138831261225	0.117205804293341	0.261862740033028	-0.103975549298983	0.350795281961684	0.599508295896126	-0.359173023175053	0.00391605511001045	0.0181341216867433	0.0751632819622416	0.499999822805313	1	-0.180034191913828	0.117491774931531	0.268431683988669	-0.25519747387607	0.030930853991427	0.133722186681118	protein_coding
ENSG00000007968	E2F2	E2F transcription factor 2 [Source:HGNC Symbol;Acc:HGNC:3114]	9.3	25	17.7	19.4	17.5	11.9	1.30215033348487	5.26035320038498e-09	6.78266753564791e-08	0.696474218210655	4.02609268564383e-05	0.000171535948970158	-0.605676115274212	0.000889730999781508	0.00601172609087639	1.05366691336426	1.49211673314187e-07	1.2559102268699e-06	-0.248483420120606	0.120770500189527	0.221057634332852	0.357192695153606	0.0312056073587096	0.104994610257603	0.188973943611693	0.232609635692838	0.480156415105005	-0.353456099861194	0.0332885259168401	0.100888880140466	-0.168218751541914	0.285716708373658	1	-0.7106487950148	0.000201160122492026	0.00204821034041157	-0.542430043472886	0.00232396240997085	0.0208847994132562	protein_coding
ENSG00000008018	PSMB1	proteasome subunit beta 1 [Source:HGNC Symbol;Acc:HGNC:9537]	163.7	176.4	172.1	191.8	190.1	174.6	-0.0564055005650115	0.830662261782196	0.868812866987278	-0.195186657346606	0.46486624749939	0.552190887144993	-0.138781156781594	0.648716949186378	0.800924875117046	0.257723145654341	0.329034289586119	0.419206952038292	0.314128646219352	0.308329091419011	0.442632786926573	0.452909803000946	0.148280340349385	0.306287846084121	0.37702033370112	0.224452945353792	0.470711063894635	0.257013833725632	0.402276600205349	0.600037855047997	-0.0758894692998267	0.802769223618043	1	-0.195895969275315	0.521334295954909	0.703979808860442	-0.120006499975488	0.693278612525377	0.873675576938091	protein_coding
ENSG00000008056	SYN1	synapsin I [Source:HGNC Symbol;Acc:HGNC:11494]	9.6	25.8	19.6	8.7	8.5	4.7	1.28301342726219	6.56846409449171e-07	4.20782472043726e-06	0.780802267634633	0.000305935085749413	0.00100501105271887	-0.502211159627557	0.0258528476726791	0.0854311657509807	-0.125800534198665	0.501478030976104	0.590216791589215	-1.40881396146085	2.73788959221113e-06	3.19631312754237e-05	-0.906602801833298	0.000405241716849602	0.00365848873240716	-0.990820588174769	0.000166479366698782	0.00202239284759775	-1.84283901243143	8.55688540448661e-08	2.30210116647494e-06	-0.0842177863414715	0.694449177552982	1	-0.936236210598135	0.000363474159804134	0.00329613779577849	-0.852018424256664	0.000862333867816174	0.0100784938161122	protein_coding
ENSG00000008083	JARID2	jumonji and AT-rich interaction domain containing 2 [Source:HGNC Symbol;Acc:HGNC:6196]	39.4	27.6	44.8	21.6	18.1	17.8	-0.636601618795667	0.000110094423940971	0.000379555808251932	-0.0401703639157495	0.755090131175825	0.808975108069303	0.596431254879917	0.000699223829553648	0.00496519547652742	-0.862182403581019	3.31476834715138e-06	1.80216843998287e-05	-0.225580784785352	0.141903847059506	0.249605550041356	-0.822012039665269	2.46896194853058e-05	0.000371354844146893	-1.10444647028935	5.57619800398993e-07	1.87836553180236e-05	-1.11479514318418	4.90276761740296e-07	9.53945241946913e-06	-0.282434430624083	0.0708735438259442	0.856652906132318	-0.292783103518915	0.0619782870369302	0.168453004387313	-0.0103486728948318	0.94477154706648	0.983202107518692	protein_coding
ENSG00000008086	CDKL5	cyclin dependent kinase like 5 [Source:HGNC Symbol;Acc:HGNC:11411]	2.8	4.9	5.6	3.5	3.8	4.3	0.678054657216817	0.000853110488911923	0.00230976950690169	0.786660158595032	0.000196603652578583	0.000679829867096472	0.108605501378214	0.594211359815331	0.761578386542473	0.340434061885281	0.0642786383100979	0.104897184379892	-0.337620595331536	0.110288505630658	0.206754185222274	-0.44622609670975	0.0393741653038172	0.123932427252758	-0.375106026047239	0.077775535223629	0.241883560113648	-0.182232214827693	0.374986130987545	0.574488416897632	0.0711200706625118	0.727962236588169	1	0.263993881882058	0.205699728316779	0.393709196000056	0.192873811219546	0.349440578394195	0.625565180697048	protein_coding
ENSG00000008118	CAMK1G	calcium/calmodulin dependent protein kinase IG [Source:HGNC Symbol;Acc:HGNC:14585]	19	3.8	6	4.2	5.2	10.1	-2.43233650099531	2.15097041561191e-10	4.79050146694614e-09	-1.89112725756662	6.89728123695426e-09	1.00379964284711e-07	0.541209243428689	0.0171950853034177	0.0629021118260092	-2.170307877296	1.10358300575174e-09	2.21662529440992e-08	0.262028623699308	0.224786268046649	0.350184908762527	-0.279180619729381	0.19205214195932	0.364086186345438	0.0213344225853801	0.917911895026102	0.962449292533744	0.969746888230765	0.000140723709841012	0.001113414516563	0.300515042314761	0.162209049638273	1	1.24892750796015	8.77882428884137e-06	0.000176988541055207	0.948412465645385	0.000179121177651114	0.00304920120225378	protein_coding
ENSG00000008128	CDK11A	cyclin dependent kinase 11A [Source:HGNC Symbol;Acc:HGNC:1730]	3.6	2.4	3	2.7	2.4	2.9	-0.770775088164166	0.00369991462764799	0.00845089979014555	-0.523971767690669	0.0337199967340714	0.0608706740195602	0.246803320473497	0.357122362295132	0.556721121861742	-0.417578562632057	0.0834802375764654	0.131187866787236	0.353196525532109	0.194021316090074	0.314819775135434	0.106393205058612	0.68760233476839	0.808408153886092	-0.0975224088331972	0.712525116518014	0.856164353431176	0.178005845551279	0.50127067976804	0.686344789666308	-0.20391561389181	0.44506746627165	1	0.0716126404926669	0.786113695958422	0.885438503061928	0.275528254384477	0.30364663059075	0.581654729642635	protein_coding
ENSG00000008130	NADK	NAD kinase [Source:HGNC Symbol;Acc:HGNC:29831]	46.4	35.5	48.3	41	44.2	46.1	-0.502757411363094	0.00134815726631374	0.00346225458053158	-0.161668432896433	0.233810187658691	0.314632472681348	0.341088978466662	0.0361949205528761	0.110338550229912	-0.194200982244785	0.156907441437388	0.224994361529011	0.308556429118309	0.0556337149484187	0.121658309034485	-0.0325325493483529	0.831573485273529	0.902699676628915	0.0769552227720213	0.615701428428357	0.800494419619097	0.151102105515235	0.329037177685029	0.529057490651277	0.109487772120374	0.476972683714576	1	0.183634654863587	0.238716393530541	0.434346491441005	0.0741468827432132	0.628503554671821	0.839094540127873	protein_coding
ENSG00000008196	TFAP2B	transcription factor AP-2 beta [Source:HGNC Symbol;Acc:HGNC:11743]	0.7	17.7	8.5	1	1.4	2.8	4.60080420841265	1.36985097698129e-08	1.53706595744694e-07	3.4331223117827	8.40363173611091e-07	5.8266861724347e-06	-1.16768189662995	0.0421081914199134	0.123328332509387	0.633901981255833	0.239225880696227	0.320849542292526	-3.96690222715682	3.70000685900014e-06	4.0920253695741e-05	-2.79922033052687	0.000149188458923805	0.00161785928392958	-2.38970196179178	0.000545318556151958	0.0055039049528221	-1.39430404344446	0.019989632836721	0.067420186344794	0.409518368735086	0.493128363676126	1	1.40491628708241	0.0255131131982648	0.0872092819656003	0.995397918347325	0.0940556533936978	0.286724332526904	protein_coding
ENSG00000008197	TFAP2D	transcription factor AP-2 delta [Source:HGNC Symbol;Acc:HGNC:15581]	0.2	18.6	4.6	3	3.2	0.5	6.55338065616742	1.78491530348301e-11	6.45522280447017e-10	4.43042524208047	1.88093357422032e-08	2.31804992085125e-07	-2.12295541408695	0.00012273617989988	0.00120786445088324	4.07550696319939	9.42176057387582e-08	8.5873983494362e-07	-2.47787369296803	2.80066782508467e-05	0.000220897551530703	-0.354918278881078	0.434032675654362	0.611206613190679	-0.310602438555083	0.489817986788584	0.717727487866124	-2.901380129836	2.50605732274188e-05	0.000257328641810668	0.0443158403259952	0.922215624469674	1	-2.54646185095492	0.0001219098014615	0.00138988090398406	-2.59077769128092	9.61931790214925e-05	0.0018784390236697	protein_coding
ENSG00000008226	DLEC1	DLEC1 cilia and flagella associated protein [Source:HGNC Symbol;Acc:HGNC:2899]	2.1	1	1	0.3	0.4	0.6	-1.14238079085798	0.000282338137765768	0.000871207127773797	-1.22103467772003	0.000148014470372329	0.000530888636080344	-0.0786538868620545	0.787140413763883	0.887603721212874	-2.72496783640477	1.86339889763077e-08	2.2056586219467e-07	-1.58258704554679	6.73277519706407e-05	0.00046298074415167	-1.50393315868474	0.000117152862054791	0.00133144313189474	-1.20015537211287	0.000843849921409637	0.00790052656587864	-0.601878481701208	0.0545034011435735	0.148111847578225	0.303777786571864	0.355212509839037	1	0.90205467698353	0.00981496314698616	0.0426378665028531	0.598276890411666	0.0657452732425158	0.22733860629988	protein_coding
ENSG00000008256	CYTH3	cytohesin 3 [Source:HGNC Symbol;Acc:HGNC:9504]	33.8	45.4	47.4	34.2	39.9	36.7	0.328466073698956	0.0984229244815374	0.148147483331035	0.28619805527198	0.146847651779792	0.213331507783239	-0.0422680184269759	0.849921193629626	0.92584893753267	0.0269078449510535	0.889503250875335	0.918943074781374	-0.301558228747903	0.188266931592583	0.307621149616087	-0.259290210320927	0.254908111808256	0.437677525733003	-0.0428557870317522	0.847895883837707	0.925762641001795	-0.155323403878585	0.48981580954193	0.676561748204636	0.216434423289175	0.339386780316638	1	0.103966806442342	0.64305308455064	0.79310885366153	-0.112467616846832	0.615985597566663	0.833324178513714	protein_coding
ENSG00000008277	ADAM22	ADAM metallopeptidase domain 22 [Source:HGNC Symbol;Acc:HGNC:201]	6.9	11.1	16.7	11.3	11.1	11.4	0.587628210842641	0.030021958402734	0.0531215851842642	1.08280628131067	0.000332518741984787	0.00108306100723591	0.495178070468029	0.10838456080741	0.246882283151258	0.724024702847419	0.00924551850977101	0.0190944933943655	0.136396492004778	0.647518756476462	0.752081802562167	-0.358781578463251	0.236491758037341	0.416800357987356	-0.396806106857992	0.192222816290061	0.430180029978408	-0.338929726375669	0.262080050399539	0.455996162155401	-0.0380245283947408	0.898257305625396	1	0.0198518520875828	0.946754382874944	0.973486271332589	0.0578763804823236	0.845631873293696	0.944430680455232	protein_coding
ENSG00000008282	SYPL1	synaptophysin like 1 [Source:HGNC Symbol;Acc:HGNC:11507]	61.3	30.7	52	62.9	64.2	74	-1.11735289142046	2.40558773709967e-06	1.3343378429216e-05	-0.461381345943888	0.0100935952660848	0.0214571840464535	0.655971545476573	0.00213859429633218	0.0121971538544603	0.103790182085101	0.517391861283548	0.605027048896629	1.22114307350556	3.06089451181504e-06	3.49024001139192e-05	0.565171528028989	0.00618990438527854	0.0316123070137614	0.532388069723297	0.00912335719638168	0.0516097289595771	0.741172832409165	0.000723488941901051	0.00441937767344091	-0.0327834583056913	0.859147349071204	1	0.176001304380176	0.346352910314756	0.551470232090526	0.208784762685867	0.266112533276641	0.541365570023907	protein_coding
ENSG00000008283	CYB561	cytochrome b561 [Source:HGNC Symbol;Acc:HGNC:2571]	13.2	12.5	16	19.9	22.6	28.8	-0.193711803390677	0.0377751741493623	0.0648875800298565	0.0556528833215909	0.523609770704575	0.607073453500809	0.249364686712268	0.0213048645683025	0.0735261907840841	0.614076197294591	6.91946248653216e-07	4.61173903317141e-06	0.807788000685268	1.54763445366573e-07	2.93361095912324e-06	0.558423313973	2.09062386708873e-05	0.000327551330493776	0.714558353040889	8.42405008559672e-07	2.574829221815e-05	1.07544218434217	1.82510130554904e-09	1.08095468898983e-07	0.156135039067889	0.129689514975535	1	0.517018870369166	4.89709621413099e-05	0.000686145135929671	0.360883831301277	0.00166654227258132	0.0163807428604057	protein_coding
ENSG00000008294	SPAG9	sperm associated antigen 9 [Source:HGNC Symbol;Acc:HGNC:14524]	57.8	62.3	76.6	64.1	67.3	73.5	0.0123137048562783	0.958087129725745	0.967541740087163	0.209930358222414	0.37199499421849	0.461823330890569	0.197616653366135	0.468636765425699	0.663286752465697	0.162814904694011	0.487616721230019	0.577052972668387	0.150501199837732	0.579861879142994	0.696618376095035	-0.0471154535284031	0.861840608683185	0.921511757822934	0.0110649313651152	0.967380639654973	0.985831648305227	0.145575413533071	0.592075535596327	0.756620746385384	0.0581803848935184	0.829887818885615	1	0.192690867061474	0.479611906875589	0.670718294609185	0.134510482167956	0.620326594729897	0.835176907540411	protein_coding
ENSG00000008300	CELSR3	cadherin EGF LAG seven-pass G-type receptor 3 [Source:HGNC Symbol;Acc:HGNC:3230]	15.8	50	41.3	15.5	15.7	9.1	1.55023697455234	1.0919569442748e-05	4.97067900675093e-05	1.17309927549365	0.000268206191201175	0.000893965348491403	-0.377137699058685	0.241430311634728	0.429542991727764	-0.0564355249474277	0.837605667501945	0.878575805244174	-1.60667249949976	8.05670830796226e-05	0.000540534923781916	-1.22953480044108	0.00104077070790539	0.00776926203883758	-1.20876299029404	0.00119787770811063	0.010480781743745	-1.98455312507128	7.69645440694862e-06	9.54324933327854e-05	0.0207718101470403	0.947756093889256	1	-0.755018324630201	0.0273587144432935	0.0919100465060489	-0.775790134777241	0.023846981039882	0.111407638380194	protein_coding
ENSG00000008311	AASS	aminoadipate-semialdehyde synthase [Source:HGNC Symbol;Acc:HGNC:17366]	64.3	44.8	61.2	57.4	59.4	52.3	-0.638837319098436	2.85764801046128e-05	0.000115311481610054	-0.290208827577964	0.0203221293758683	0.0393330751590155	0.348628491520472	0.0154831253225868	0.0578836192695735	-0.151952498272146	0.197845993697339	0.273673699383375	0.48688482082629	0.00150268231087866	0.0063587726471073	0.138256329305818	0.303478939997535	0.489460768135501	0.161111889087021	0.232753240627349	0.480207206631898	-0.0181930548131722	0.890725144015797	0.944310529668085	0.0228555597812032	0.862975567226008	1	-0.15644938411899	0.246207732225978	0.442696772708503	-0.179304943900193	0.186215903907914	0.439294565259275	protein_coding
ENSG00000008323	PLEKHG6	pleckstrin homology and RhoGEF domain containing G6 [Source:HGNC Symbol;Acc:HGNC:25562]	3.3	0.3	0.6	0.9	1	1.3	-3.69390633363201	3.85036581285048e-11	1.16367410893419e-09	-2.73735010883777	1.2645196747421e-09	2.50083873763357e-08	0.956556224794248	0.00499190577195101	0.0237884245289348	-1.94525841851348	1.09659595136797e-07	9.7422307349828e-07	1.74864791511854	1.03064656311583e-05	9.57743267591537e-05	0.792091690324288	0.00895163823468732	0.0417168778325247	0.962511416075518	0.00201175768108234	0.0157980135723266	1.39779325123773	4.71096205200257e-05	0.000437767502407067	0.17041972575123	0.520184425172174	1	0.605701560913441	0.0293966000278122	0.0968249390608464	0.435281835162211	0.10211524291747	0.302012321699758	protein_coding
ENSG00000008324	SS18L2	SS18 like 2 [Source:HGNC Symbol;Acc:HGNC:15593]	39.8	39.2	41.7	56.9	46.6	34.9	-0.177565424301608	0.491404568359628	0.571414632564316	-0.188505353294791	0.465468827364365	0.552664948655471	-0.0109399289931837	0.970324590516443	0.988266440093618	0.576422663989441	0.0303074691753791	0.0544490521218561	0.753988088291049	0.0180627801004443	0.0497541893431149	0.764928017284233	0.0166611945085527	0.0663697595488515	0.390828650416205	0.193724479867614	0.431935409186011	-0.0214870630049795	0.941803613055273	0.971343378986118	-0.374099366868027	0.211223425535899	1	-0.786415080289212	0.0143451368500005	0.0566781973030178	-0.412315713421185	0.171960618006807	0.417626642797925	protein_coding
ENSG00000008382	MPND	MPN domain containing [Source:HGNC Symbol;Acc:HGNC:25934]	45	60.9	60.4	62.3	64	69.5	0.281358645344629	0.186176378609569	0.25512793376917	0.168084968003443	0.424390825250123	0.513582460404853	-0.113273677341186	0.640575471681938	0.796221178570349	0.476623644302085	0.0307094964162306	0.055030682428686	0.195264998957456	0.423646262479115	0.555820871310031	0.308538676298642	0.212316313558667	0.38750902742184	0.300165331757291	0.224129492106634	0.470215357191147	0.432080652372135	0.0866393467604916	0.208308044278125	-0.00837334454135076	0.972358868092945	1	0.123541976073493	0.610374454756313	0.770545327838447	0.131915320614843	0.586319152335094	0.813122426803854	protein_coding
ENSG00000008394	MGST1	microsomal glutathione S-transferase 1 [Source:HGNC Symbol;Acc:HGNC:7061]	6.5	0.2	10.2	3.8	7	13.1	-4.93946513430541	7.8396345006566e-10	1.37333748906952e-08	0.41507973481352	0.176070802208619	0.248311277881479	5.35454486911893	4.75873723496897e-10	5.53554117641822e-08	-0.694805349021908	0.0387810564206765	0.0675210083400908	4.24465978528351	1.47118396900465e-08	4.30155037881306e-07	-1.10988508383543	0.00541217389944839	0.0286686931664204	-0.301835220670471	0.393547715263627	0.638818693715247	0.60774221757465	0.0944520451069335	0.221396798685707	0.808049863164957	0.0334188730432962	0.616457323119543	1.71762730141008	0.000128392152908741	0.00144868996537434	0.909577438245121	0.0170536133821443	0.0878432222924153	protein_coding
ENSG00000008405	CRY1	cryptochrome circadian regulator 1 [Source:HGNC Symbol;Acc:HGNC:2384]	38.4	49.3	53.7	49.2	50.8	42.8	0.248067202982307	0.00566115205627353	0.012298154990983	0.271063316563236	0.00294078093934511	0.00736402152830589	0.0229961135809293	0.806127753836204	0.900281782827571	0.387240260517714	0.000104607700526359	0.000367536268972338	0.139173057535407	0.14885491411845	0.259105943199615	0.116176943954478	0.224153291968415	0.401499343950073	0.135295209279978	0.159623727210593	0.385098358733717	-0.106382527745853	0.26420484614384	0.45777198427987	0.0191182653255003	0.838284553977343	1	-0.222559471700332	0.0266407887579426	0.0899815298345085	-0.241677737025832	0.0172223933158474	0.08859970649823	protein_coding
ENSG00000008441	NFIX	nuclear factor I X [Source:HGNC Symbol;Acc:HGNC:7788]	0.1	0.3	4.2	1.4	1.2	1.8	1.39622233967827	0.00452278692593401	0.0100951051636426	4.87724034938697	8.90289166246848e-11	2.93178931345118e-09	3.4810180097087	2.13369617026701e-07	6.64734747149272e-06	3.48914635380547	2.89119821794227e-08	3.13904008377868e-07	2.09292401412719	0.00011758614303742	0.000744712239236994	-1.3880939955815	0.00210767787831797	0.013620720869114	-1.53089461096938	0.000949283534714405	0.00873589383767628	-1.02185182793228	0.015330460027649	0.0545146708130759	-0.142800615387873	0.719915942788126	1	0.366242167649227	0.357911619516882	0.5633832725826	0.5090427830371	0.206687496111759	0.468254185880767	protein_coding
ENSG00000008513	ST3GAL1	ST3 beta-galactoside alpha-2,3-sialyltransferase 1 [Source:HGNC Symbol;Acc:HGNC:10862]	4	5.1	9.6	4.9	4.7	6.5	0.215754029282497	0.158635336628051	0.222789434373226	1.02755335716329	8.80069399831671e-07	6.06040976400268e-06	0.811799327880798	0.00014265527360832	0.00135204754922211	0.2731010884503	0.0788310835149253	0.124987231746698	0.0573470591678035	0.740518384668717	0.825697659589579	-0.754452268712994	0.000303700058236957	0.00287838583917548	-0.817316636504391	0.000133091006738011	0.00167597234263777	-0.34030571076759	0.0587958643131772	0.156643653003751	-0.0628643677913971	0.716715344141801	1	0.414146557945404	0.0252863104994236	0.0866216852680466	0.477010925736801	0.0115139377142394	0.0658073025456121	protein_coding
ENSG00000008710	PKD1	polycystin 1, transient receptor potential channel interacting [Source:HGNC Symbol;Acc:HGNC:9008]	50.8	62.3	72.8	46.1	47.2	45.9	0.186388745432308	0.551641631585491	0.627426388654038	0.310974832286292	0.322692797749424	0.410803861649511	0.124586086853984	0.731308818582535	0.85511514952712	-0.172593369512052	0.586445548248274	0.66861077913033	-0.35898211494436	0.328780165231572	0.463036417023828	-0.483568201798344	0.193346699823339	0.365387842686156	-0.446161526362989	0.228311912885991	0.475209575090501	-0.466710071731241	0.208510352080116	0.391341135552339	0.037406675435355	0.917792034667143	1	0.0168581300671035	0.962893994071895	0.981530776791815	-0.0205485453682514	0.954774818942432	0.986185898012021	protein_coding
ENSG00000008735	MAPK8IP2	mitogen-activated protein kinase 8 interacting protein 2 [Source:HGNC Symbol;Acc:HGNC:6883]	11.6	100.7	81.4	38.3	44.9	35.6	2.97802202321468	9.0211580223882e-13	6.57041009297274e-11	2.56845095115627	1.08093281554209e-11	5.63793635306452e-10	-0.409571072058417	0.0627311820140015	0.165708296354254	1.70495650226705	9.47698540760182e-09	1.25498261306727e-07	-1.27306552094763	8.86997065889842e-06	8.44632247253996e-05	-0.863494448889216	0.000581849175928551	0.00491636514875209	-0.654123931200646	0.00540161764550384	0.0344931302554853	-0.97387999779309	0.000180819084993057	0.00137789787889376	0.209370517688569	0.325585844960394	1	-0.110385548903875	0.600934498819531	0.76355178361489	-0.319756066592444	0.140093928413112	0.369342691751443	protein_coding
ENSG00000008838	MED24	mediator complex subunit 24 [Source:HGNC Symbol;Acc:HGNC:22963]	70.8	77.6	100.1	83.9	89.5	85.5	0.00435974883411726	0.963529805220431	0.971945866752474	0.269557692479052	0.00942730199968355	0.0202457226767012	0.265197943644934	0.0248501687904264	0.082982730105825	0.237015246543593	0.02012514219683	0.03804997944113	0.232655497709476	0.0457445386036343	0.103993033949316	-0.0325424459354587	0.767753289936578	0.860976874941127	0.0424867465333624	0.700006695813544	0.850391314383178	-0.00786858034408475	0.943001580369947	0.97179047501604	0.0750291924688211	0.49817837194206	1	0.0246738655913739	0.822752040877458	0.905627748974059	-0.0503553268774472	0.648204025265943	0.850594526841825	protein_coding
ENSG00000008853	RHOBTB2	Rho related BTB domain containing 2 [Source:HGNC Symbol;Acc:HGNC:18756]	24.7	30.4	35.4	26.9	25.6	25.7	0.180931314067171	0.3054792403221	0.387213376980874	0.297920228074195	0.0978776983855592	0.15177754917005	0.116988914007024	0.564316357697788	0.740318960455621	0.0953773479762308	0.586641014601219	0.6687393235397	-0.0855539660909406	0.673050226732297	0.771647813659116	-0.202542880097965	0.323106096186838	0.509837266443348	-0.274917514459051	0.184689780184216	0.420083904309833	-0.252265483829599	0.221723465702135	0.407808749509478	-0.072374634361086	0.721061078201474	1	-0.0497226037316339	0.80603120481536	0.897384738047205	0.022652030629452	0.910848307773724	0.971707259488999	protein_coding
ENSG00000008869	HEATR5B	HEAT repeat containing 5B [Source:HGNC Symbol;Acc:HGNC:29273]	13.6	21.6	26	17.8	19.1	18.5	0.571421372854218	0.0288312943061803	0.0513124048031513	0.733164100350349	0.0066401038012754	0.0149137155664428	0.16174272749613	0.574420432948427	0.747268805241219	0.391729901447566	0.123519422869104	0.183919840535089	-0.179691471406652	0.53389073630259	0.656811939076054	-0.341434198902782	0.243641987446723	0.425013193982745	-0.247909706381986	0.392439935323323	0.638265259170863	-0.282055308498998	0.332089754349216	0.532535876036147	0.0935244925207959	0.745175058136057	1	0.0593788904037838	0.836383700196001	0.913540873564751	-0.0341456021170121	0.905344831454412	0.969310063553594	protein_coding
ENSG00000008952	SEC62	SEC62 homolog, preprotein translocation factor [Source:HGNC Symbol;Acc:HGNC:11846]	109	101.5	86.8	93.1	89.8	93.6	-0.274377002416986	0.324082059781085	0.406333044454437	-0.601232728057163	0.041791147680717	0.0732092163433925	-0.326855725640177	0.304811434928887	0.501516463068131	-0.210495848261912	0.445720132896699	0.536583190291618	0.0638811541550744	0.838652830594299	0.895019446411485	0.390736879795251	0.222978589014923	0.400060009518674	0.276479442763864	0.383331280219169	0.630014583234777	0.33892360002813	0.287869072647971	0.484647546402025	-0.114257437031387	0.716098835537591	1	-0.0518132797671213	0.868801145266404	0.931850462209783	0.062444157264266	0.842224760372976	0.943266062926553	protein_coding
ENSG00000008988	RPS20	ribosomal protein S20 [Source:HGNC Symbol;Acc:HGNC:10405]	838.8	566	537.7	826.5	727.5	758.4	-0.744194644208084	0.0456793141104712	0.0764426443647494	-0.920229185956078	0.0168721553671207	0.0334895507158083	-0.176034541747994	0.655612186793157	0.805699889660147	0.0301914837876301	0.929311313512781	0.949392470347391	0.774386127995714	0.0623871512145085	0.133166712605596	0.950420669743708	0.0256418489248087	0.0914229449316938	0.675197303969139	0.0999959918830719	0.286165520842016	0.735444309816441	0.0753083784034767	0.187650049376763	-0.275223365774569	0.487420243795205	1	-0.214976359927267	0.586458643440448	0.753472372331235	0.0602470058473024	0.878328705610441	0.957891328815271	protein_coding
ENSG00000009307	CSDE1	cold shock domain containing E1 [Source:HGNC Symbol;Acc:HGNC:29905]	398.7	500.8	467.1	410.6	443.2	389	0.224817594336855	0.0999086552813781	0.149992854897363	0.020919538979511	0.874677750893096	0.906058335203438	-0.203898055357344	0.193753682043764	0.371172103726729	0.068892067283767	0.604057422484487	0.683628785899886	-0.155925527053088	0.315678481682005	0.45002692385085	0.047972528304256	0.754545714567778	0.852866106874967	0.135767651876177	0.380696260802095	0.627789682907606	-0.0479285493690557	0.754759396590359	0.86516537264839	0.0877951235719215	0.568421878671592	1	-0.0959010776733117	0.533628607167121	0.713775998678159	-0.183696201245233	0.239661223470907	0.509865378637931	protein_coding
ENSG00000009335	UBE3C	ubiquitin protein ligase E3C [Source:HGNC Symbol;Acc:HGNC:16803]	29.3	34.9	41.1	36	36.7	36.9	0.152445411636883	0.400712045958952	0.483804739479562	0.287889447804902	0.119455938828458	0.179222703434846	0.135444036168018	0.51831962330408	0.703204253967689	0.31177687647054	0.0934482226262415	0.144800589713388	0.159331464833657	0.448520312038255	0.579382034460857	0.0238874286656389	0.90878159860081	0.949782797994732	0.0374482495412097	0.857447511713675	0.930474417241504	0.0620562920961493	0.766137690707304	0.872139741228081	0.0135608208755708	0.948135022490625	1	0.0381688634305104	0.854782871078622	0.923930414742712	0.0246080425549396	0.906017360607835	0.969408993638076	protein_coding
ENSG00000009413	REV3L	REV3 like, DNA directed polymerase zeta catalytic subunit [Source:HGNC Symbol;Acc:HGNC:9968]	13.2	18.9	19	14.2	15.6	20.5	0.416474542333249	0.157929100635423	0.221990404952983	0.324177618412478	0.267997450032857	0.35258346375763	-0.092296923920771	0.783543994578932	0.886076573531036	0.0999920255802822	0.73102279412668	0.792112823899898	-0.316482516752966	0.352524611716793	0.487176961269131	-0.224185592832195	0.50750619316341	0.674880141233587	-0.0944945378171416	0.778645629473986	0.890376321284645	0.31223653662473	0.358025548129068	0.558021504501532	0.129691055015054	0.70031443097633	1	0.536422129456926	0.123354491888305	0.277534882200516	0.406731074441872	0.23536513468519	0.504495156265895	protein_coding
ENSG00000009694	TENM1	teneurin transmembrane protein 1 [Source:HGNC Symbol;Acc:HGNC:8117]	8.6	6.3	7.7	2.3	3.2	5.6	-0.560090574749064	0.0438897535401396	0.0738145854993258	-0.378350011824059	0.157129126621308	0.225512235783768	0.181740562925005	0.54199858125434	0.722709472233336	-1.90222539405664	2.07607044897651e-06	1.18824718900889e-05	-1.34213481930758	0.000289819048230001	0.001582067586371	-1.52387538223258	7.85737996654888e-05	0.000961013439327752	-1.08437258402084	0.00178530222012634	0.0144549582359653	-0.245872891354403	0.411589980506919	0.608373562008993	0.439502798211743	0.159284169076751	1	1.27800249087818	0.000462538358006198	0.00398443404933523	0.838499692666437	0.0109959637373767	0.0636382221864805	protein_coding
ENSG00000009709	PAX7	paired box 7 [Source:HGNC Symbol;Acc:HGNC:8621]	13.8	10.5	6.4	0	0	0	-0.478047858188513	0.121621267911743	0.177417383694061	-1.30477961177256	0.000473523587302491	0.00148150210586184	-0.826731753584045	0.0246626690658084	0.082527048039126	-8.7698288282003	4.39261648809792e-12	3.12882008793195e-10	-8.29178097001179	1.78245191038707e-11	2.52811095956566e-09	-7.46504921642775	1.13100447796916e-10	3.65744228085668e-08	-7.10665680723652	1.11084116508578e-10	3.26567105423128e-08	-9.54362684954592	3.94508996947742e-11	5.74668105553877e-09	0.358392409191222	0.735575770092082	1	-2.07857763311817	0.176732158467134	0.356262594471398	-2.4369700423094	0.0963172154463359	0.290872408250092	protein_coding
ENSG00000009780	FAM76A	family with sequence similarity 76 member A [Source:HGNC Symbol;Acc:HGNC:28530]	15.9	14.9	19.5	19.8	18.6	21.1	-0.236503983403754	0.115724047573177	0.170119294955059	0.0554120505687176	0.699555228969603	0.763851195111393	0.291916033972472	0.091226727907377	0.217783104021022	0.346061482999372	0.023319630148809	0.0433645888299129	0.582565466403126	0.00221218152626129	0.00875612315743422	0.290649432430654	0.0918200525922365	0.221919047886976	0.143165396569361	0.391997957411727	0.637775706720689	0.337382885616157	0.0531097797600616	0.14527694619192	-0.147484035861293	0.378116026419685	1	0.0467334531855031	0.777716062157611	0.880409648465057	0.194217489046796	0.248905335687554	0.521382351694787	protein_coding
ENSG00000009830	POMT2	protein O-mannosyltransferase 2 [Source:HGNC Symbol;Acc:HGNC:19743]	21.8	33.3	29.9	21.1	22.2	23.8	0.493579188088851	0.00124727800405992	0.00323141131992385	0.234285840354382	0.089915940379627	0.141246559797745	-0.259293347734469	0.105581016826993	0.242275668428576	-0.0544954408057045	0.685632889153624	0.753944381442121	-0.548074628894556	0.00204216197674711	0.00818129757235483	-0.288781281160086	0.0742773120487905	0.192528031182573	-0.228808409646563	0.150443753602978	0.370620190786231	-0.110322330296209	0.478273145373126	0.667614447259577	0.0599728715135234	0.698896132773453	1	0.178458950863878	0.257200659914711	0.45493529034422	0.118486079350354	0.447105148813538	0.713752264397727	protein_coding
ENSG00000009844	VTA1	vesicle trafficking 1 [Source:HGNC Symbol;Acc:HGNC:20954]	31.1	48	41.8	39.3	40.5	35.2	0.518527718062787	0.000431740586182621	0.00126486927667817	0.215728392002464	0.0951205564237921	0.148127157547558	-0.302799326060322	0.0475631238568694	0.13492072800732	0.391613476758477	0.00470855873350757	0.0105155643870282	-0.126914241304309	0.385036568160069	0.519064221325675	0.175885084756013	0.23324413318675	0.413360520392996	0.176457872665668	0.23161719010611	0.478921448745204	-0.0168805575986773	0.907109927352584	0.953303721962055	0.00057278790965506	0.99683959109397	1	-0.19276564235469	0.193215433212169	0.377306804300429	-0.193338430264345	0.191798287874538	0.447447666008995	protein_coding
ENSG00000009950	MLXIPL	MLX interacting protein like [Source:HGNC Symbol;Acc:HGNC:12744]	19.2	1.1	0.9	0.9	1.8	1	-4.33160154257344	2.34266078107484e-11	7.89135045191647e-10	-4.67927086265102	9.43914530668757e-12	5.07048307188808e-10	-0.347669320077581	0.291335279287943	0.486481475865615	-4.36615164559529	2.3326637522142e-11	1.11217745108789e-09	-0.0345501030218528	0.91486740836169	0.945750983044573	0.313119217055728	0.345474997653568	0.531389764534891	1.21327414758074	0.000999110380396832	0.00906035655672259	0.394408464832129	0.232333105957577	0.421411623204584	0.900154930525011	0.00911020013544256	0.311798393918577	0.0812892477764008	0.801069799133906	0.894258303261705	-0.81886568274861	0.0148942735551774	0.0792710694910016	protein_coding
ENSG00000009954	BAZ1B	bromodomain adjacent to zinc finger domain 1B [Source:HGNC Symbol;Acc:HGNC:961]	85	159.8	159.4	150.5	145.2	112.5	0.791842504083871	7.84501175747227e-06	3.72091508086152e-05	0.685009998976386	4.68204997195266e-05	0.000195093935741626	-0.106832505107485	0.494868789450129	0.68465247339943	0.818377666613243	5.10459716818737e-06	2.62603345887438e-05	0.026535162529372	0.864558488349367	0.912172671981789	0.133367667636857	0.395871268197233	0.578162996611062	0.0640730004850213	0.681014193820209	0.840539690899102	-0.295325567583364	0.069937897718816	0.177973660219017	-0.0692946671518359	0.656766087556358	1	-0.428693235220221	0.0118735281643688	0.0491508133358112	-0.359398568068385	0.0306580004989976	0.133040582412317	protein_coding
ENSG00000010017	RANBP9	RAN binding protein 9 [Source:HGNC Symbol;Acc:HGNC:13727]	81.9	85.1	85.4	74.8	77.4	65.7	-0.0479726991654923	0.739264694581791	0.794005121808594	-0.145967641784357	0.319039615373338	0.406922106253175	-0.0979949426188642	0.556603318656817	0.73425137140916	-0.0805709512430883	0.577945969094845	0.660920769814667	-0.032598252077596	0.844349919740345	0.899123673095471	0.0653966905412683	0.694176255233883	0.813107495716941	0.0767206340875264	0.644737046787802	0.817563587915612	-0.154867295981003	0.356566118478883	0.556859457698575	0.0113239435462581	0.945604285004531	1	-0.220263986522271	0.195210397964804	0.380055018024434	-0.231587930068529	0.174098341845472	0.420818139295563	protein_coding
ENSG00000010072	SPRTN	SprT-like N-terminal domain [Source:HGNC Symbol;Acc:HGNC:25356]	18.4	18	13.4	14	14.1	11.3	-0.12764537266798	0.381668864458771	0.464472545085073	-0.661524606264904	0.000243698180439685	0.000821420862941268	-0.533879233596924	0.00436832921017737	0.0214881396408147	-0.346186914282273	0.026930267846512	0.0490410520115163	-0.218541541614294	0.199141141997851	0.32083630180981	0.31533769198263	0.070986382029917	0.186721784779848	0.288083334322577	0.0963683358627957	0.279091376481773	-0.0159640530955258	0.923812489107852	0.962629640805881	-0.0272543576600534	0.870026978968071	1	-0.331301745078156	0.0591199260067822	0.162763508190646	-0.304047387418103	0.0807470964801288	0.260235161049871	protein_coding
ENSG00000010165	EEF1AKNMT	eEF1A lysine and N-terminal methyltransferase [Source:HGNC Symbol;Acc:HGNC:24248]	28.8	36.7	41.8	36.3	35.8	34.2	0.228705593338215	0.00782780912451517	0.0163546389748631	0.310485151951654	0.000694053089175877	0.00206441214107519	0.081779558613439	0.371115226968349	0.57067091374162	0.336611858667686	0.000321775388473988	0.000986684289064273	0.107906265329471	0.242044571967594	0.370227634517988	0.0261267067160321	0.772962758645835	0.864198232923835	-0.00633412353691032	0.944151357107519	0.975627060501139	-0.0648217297852699	0.476610576024304	0.66617534610451	-0.0324608302529424	0.720260062350959	1	-0.090948436501302	0.321546223341787	0.526595855891153	-0.0584876062483596	0.520326057565889	0.767975053252408	protein_coding
ENSG00000010219	DYRK4	dual specificity tyrosine phosphorylation regulated kinase 4 [Source:HGNC Symbol;Acc:HGNC:3095]	14.9	6.8	10.3	10.9	10.4	13.7	-1.2889259328942	1.29366459215436e-05	5.76709754357427e-05	-0.791612849702478	0.00151969610566142	0.00410422019917145	0.497313083191719	0.0526224064746706	0.145270904949453	-0.426259288981237	0.0564230651418928	0.0933972707083604	0.862666643912959	0.0020705268183465	0.00827443107410891	0.36535356072124	0.142808349640435	0.299102099136812	0.246983522512646	0.313649086710549	0.564742993655108	0.645360299889068	0.0143117931931668	0.0517574109014347	-0.118370038208595	0.625102139161149	1	0.280006739167827	0.254057947323395	0.451413511018898	0.398376777376422	0.110888191184549	0.318973699210634	protein_coding
ENSG00000010244	ZNF207	zinc finger protein 207 [Source:HGNC Symbol;Acc:HGNC:12998]	43.3	51.9	55.8	56.5	53.8	47.6	0.150819595453744	0.151831326298305	0.214519461282532	0.152449699223867	0.147651511908413	0.214325998388288	0.00163010377012253	0.989048481819971	0.995681919432412	0.436449727592059	0.000345712119687627	0.00105190426481544	0.285630132138314	0.0250866820259381	0.0645491027494259	0.284000028368192	0.0258162960971649	0.0918626081855325	0.168185442675537	0.167837733902407	0.396807767139644	-0.00297095990002545	0.980042392950254	0.989473586273447	-0.115814585692655	0.335641177139116	1	-0.286970988268217	0.0245011735550893	0.0845771723339537	-0.171156402575562	0.160858656727956	0.402121771897699	protein_coding
ENSG00000010256	UQCRC1	ubiquinol-cytochrome c reductase core protein 1 [Source:HGNC Symbol;Acc:HGNC:12585]	173.5	175.3	203.3	191.1	202.3	184.1	-0.137711580053839	0.455607867720283	0.537207293310673	-0.0279622066957211	0.878153710550856	0.909134802528928	0.109749373358118	0.603193493147871	0.768115966710541	0.143281318937423	0.433012396012961	0.524212146685652	0.280992898991262	0.192352143962669	0.312734219782041	0.171243525633144	0.419830497552855	0.599667784004604	0.216904742366877	0.309431063699718	0.560518806739944	0.0876871350658814	0.677444021537114	0.814147932179055	0.0456612167337326	0.82821109066	1	-0.0835563905672627	0.691799310542542	0.825756906257372	-0.129217607300995	0.541021871572705	0.782729298627333	protein_coding
ENSG00000010270	STARD3NL	STARD3 N-terminal like [Source:HGNC Symbol;Acc:HGNC:19169]	42.6	52	62.3	44.8	46.7	41.4	0.174099886754733	0.263948929062904	0.342601768806141	0.330200828633751	0.0409024529439619	0.0719173294531231	0.156100941879017	0.385012657723871	0.584203234115734	0.144834202353377	0.351137502409794	0.442004069790889	-0.0292656844013566	0.869453598840737	0.915366274232053	-0.185366626280374	0.304685674021508	0.490732409926662	-0.184874188016199	0.305674410051343	0.556268940474977	-0.356390155800252	0.0572117981225977	0.153383777788805	0.000492438264175402	0.997792868386417	1	-0.171023529519878	0.343143855420897	0.547925439294933	-0.171515967784053	0.341530090786858	0.619532420637026	protein_coding
ENSG00000010278	CD9	CD9 molecule [Source:HGNC Symbol;Acc:HGNC:1709]	44.5	28.4	49.8	91.7	84.3	91.6	-0.772040942834116	0.0112479084803225	0.0224333825358745	-0.0630618396186101	0.8145907818205	0.857691142098523	0.708979103215506	0.0329544369113788	0.102646944792927	1.11647473669537	0.000351791260182809	0.00106733919784767	1.88851567952949	1.03065946292861e-05	9.57743267591537e-05	1.17953657631398	0.00120136833094733	0.00869124140630309	0.996054629639171	0.00444013708381444	0.0296541001686062	1.11661923469305	0.0018790410574674	0.00983880014837772	-0.183481946674808	0.553772120073755	1	-0.062917341620926	0.838353545660998	0.914685950957298	0.120564605053882	0.696326057902048	0.875429284676014	protein_coding
ENSG00000010292	NCAPD2	non-SMC condensin I complex subunit D2 [Source:HGNC Symbol;Acc:HGNC:24305]	119.4	97.2	121.4	132.5	121.9	95.1	-0.396138872481573	0.0686312781380853	0.108591754204394	-0.179674104183721	0.387352385021346	0.477297722405895	0.216464768297852	0.364518521277851	0.564436526052438	0.149224985986382	0.465806589563677	0.556661252524397	0.545363858467955	0.0308830338253921	0.0762945414702467	0.328899090170103	0.174523046751863	0.341712659594439	0.204862711337328	0.390071180848434	0.636048903099871	-0.139829933035085	0.555306976824167	0.729759494355302	-0.124036378832775	0.600327848004275	1	-0.468729023205188	0.0592527106245419	0.162958200510992	-0.344692644372413	0.155824211361101	0.393736782856327	protein_coding
ENSG00000010295	IFFO1	intermediate filament family orphan 1 [Source:HGNC Symbol;Acc:HGNC:24970]	23.2	22.8	29.2	25.3	24.6	26.9	-0.170665619152532	0.288049218835948	0.368879123978967	0.0831753217261011	0.596255871310346	0.673197485037147	0.253840940878633	0.172519091088807	0.342665742040129	0.100034496387803	0.52496197874999	0.612108620062637	0.270700115540335	0.14746987747247	0.257082528178153	0.0168591746617015	0.925852326936519	0.959130335356008	-0.0423627853663679	0.815143188491493	0.909219799580502	0.106044424706724	0.559773456207429	0.732931979384397	-0.0592219600280694	0.744185619821274	1	0.0891852500450223	0.623621844723026	0.780504807440716	0.148407210073092	0.416736961516115	0.687924444181118	protein_coding
ENSG00000010310	GIPR	gastric inhibitory polypeptide receptor [Source:HGNC Symbol;Acc:HGNC:4271]	14.9	2.1	1.6	0.5	0.6	0.3	-2.96051161542847	2.60984049937094e-09	3.77784342294797e-08	-3.47847844612258	3.39997190906872e-10	8.5363580431261e-09	-0.517966830694106	0.0940384311979064	0.222589283273159	-4.88205250433037	7.87308264227885e-12	4.87738977942555e-10	-1.92154088890189	1.14426158714025e-05	0.000104351751846986	-1.40357405820779	0.000406344508244254	0.00366435267919762	-1.26288183624322	0.000869876140139563	0.00812537683992871	-2.10658950566342	6.95843817483101e-06	8.7557188209216e-05	0.140692221964564	0.688996466008846	1	-0.703015447455632	0.0726246106358101	0.189062522841799	-0.843707669420196	0.030927590378165	0.133722186681118	protein_coding
ENSG00000010318	PHF7	PHD finger protein 7 [Source:HGNC Symbol;Acc:HGNC:18458]	14.7	9	7.6	6.2	7	7	-0.836466458864236	5.7341026557462e-06	2.82839249056621e-05	-1.16969364450278	6.75956186344818e-08	6.76751428916989e-07	-0.333227185638546	0.0396945245095902	0.118304419793085	-1.23686369874274	3.23353080394912e-08	3.46934038281707e-07	-0.400397239878507	0.0161012432051892	0.0452216434574786	-0.0671700542399609	0.662915844566423	0.791826682367134	0.0856042819642434	0.577622483338051	0.777067803735164	0.0792727762958697	0.605835874523402	0.765592829634146	0.152774336204204	0.326616430730501	1	0.146442830535831	0.346518464259564	0.551625189387898	-0.00633150566837367	0.967003259812361	0.990582524191131	protein_coding
ENSG00000010319	SEMA3G	semaphorin 3G [Source:HGNC Symbol;Acc:HGNC:30400]	9.9	3.7	1.7	1.5	2.6	3.5	-1.52133861691629	4.45323681115839e-06	2.26856918713359e-05	-2.76586697630408	2.4142849184033e-09	4.22359735837806e-08	-1.24452835938779	0.000201668105742941	0.00178379190468141	-2.68635004024128	3.81585200469794e-09	5.98433666963734e-08	-1.16501142332499	0.000401887309323445	0.00208808351685436	0.0795169360628058	0.776041558943657	0.86572948779657	0.832514019264964	0.00629588471646329	0.039062993085378	1.25584694660641	0.00018360170875978	0.00139438986798351	0.752997083202158	0.0122289829023229	0.366167452866035	1.1763300105436	0.000365665968680026	0.00330859152075397	0.423332927341446	0.12352577385726	0.342118574425837	protein_coding
ENSG00000010322	NISCH	nischarin [Source:HGNC Symbol;Acc:HGNC:18006]	69.7	81.9	97.9	68.3	75	87.4	0.106168111092903	0.477534646317137	0.558540053262572	0.261691435200243	0.0886518516083964	0.139491221161557	0.155523324107339	0.371385571690063	0.570865415786351	-0.0520752222450862	0.727812004740112	0.789798141251199	-0.15824333333799	0.36345587013708	0.49802694612258	-0.313766657445329	0.0808800680115916	0.203275097290405	-0.185588687990079	0.288381501461442	0.539430876576823	0.048782632089464	0.776956634779745	0.877767735309788	0.12817796945525	0.459883471774912	1	0.362549289534793	0.0465645257544445	0.136743706250801	0.234371320079543	0.183996867868211	0.436351621672206	protein_coding
ENSG00000010361	FUZ	fuzzy planar cell polarity protein [Source:HGNC Symbol;Acc:HGNC:26219]	35.2	34.4	46.3	44.8	42.9	45.8	-0.184027756210814	0.298465406472705	0.38002103766101	0.144240530493237	0.405831454053654	0.495610935090146	0.328268286704051	0.112706961625818	0.253970012764846	0.349114351008063	0.052501164429099	0.0877135077137944	0.533142107218877	0.0144286062251457	0.0414233192568148	0.204873820514826	0.311058821392642	0.497319792735054	0.10960387339996	0.583839228812953	0.780509385864136	0.211870270592149	0.294980809276186	0.492772466699727	-0.0952699471148661	0.633699947504624	1	0.00699645007732262	0.971984522009717	0.986505413117514	0.102266397192189	0.608916263244866	0.829170208893906	protein_coding
ENSG00000010404	IDS	iduronate 2-sulfatase [Source:HGNC Symbol;Acc:HGNC:5389]	4.1	5.9	5.6	2.9	3.3	3.8	0.450634225633924	0.348115443952648	0.430327111106297	0.279367092021373	0.560255129439999	0.640892280048575	-0.171267133612551	0.757756781348844	0.871048585072477	-0.514954012120469	0.307478157101304	0.395955266181187	-0.965588237754393	0.0994124278786734	0.191015988873472	-0.794321104141842	0.169537724219902	0.335116804756919	-0.613220742771893	0.281197272153654	0.532086447449085	-0.392701259236617	0.484176661614601	0.672140218030188	0.181100361369949	0.748394895277079	1	0.401619844905225	0.478688081522453	0.670005850946723	0.220519483535276	0.69453138121815	0.874260638607728	protein_coding
ENSG00000010539	ZNF200	zinc finger protein 200 [Source:HGNC Symbol;Acc:HGNC:12993]	8	10.1	8.4	9.7	8.4	7.6	0.206357779956593	0.0269483413504595	0.0483068438243437	-0.165359753183894	0.0738539396927806	0.119390556977861	-0.371717533140487	0.00151358866341885	0.00926664714078733	0.292602566208735	0.00299234717659967	0.00703961319633931	0.0862447862521422	0.398736220253802	0.532120002086805	0.457962319392629	0.000219045308379724	0.00220944703131114	0.220104248497544	0.0407906034201026	0.157687313278086	0.0951441485335629	0.354506898008891	0.554890806767257	-0.237858070895085	0.0282486557889794	0.56739442913293	-0.362818170859066	0.00185995526173049	0.0119164160164462	-0.124960099963981	0.227399612717671	0.49492706860117	protein_coding
ENSG00000010610	CD4	CD4 molecule [Source:HGNC Symbol;Acc:HGNC:1678]	8.2	7.7	7.2	5.3	8.9	10.1	-0.21418133413002	0.171642897869728	0.237997943200037	-0.404632852865204	0.0155838760081301	0.0312663719041389	-0.190451518735184	0.285025151496783	0.479659832905025	-0.603616568844324	0.000968656118740501	0.00261341578239866	-0.389435234714304	0.0378244900315978	0.0898727669832337	-0.19898371597912	0.268050738731377	0.452583829798879	0.515369887360732	0.00779672476739153	0.0457587088072427	0.712101001196455	0.000608704442526082	0.00382813774064731	0.714353603339853	0.000631502491528637	0.0507998198284902	0.911084717175576	5.15033763188108e-05	0.000714200764750302	0.196731113835723	0.266190608789882	0.541388170254541	protein_coding
ENSG00000010626	LRRC23	leucine rich repeat containing 23 [Source:HGNC Symbol;Acc:HGNC:19138]	19.6	9.3	7.8	6.8	8.3	14.4	-1.24641775329736	0.000156907184308559	0.000519990215840356	-1.60054360942559	1.13657218946291e-05	5.59769592793965e-05	-0.354125856128235	0.241124256897684	0.429376443808222	-1.55115858727314	1.69073951833555e-05	7.47540805905591e-05	-0.30474083397578	0.312258281913433	0.446561707760727	0.0493850221524544	0.868577430934277	0.92547139906269	0.311682785677412	0.300529025223627	0.551749041539778	1.10961126023644	0.00129353326241549	0.00720218296143117	0.262297763524957	0.383071815798927	1	1.06022623808398	0.00192911745746779	0.0122129601291295	0.797928474559027	0.0130866713794984	0.0723908277574786	protein_coding
ENSG00000010704	HFE	homeostatic iron regulator [Source:HGNC Symbol;Acc:HGNC:4886]	3	0.8	3.2	2.6	3	6	-1.96678560839872	1.05548671964392e-09	1.77034904252308e-08	-0.149573216838318	0.347918183858034	0.437033026320738	1.8172123915604	1.37915345129887e-08	7.63682608015458e-07	-0.142425102407951	0.373337510115351	0.465168698547824	1.82436050599077	1.37287067691039e-08	4.11014046082676e-07	0.00714811443036729	0.96860086448079	0.98307120568639	0.123188071471013	0.49808187143336	0.72429946750661	1.16316036369149	3.28448364832653e-06	4.59784378430489e-05	0.116039957040646	0.524755908377023	1	1.15601224926112	3.74680043337863e-06	8.93540062054558e-05	1.03997229222048	1.32997735955401e-05	0.000418373617249586	protein_coding
ENSG00000010803	SCMH1	Scm polycomb group protein homolog 1 [Source:HGNC Symbol;Acc:HGNC:19003]	54.9	54.4	56.8	45.7	46.5	40.1	-0.118010426512865	0.321791023721172	0.404025396998573	-0.159405742047386	0.186144819881297	0.260316173037597	-0.0413953155345204	0.759544085204875	0.872049159531181	-0.239079478530419	0.0547108184733741	0.0909603326050275	-0.121069052017554	0.375700322501634	0.509964616733455	-0.0796737364830338	0.557487181821445	0.714830312678108	-0.0823623639455233	0.544209075919441	0.75491734287418	-0.279834479970761	0.0499476333450987	0.138811152209849	-0.00268862746248956	0.984137975965445	1	-0.200160743487728	0.150704068609913	0.319529777780446	-0.197472116025238	0.1557739084764	0.393732738182729	protein_coding
ENSG00000010810	FYN	FYN proto-oncogene, Src family tyrosine kinase [Source:HGNC Symbol;Acc:HGNC:4037]	60.2	129.3	96.5	68.7	68.5	56.4	0.989580110804339	2.35864831287682e-09	3.47965187690742e-08	0.46457411476466	9.9048551557565e-05	0.000375062302139173	-0.525005996039678	0.000151194041480185	0.00141391350878723	0.228090888390575	0.0271359995762579	0.04936010542789	-0.761489222413764	1.73303633058459e-06	2.18846804204945e-05	-0.236483226374086	0.0462202982182103	0.138626600239333	-0.277135000380231	0.021822664732283	0.100241666493262	-0.550330165756846	9.22364215509108e-05	0.000783960683955603	-0.0406517740061454	0.717638696227713	1	-0.313846939382761	0.010810165528268	0.0458644886976031	-0.273195165376615	0.0235858400801331	0.110773372084815	protein_coding
ENSG00000010818	HIVEP2	human immunodeficiency virus type I enhancer binding protein 2 [Source:HGNC Symbol;Acc:HGNC:4921]	6.2	6.9	7.8	7.4	8.2	11.4	0.0641032057449121	0.830007157619228	0.868188419188218	0.145655202260891	0.625247472882892	0.699241000763831	0.0815519965159794	0.813142738204419	0.903986115503638	0.249424025127681	0.404700400725332	0.496253661408152	0.185320819382769	0.592665011343215	0.708106152989614	0.103768822866789	0.763656615067895	0.858851797409923	0.248427063832206	0.47370640747659	0.705411576946858	0.744898488268335	0.041718433445751	0.120390032194244	0.144658240965417	0.675177659235794	1	0.641129665401545	0.0752932960589461	0.194041648705308	0.496471424436129	0.160007664572426	0.400977833791467	protein_coding
ENSG00000010932	FMO1	flavin containing dimethylaniline monoxygenase 1 [Source:HGNC Symbol;Acc:HGNC:3769]	1.1	0	0.2	0	0.2	0.9	-8.25231736863304	4.50820378161987e-05	0.000172405740172686	-2.51832546585303	0.00449100631600419	0.0106053864646519	5.73399190278002	0.0113327891782215	0.0452488992871537	-4.99813907799	0.00022530883336629	0.000722274704582588	3.25417829064305	0.235384680719957	0.362573583172429	-2.47981361213697	0.0840318116271031	0.208359202913454	-0.240793575426045	0.810975745915446	0.906866774954988	2.21621506210362	0.0171138937792952	0.0596239061662193	2.23902003671092	0.125984731933474	1	4.69602867424059	0.00075757981126983	0.00587215147095967	2.45700863752966	0.011267743192212	0.0647057251196093	protein_coding
ENSG00000011007	ELOA	elongin A [Source:HGNC Symbol;Acc:HGNC:11620]	50.4	73.6	54.2	54	48.8	40.6	0.43601853165426	0.000834709829332796	0.00226526069662336	-0.109797815243479	0.339076482184485	0.427954698340562	-0.545816346897739	0.000465761928010368	0.0035895636863678	0.108851856355365	0.339289408783707	0.429867610924914	-0.327166675298895	0.0200617949932861	0.0540629954887256	0.218649671598844	0.1060122789857	0.244838242953832	0.0587222430771131	0.653389672018568	0.822664507620949	-0.195736666068392	0.145325080979171	0.303547504760653	-0.159927428521731	0.229396709500492	1	-0.414386337667235	0.00465521465176137	0.0240633522072665	-0.254458909145505	0.0632310341913705	0.221107673814634	protein_coding
ENSG00000011009	LYPLA2	lysophospholipase 2 [Source:HGNC Symbol;Acc:HGNC:6738]	115.3	128.6	148.8	154.9	148.5	132.5	-0.00668685850736499	0.976709539345204	0.98242021081592	0.101585729265477	0.656841223657483	0.726583139174786	0.108272587772842	0.682728862355455	0.824101499256319	0.426705390802424	0.0707385499803468	0.113830773749226	0.433392249309789	0.113861118904548	0.211562908706922	0.325119661536947	0.228186935368051	0.406562485726283	0.220143831826305	0.409168412820859	0.653287653490715	0.0653107210802607	0.804910595358665	0.89516518736765	-0.104975829710642	0.691640044376334	1	-0.259808940456686	0.331975296909827	0.536850013013682	-0.154833110746044	0.559665454888679	0.795588917117507	protein_coding
ENSG00000011021	CLCN6	chloride voltage-gated channel 6 [Source:HGNC Symbol;Acc:HGNC:2024]	35	45.5	46.2	35.1	38.5	41.5	0.258294595200149	0.0771121916759119	0.120257236420507	0.177255015147246	0.216034035997933	0.294971654116752	-0.081039580052903	0.620125880895429	0.78114797196932	-0.00179803912818747	0.989848330069539	0.993020352413388	-0.260092634328337	0.123045667425629	0.224146619716651	-0.179053054275434	0.280080323407811	0.465225941094037	-0.0672021578163082	0.680799899934504	0.840510498821945	0.060008889279121	0.713181163180568	0.837491918619116	0.111850896459125	0.495653629257428	1	0.239061943554555	0.154315194030505	0.324801141926482	0.127211047095429	0.438941383887633	0.706826335631823	protein_coding
ENSG00000011028	MRC2	mannose receptor C type 2 [Source:HGNC Symbol;Acc:HGNC:16875]	251.9	51.7	161.4	68.8	64.6	186.9	-2.40757090352977	8.5438666982248e-09	1.03016987802831e-07	-0.867996480706296	0.00105433916944164	0.00296531745185282	1.53957442282347	9.11457422886919e-06	0.00013997230935693	-1.91115918836356	1.81284385044606e-07	1.49018160741547e-06	0.496411715166212	0.0619674991827674	0.132515870160847	-1.04316270765726	0.000574967617532649	0.00486480973725034	-1.13186615135071	0.000264997678003704	0.00296522315269335	0.419882333402776	0.108590128927128	0.245177895734564	-0.0887034436934486	0.725849032872754	1	1.46304504106004	1.65881708384359e-05	0.000294094445489769	1.55174848475349	8.22452672976461e-06	0.000290354525531799	protein_coding
ENSG00000011052	NME1-NME2	NME1-NME2 readthrough [Source:HGNC Symbol;Acc:HGNC:33531]	4.3	3.7	2.7	3.7	3.1	2.7	-0.346934712322135	0.322237167993215	0.404459926197973	-0.903976820290073	0.0198745731905809	0.038619393572708	-0.557042107967938	0.180450026824191	0.353103773898141	-0.237098022147431	0.495561933380386	0.584684738291214	0.109836690174703	0.782878700897572	0.857729076759238	0.666878798142642	0.113296982325825	0.255851802685232	0.418710700793142	0.311362916892528	0.562168462368411	0.192744978315181	0.640017419923993	0.790138326544326	-0.2481680973495	0.537715968546756	1	-0.474133819827461	0.249504630844253	0.4465124932065	-0.225965722477961	0.57896592407452	0.808401236966799	protein_coding
ENSG00000011105	TSPAN9	tetraspanin 9 [Source:HGNC Symbol;Acc:HGNC:21640]	43.1	48.5	47.1	31.3	36.6	48	0.0396551008519215	0.701456633133375	0.762427564641099	-0.103403332074214	0.325694099435847	0.4139402526158	-0.143058432926136	0.239769017291073	0.427905655693086	-0.474827355118773	0.000225393288735266	0.000722274704582588	-0.514482455970695	0.000357327374751623	0.00189120337884092	-0.371424023044559	0.00542658284404189	0.0287209224239978	-0.159984921083254	0.190937533774909	0.428668284310817	0.242868712395082	0.0535168890965147	0.146118638939809	0.211439101961306	0.0895617182188721	0.929814171055874	0.614292735439641	5.51249143383869e-05	0.000751530134854449	0.402853633478336	0.00297248756030585	0.0249803281510319	protein_coding
ENSG00000011114	BTBD7	BTB domain containing 7 [Source:HGNC Symbol;Acc:HGNC:18269]	20.3	30.2	30.9	27.8	25.7	24.9	0.461552225453123	0.00114635467741764	0.00299780184039558	0.390208866368646	0.00442663584612563	0.0104686668123454	-0.0713433590844771	0.618734865681844	0.780368490109964	0.459496838630219	0.00119688375147677	0.00315906192909368	-0.00205538682290384	0.988524963250591	0.993687294423301	0.0692879722615733	0.628920875955699	0.7671125145256	-0.0634205240354143	0.65806805972053	0.825341487559823	-0.0986634237736535	0.492807947259732	0.679238521769186	-0.132708496296988	0.358878094728075	1	-0.167951396035227	0.248849374731301	0.445685150645814	-0.0352428997382392	0.805422342601845	0.929740405335135	protein_coding
ENSG00000011132	APBA3	amyloid beta precursor protein binding family A member 3 [Source:HGNC Symbol;Acc:HGNC:580]	10.9	7.9	13.5	11.6	11.9	12.7	-0.578524408927116	1.15907257862275e-05	5.24078426279398e-05	0.0870903515166825	0.369265960204849	0.45892861725997	0.665614760443799	9.25529510773035e-06	0.000141578870952594	0.0945955891542654	0.331241729226431	0.421454793819811	0.673119998081382	8.19220310993243e-06	7.89390536856361e-05	0.00750523763758293	0.946163280664535	0.970844498454252	0.0236899183753528	0.831110486951808	0.917400843504552	0.130522629879884	0.248153116443763	0.440099565622375	0.0161846807377699	0.884288464481575	1	0.123017392242302	0.27614235516648	0.477177058959796	0.106832711504532	0.341793334276609	0.61976633642688	protein_coding
ENSG00000011143	MKS1	MKS transition zone complex subunit 1 [Source:HGNC Symbol;Acc:HGNC:7121]	29.4	23.3	26.9	21.6	21.8	27.7	-0.464222029414445	9.33569979709454e-05	0.000328363998301548	-0.35805087394909	0.0011357963599373	0.00317179470532405	0.106171155465355	0.330799330072973	0.528997563836405	-0.449679772889258	0.000132496377613444	0.000452787870134452	0.0145422565251862	0.892856259997816	0.931973961180345	-0.0916288989401689	0.400181079675569	0.581943301583617	-0.0959817559933965	0.37821045310712	0.62541264228769	0.259251210945629	0.0248067654433762	0.0799806463509814	-0.0043528570532275	0.967834988406872	1	0.350880109885798	0.00386898195107806	0.0208733964521125	0.355232966939026	0.00350819006579262	0.0279703773046355	protein_coding
ENSG00000011198	ABHD5	abhydrolase domain containing 5 [Source:HGNC Symbol;Acc:HGNC:21396]	6.9	10	10.6	10.3	8.8	7.8	0.405290030808958	0.000277055498122884	0.000856868850258016	0.384801069545575	0.000462364247049221	0.00145192610420254	-0.0204889612633832	0.848719822426329	0.925091423321066	0.611658133881008	1.98450909225741e-06	1.14394037478467e-05	0.20636810307205	0.0667467943944391	0.140469727783898	0.226857064335433	0.0457453578877558	0.137533784248256	-0.0443049330769174	0.680709722038872	0.840510498821945	-0.213124963880298	0.0593874356085565	0.157855572308853	-0.27116199741235	0.019480736243936	0.464576155826785	-0.439982028215731	0.000577696725848066	0.00473910622031323	-0.168820030803381	0.128782170193908	0.351024765654974	protein_coding
ENSG00000011201	ANOS1	anosmin 1 [Source:HGNC Symbol;Acc:HGNC:6211]	15.2	49.2	71.2	17.4	12.5	23.8	1.60315406136042	2.13938782746858e-06	1.19985299279707e-05	2.03331295332871	6.99799765345576e-08	6.98460642337816e-07	0.430158891968291	0.146029832623365	0.305256155615667	0.230006009563371	0.361138546310132	0.452339387658883	-1.37314805179705	0.000150666176150573	0.000917905577309198	-1.80330694376534	7.16801457686115e-06	0.00013683545182204	-2.30486292024223	3.28762519554574e-07	1.24783126260045e-05	-1.36788972218304	0.000152258631291761	0.00118816110490177	-0.501555976476892	0.0969921808839922	0.954688473364932	0.435417221582298	0.144227417648927	0.309406389143166	0.93697319805919	0.0042778644266456	0.0324431472394149	protein_coding
ENSG00000011243	AKAP8L	A-kinase anchoring protein 8 like [Source:HGNC Symbol;Acc:HGNC:29857]	171.1	111.5	117.8	91.8	95.5	104.4	-0.773044795441514	0.00054436913979664	0.00155373426679115	-0.793906347260805	0.000426535729195736	0.00135096105883758	-0.0208615518192906	0.920776626016898	0.964625972921292	-0.925932705982749	9.43645887612108e-05	0.000336371480529104	-0.152887910541234	0.469516538895086	0.598625347782626	-0.132026358721944	0.531462065337725	0.694008248622651	-0.0990312232631934	0.637901648395762	0.813416126528235	0.0438549530183771	0.834468807160595	0.912752766968927	0.0329951354587503	0.875099323616255	1	0.175881311740321	0.406503250095098	0.60887226048953	0.142886176281571	0.498575135566361	0.752704142574462	protein_coding
ENSG00000011258	MBTD1	mbt domain containing 1 [Source:HGNC Symbol;Acc:HGNC:19866]	35.7	66	57.1	45.9	48	38.9	0.793215192101149	0.000921809867434291	0.00247094558132378	0.480217783939728	0.0292456488536752	0.0537172437027235	-0.312997408161421	0.205328117084141	0.385726771829147	0.405492942827697	0.0616382938965298	0.101016579567504	-0.387722249273452	0.121193567918651	0.221596607449584	-0.0747248411120308	0.757472844073957	0.854979296044105	-0.0414204578263197	0.863915552066066	0.934387029040795	-0.339460404568923	0.171661996642029	0.342167555055213	0.0333043832857112	0.890431683372945	1	-0.264735563456892	0.281678601852427	0.482873336869369	-0.298039946742603	0.227378573272661	0.49492706860117	protein_coding
ENSG00000011260	UTP18	UTP18 small subunit processome component [Source:HGNC Symbol;Acc:HGNC:24274]	45.3	72.4	75.5	78.2	71.7	58.5	0.550143101609286	9.90683908503752e-05	0.000346043813277105	0.507322548216313	0.00023580308446829	0.000797969877096646	-0.0428205533929727	0.747596898968812	0.865461033824495	0.820632557331771	5.88582693183719e-07	4.01383111180411e-06	0.270489455722485	0.0534175036173316	0.117815798116033	0.313310009115458	0.0276938301167546	0.096556875115289	0.14801660195106	0.273201595917453	0.524231017657448	-0.141474839672314	0.294711228789752	0.492467148280187	-0.165293407164398	0.222890766156618	1	-0.454784848787772	0.00267829776384821	0.0157703556240575	-0.289491441623374	0.0401991529299143	0.160291024346186	protein_coding
ENSG00000011275	RNF216	ring finger protein 216 [Source:HGNC Symbol;Acc:HGNC:21698]	45.7	40.3	46.7	38	37.4	40.8	-0.307468466096102	0.0164811767480526	0.0313363295906942	-0.196411673754916	0.107341787001411	0.163937787288732	0.111056792341186	0.414586752903561	0.613813131370541	-0.278160826522057	0.0278067123347754	0.0504495883910439	0.0293076395740452	0.828177299669614	0.887748525481171	-0.0817491527671408	0.546561190591579	0.706196890736394	-0.122025281603877	0.370947447255086	0.618736470734193	0.0203669669896445	0.879977232918704	0.938613286539392	-0.0402761288367365	0.765640269126596	1	0.102116119756785	0.452671828883244	0.647778635384828	0.142392248593522	0.298410666820019	0.57646380786295	protein_coding
ENSG00000011295	TTC19	tetratricopeptide repeat domain 19 [Source:HGNC Symbol;Acc:HGNC:26006]	57.5	64.4	57.5	61.1	61.7	58.9	0.0310743946235526	0.792633278365969	0.838187638513285	-0.235565044077405	0.0603118540903346	0.100596489456016	-0.266639438700957	0.0629134045009186	0.165985746505093	0.110083019039912	0.355623521744412	0.446573215523874	0.0790086244163596	0.564569385963558	0.683528446397961	0.345648063117317	0.019238707738208	0.0740644441474011	0.322838085387745	0.0273494765301301	0.118329468171976	0.262203676142532	0.0670298827613128	0.172196722969124	-0.022809977729572	0.86735188964874	1	-0.0834443869747843	0.543158107271485	0.721222258066243	-0.0606344092452123	0.657759597924834	0.855396793773661	protein_coding
ENSG00000011304	PTBP1	polypyrimidine tract binding protein 1 [Source:HGNC Symbol;Acc:HGNC:9583]	260.1	260.3	283	333.7	323.6	268.6	-0.11166481632027	0.225227440915731	0.299580659112081	-0.0947241708019269	0.300578112738304	0.3875326931557	0.0169406455183435	0.870314020145341	0.936447918507031	0.378832700456664	0.000373172504986407	0.00112487439096294	0.490497516776935	0.000136101444736329	0.000843474227651094	0.473556871258591	0.000196472233957197	0.00202212574847481	0.40387495708733	0.000905017081111673	0.00839542236631935	0.146228203999833	0.169678149727401	0.339488368425064	-0.0696819141712609	0.504292389691919	1	-0.327328667258758	0.00484864765035003	0.0248727196241619	-0.257646753087497	0.0212038898681025	0.103466720001255	protein_coding
ENSG00000011332	DPF1	double PHD fingers 1 [Source:HGNC Symbol;Acc:HGNC:20225]	11.9	48.3	50.4	49.1	37.5	14.6	1.86074407574055	3.95071096504525e-07	2.71710104610024e-06	1.8195173239181	5.43900872341923e-07	3.99016933071532e-06	-0.0412267518224426	0.888535421520199	0.946738732817816	2.05157490027729	9.50100174167897e-08	8.63528370776882e-07	0.190830824536746	0.518970092167438	0.643351025090493	0.232057576359189	0.434203051563885	0.611393289274271	-0.209140435182417	0.480493525105892	0.710805105895441	-1.5630558516274	5.13740401159048e-05	0.000471969803769355	-0.441198011541605	0.146252073472054	1	-1.79511342798659	1.06392439419381e-05	0.000204874961959755	-1.35391541644498	0.000230441589805013	0.00366012776577334	protein_coding
ENSG00000011347	SYT7	synaptotagmin 7 [Source:HGNC Symbol;Acc:HGNC:11514]	144.6	531.1	296.4	275.1	277.4	167.7	1.77137435668813	3.99604529933981e-08	3.8448647761541e-07	0.826906110682088	0.00062600232526844	0.00189193113967578	-0.944468246006038	0.000939933699220893	0.00629829589005496	0.917167257328149	0.000224062069806507	0.000719243582873987	-0.854207099359976	0.00216459718239805	0.00858038044672568	0.0902611466460617	0.7092171127652	0.822856737679428	0.0970829330994747	0.688431371687152	0.84436371454218	-0.614004197397903	0.0191547428884456	0.0652989748604843	0.00682178645341304	0.977470553899705	1	-0.704265344043965	0.00857535404713177	0.0385795491341329	-0.711087130497378	0.00805993969821181	0.0508471186033503	protein_coding
ENSG00000011376	LARS2	leucyl-tRNA synthetase 2, mitochondrial [Source:HGNC Symbol;Acc:HGNC:17095]	8.7	11.9	15.8	11.9	12.7	12.5	0.346328745072338	0.107948087333288	0.160247211172598	0.652959465360622	0.00464096610133972	0.0109037751950831	0.306630720288284	0.215540475310016	0.398153423259692	0.456927345214066	0.0379304967685065	0.0661737378344822	0.110598600141728	0.649298771782279	0.753797083295292	-0.196032120146556	0.422601616462707	0.601288765979013	-0.120446605023886	0.61991446827891	0.802432237751372	-0.127758102972027	0.598999024437823	0.760818163875503	0.07558551512267	0.755447804691382	1	0.068274017174529	0.778400200598706	0.880752473301642	-0.00731149794814109	0.975911311904275	0.993065573209551	protein_coding
ENSG00000011405	PIK3C2A	phosphatidylinositol-4-phosphate 3-kinase catalytic subunit type 2 alpha [Source:HGNC Symbol;Acc:HGNC:8971]	45.7	48.5	55.2	51.7	51.2	51.8	-0.00286732860176142	0.991324659959862	0.993168255548639	0.0815109180827503	0.756767202400731	0.810465133475663	0.0843782466845118	0.781862511298932	0.885146455298851	0.197376625464364	0.454367946597855	0.545086461532922	0.200243954066125	0.513345237903622	0.63779615426953	0.115865707381613	0.704050866232953	0.819232798019502	0.0864444814452183	0.77663160694043	0.889596309965092	0.114522780726431	0.707255131789936	0.834167935364467	-0.0294212259363949	0.923004390858137	1	-0.00134292665518253	0.996479454438066	0.999361568464535	0.0280782992812124	0.926493737199664	0.977144784956651	protein_coding
ENSG00000011422	PLAUR	plasminogen activator, urokinase receptor [Source:HGNC Symbol;Acc:HGNC:9053]	15.9	15.4	13.9	15.7	14.9	10.9	-0.178062272398864	0.30275963534347	0.384398943374053	-0.421753073128485	0.0228388571759726	0.0434499919612073	-0.24369080072962	0.222547740552862	0.406687886188882	0.00684267268146114	0.967733090867982	0.977771439495369	0.184904945080325	0.349934175653706	0.484702885655923	0.428595745809946	0.0393669506402766	0.123932427252758	0.314117003482129	0.120674718157495	0.323151626016651	-0.130394927717737	0.50890423189068	0.692282729719032	-0.114478742327817	0.559706256297536	1	-0.558990673527682	0.00970403484111164	0.0422240418046109	-0.444511931199865	0.0335393065172923	0.14170291274578	protein_coding
ENSG00000011426	ANLN	anillin actin binding protein [Source:HGNC Symbol;Acc:HGNC:14082]	30.9	25.8	47.6	49	46.7	37.9	-0.344113148919368	0.230020653015219	0.304902765912696	0.434030919915343	0.1231196230991	0.1837645329908	0.778144068834711	0.024207530855475	0.081425331059325	0.699890778089563	0.0169267289426914	0.0326324407147226	1.04400392700893	0.0040578654366403	0.0145480324268375	0.26585985817422	0.408981097056131	0.589587674598839	0.177866642237091	0.578511162170687	0.777666459358696	-0.117495455102863	0.713084888080544	0.837491918619116	-0.0879932159371289	0.782692047831249	1	-0.383355313277083	0.238950902834695	0.434502603231465	-0.295362097339954	0.360217716673109	0.635903986769333	protein_coding
ENSG00000011451	WIZ	WIZ zinc finger [Source:HGNC Symbol;Acc:HGNC:30917]	44.3	80.5	94	69.9	71.2	67.8	0.76465162321968	0.000262978159880877	0.000818812606800288	0.884398111099813	5.36208939409698e-05	0.000218778692822091	0.119746487880133	0.55870770297375	0.736186525090259	0.676014494065929	0.000868608058548917	0.00236798578632228	-0.0886371291537507	0.66453506574272	0.765520140692187	-0.208383617033884	0.313631706756652	0.499715319920015	-0.195660433954052	0.343217334146045	0.592613797515377	-0.256502861656159	0.218141070854224	0.40328412698856	0.0127231830798316	0.950237877978138	1	-0.0481192446222758	0.813554012146248	0.900551435776866	-0.0608424277021074	0.765625451250648	0.913885603112538	protein_coding
ENSG00000011454	RABGAP1	RAB GTPase activating protein 1 [Source:HGNC Symbol;Acc:HGNC:17155]	41.2	39	47.3	40.8	39.9	41.9	-0.186829190472545	0.183070080013504	0.251500504971188	-0.0111524847462549	0.934606917509709	0.952169946197781	0.17567670572629	0.271018328956813	0.464648007730114	-0.00970745105309654	0.943085291768105	0.959583794764237	0.177121739419448	0.267381193474136	0.398513239576025	0.00144503369315834	0.992651414427469	0.99511319485881	-0.0426220409933328	0.786064149370507	0.893766345219641	0.036966656150306	0.813820526992558	0.899860774187422	-0.0440670746864911	0.779083068107336	1	0.0355216224571476	0.821020483738669	0.904666771266904	0.0795886971436388	0.613190984232532	0.831699104442229	protein_coding
ENSG00000011478	QPCTL	glutaminyl-peptide cyclotransferase like [Source:HGNC Symbol;Acc:HGNC:25952]	32.8	15.8	19.5	26.2	25.3	27.8	-1.19826555496768	2.86111330799965e-06	1.55239399587404e-05	-0.990885108486702	2.65606129378148e-05	0.000118602195689458	0.207380446480974	0.312428410908617	0.509290752694972	-0.289352679353743	0.110695318446959	0.167086688197244	0.908912875613933	0.000238672092243859	0.00134854953082103	0.701532429132959	0.00235155759728066	0.0148466750450726	0.603348481143927	0.0069690342233553	0.0419517179290513	0.745198622620739	0.00142588472775768	0.00779679748498948	-0.0981839479890322	0.624923004229636	1	0.0436661934877802	0.827285315071659	0.908869509912292	0.141850141476812	0.481001617269034	0.738446178277916	protein_coding
ENSG00000011485	PPP5C	protein phosphatase 5 catalytic subunit [Source:HGNC Symbol;Acc:HGNC:9322]	39.5	50.9	60.9	57.2	57	54.6	0.244278236985142	0.00583274377920236	0.0126135952959306	0.399135254816928	6.53835577354534e-05	0.000260454975369437	0.154857017831785	0.106790479600741	0.244193927968375	0.538733243859503	1.4656099363973e-06	8.82257895071032e-06	0.294455006874361	0.00459028644383239	0.0161138387994628	0.139597989042575	0.143317458650352	0.29970280574804	0.118345637818874	0.210911799362542	0.453004781473586	0.0668927494600789	0.473071132741677	0.66293039201793	-0.0212523512237007	0.818557455692048	1	-0.0727052395824963	0.436136236521572	0.634167389374142	-0.0514528883587956	0.579915961544034	0.808890716201301	protein_coding
ENSG00000011523	CEP68	centrosomal protein 68 [Source:HGNC Symbol;Acc:HGNC:29076]	22.5	36.4	31.7	23.5	23.8	21.4	0.594130723412526	0.000432631904658071	0.00126702142119477	0.292000548479216	0.0516973873512901	0.087951920884155	-0.30213017493331	0.0810326096896738	0.199090756127083	0.0797527225954679	0.580148771603263	0.662927596328845	-0.514378000817058	0.00560369540782276	0.0190069542792293	-0.212247825883748	0.211267825437846	0.38610888351639	-0.213795703787525	0.207904664780439	0.449653628255073	-0.353357091969775	0.0446170384037905	0.126811388035845	-0.00154787790377703	0.992568017445505	1	-0.141109266086028	0.400678079586419	0.603724151414854	-0.139561388182251	0.405558793963674	0.677355659497847	protein_coding
ENSG00000011566	MAP4K3	mitogen-activated protein kinase kinase kinase kinase 3 [Source:HGNC Symbol;Acc:HGNC:6865]	32.6	37.4	42	33.8	32.4	30.6	0.108199548983488	0.589774732228587	0.66196703753858	0.171711270926604	0.393827278794291	0.483654357498472	0.0635117219431166	0.784085839323294	0.88627031879972	0.0955471937179959	0.634094892490295	0.710019412512159	-0.0126523552654918	0.956460892322037	0.972703702619977	-0.0761640772086085	0.742723733179054	0.845175595873891	-0.164510305334438	0.480689116828177	0.710964355103805	-0.240278450248196	0.306932825692266	0.505736967147482	-0.0883462281258293	0.703708627321649	1	-0.164114373039588	0.482172873510011	0.672844842649811	-0.0757681449137583	0.744153195676155	0.901540129458405	protein_coding
ENSG00000011638	TMEM159	transmembrane protein 159 [Source:HGNC Symbol;Acc:HGNC:30136]	54.1	24.5	31.3	29	28.7	37.3	-1.28858229828636	1.36839559365774e-05	6.0651283864726e-05	-1.03695690392727	0.000139493825671753	0.000504693593037943	0.251625394359097	0.309648390838493	0.506597675955438	-0.868138348546291	0.000746836865502002	0.00207698749196799	0.420443949740072	0.0980080515444562	0.188923722630223	0.168818555380975	0.491357601159671	0.660914571207669	0.109574517360911	0.653594020517779	0.822793656006849	0.491289243174701	0.0553468534769139	0.149768699903083	-0.0592440380200641	0.80802913309214	1	0.322470687793726	0.195507534404009	0.380404491429413	0.38171472581379	0.128674096228298	0.351013260001291	protein_coding
ENSG00000011677	GABRA3	gamma-aminobutyric acid type A receptor alpha3 subunit [Source:HGNC Symbol;Acc:HGNC:4077]	7	28.9	44.2	65.7	71.4	88.5	1.93862931008053	1.14922602389869e-10	2.87199931691158e-09	2.44601445973222	2.08819488662151e-12	1.52090194242267e-10	0.507385149651696	0.010511226974014	0.0425634933490688	3.24109681891012	1.66192523740171e-14	5.07012625727325e-12	1.30246750882959	8.65806398562813e-07	1.24659159914177e-05	0.795082359177895	0.000284161294975504	0.00273488332051127	0.900772694433666	7.72371301063655e-05	0.00105714210430071	1.22085325425136	1.96543357963284e-06	2.97278723564859e-05	0.105690335255771	0.55729474114798	1	0.425770895073463	0.0268269525852266	0.0904430768036966	0.320080559817692	0.0865204208250771	0.27192141438162	protein_coding
ENSG00000012048	BRCA1	BRCA1 DNA repair associated [Source:HGNC Symbol;Acc:HGNC:1100]	13.5	25.8	26.9	24.8	25.7	16.5	0.820716624282107	0.000189662242930566	0.000616287943316786	0.775002324034231	0.000341566928383392	0.00110877246838608	-0.0457143002478751	0.829120680107388	0.914137931201499	0.87403211876886	9.6371512314829e-05	0.000342845100686132	0.053315494486753	0.801367212641926	0.870962321785797	0.0990297947346281	0.64101664465608	0.775443811166958	0.133299865793629	0.531080058648731	0.746048152858619	-0.502096047762733	0.027391637088539	0.0865030039227708	0.0342700710590008	0.871444459455581	1	-0.601125842497361	0.0101302226935773	0.0436904696538946	-0.635395913556362	0.00708735325522092	0.0462583319487149	protein_coding
ENSG00000012061	ERCC1	ERCC excision repair 1, endonuclease non-catalytic subunit [Source:HGNC Symbol;Acc:HGNC:3433]	55.4	55.1	52	56.6	56.5	56.1	-0.14419417078535	0.251763553155168	0.329143575756307	-0.331222460758646	0.01450624775253	0.0293577776513887	-0.187028289973296	0.19786885781682	0.376216082083744	0.0578206513035434	0.638233238873487	0.713718618573996	0.202014822088894	0.165753862997755	0.280900766252038	0.38904311206219	0.0122325180972345	0.0527715008308926	0.339280668741578	0.0258809460250628	0.113745770348452	0.339154229389655	0.0259337871894985	0.0828047798315565	-0.0497624433206119	0.726166431041366	1	-0.0498888826725346	0.725510016001851	0.847537854832305	-0.00012643935192266	0.999288582822768	1	protein_coding
ENSG00000012124	CD22	CD22 molecule [Source:HGNC Symbol;Acc:HGNC:1643]	0	2	2.1	0	0.6	1.9	5.47660464309314	3.42959034306926e-10	6.992817939103e-09	5.44640763380518	3.75496443395728e-10	9.21305310055466e-09	-0.0301970092879531	0.941227235671924	0.974146589772892	-0.973732812125831	0.302544168793354	0.390690573054847	-6.45033745521897	1.24190003132946e-08	3.80318098316765e-07	-6.42014044593101	1.34067287293591e-08	9.59174322234549e-07	-1.52663100507613	0.00206376883344921	0.0161359179245843	0.11338881011519	0.781890790298311	0.88081879665111	4.89350944085488	1.57189346808133e-06	0.000770180166224455	6.5335292560462	9.93182313357022e-09	7.35253534032301e-07	1.64001981519132	0.00114612640936972	0.0123544786087327	protein_coding
ENSG00000012171	SEMA3B	semaphorin 3B [Source:HGNC Symbol;Acc:HGNC:10724]	46.5	36.9	33.2	33.5	57.5	118.5	-0.480523613257317	0.00751282984261541	0.0157862177680635	-0.729830139615896	0.000259062169866164	0.00086706193843221	-0.24930652635858	0.186280388513641	0.36086682942583	-0.497363601483676	0.00601804675809867	0.0130875316787757	-0.0168399882263593	0.927081526708369	0.953318570678429	0.232466538132221	0.21659905294754	0.392798349832747	0.994188247399658	3.331763443605e-05	0.000532324932012345	2.05305657878631	1.6747997150783e-09	1.0139555571467e-07	0.761721709267437	0.000534495487494052	0.0454855659857438	1.82059004065409	1.00286907195357e-08	7.37063182928057e-07	1.05886833138665	1.53122727538227e-05	0.00046364070815835	protein_coding
ENSG00000012174	MBTPS2	membrane bound transcription factor peptidase, site 2 [Source:HGNC Symbol;Acc:HGNC:15455]	15.3	21	22.3	15.6	17.1	18.6	0.357069328988941	0.0616635794625668	0.0989714528816997	0.339117321786299	0.0747464634630166	0.120652779349361	-0.0179520072026417	0.932649161432925	0.970649091864635	0.0567416377804838	0.758367344402118	0.8148457399203	-0.300327691208457	0.169558719511384	0.28522627296916	-0.282375684005816	0.195128636144931	0.367806301371554	-0.172156222509074	0.422229613410846	0.663119004547321	-0.0384031100865158	0.856618475252463	0.925275296151412	0.110219461496742	0.606081182915431	1	0.2439725739193	0.260308920587269	0.458325568696135	0.133753112422558	0.531589630927976	0.77628470323708	protein_coding
ENSG00000012211	PRICKLE3	prickle planar cell polarity protein 3 [Source:HGNC Symbol;Acc:HGNC:6645]	6.4	2.3	3.7	3.9	3.3	4.9	-1.58922791683058	6.1542460313276e-08	5.55600246122478e-07	-1.00863298319295	1.8019616852578e-05	8.39469892344701e-05	0.580594933637636	0.00966433123382489	0.0400049754150083	-0.678514884597461	0.000995113561864106	0.00267720319164405	0.910713032233123	0.000247765176926852	0.00138956474010762	0.330118098595487	0.112038750904789	0.253932515191974	0.0344832928862423	0.863795761603463	0.934353336189884	0.632591590981025	0.0046753315336208	0.0209231761879642	-0.295634805709245	0.152313148338942	1	0.302473492385538	0.140063089381094	0.302886196630053	0.598108298094783	0.0069247297440737	0.0454539997836086	protein_coding
ENSG00000012232	EXTL3	exostosin like glycosyltransferase 3 [Source:HGNC Symbol;Acc:HGNC:3518]	31.1	32.5	58.8	33.4	37.1	34.2	-0.0522356509780771	0.736768892720656	0.791917584683925	0.696652380563735	0.000178890831810521	0.000626723223482353	0.748888031541812	0.000481682176689238	0.00368729045422494	0.08186573809913	0.597336618555133	0.677492689773986	0.134101389077207	0.456772832502744	0.587040770108645	-0.614786642464605	0.00261453103526617	0.0161661003094527	-0.469348499893541	0.0157625408421148	0.0780834935282336	-0.569419610616346	0.00461128145737349	0.020705306827068	0.145438142571064	0.420104590722882	1	0.0453670318482591	0.799831824812978	0.893682591071871	-0.100071110722805	0.577142239428277	0.807381283902317	protein_coding
ENSG00000012660	ELOVL5	ELOVL fatty acid elongase 5 [Source:HGNC Symbol;Acc:HGNC:21308]	91	118.4	134.5	125.9	149.4	129.1	0.274090743811965	0.0798808018448299	0.123892791536244	0.354274830304115	0.0269911094874881	0.0500767928058744	0.0801840864921499	0.64724891037084	0.800104559005055	0.520825442305153	0.00221684707386527	0.00542026316911048	0.246734698493187	0.169273526189638	0.284835429801254	0.166550612001037	0.346492925464246	0.532567731443139	0.369803005756629	0.0455973993306079	0.169959091355347	0.165960364447654	0.348075474518721	0.54856931348951	0.203252393755592	0.253305517217483	1	-0.000590247553383392	0.997304119917305	0.999694988488448	-0.203842641308975	0.251894678324472	0.525172251065556	protein_coding
ENSG00000012779	ALOX5	arachidonate 5-lipoxygenase [Source:HGNC Symbol;Acc:HGNC:435]	10.7	0.8	0.3	0.1	0.2	0.1	-3.83412223982099	4.36412819832922e-09	5.8172785522494e-08	-5.36327935265568	1.39540026865485e-10	4.2251361318128e-09	-1.5291571128347	0.00292837148775738	0.0156473359502806	-6.21377702685632	5.38969518700584e-11	2.10497539803617e-09	-2.37965478703533	0.000151471745779671	0.000921133911176921	-0.850497674200631	0.146414948508483	0.303976085990026	-0.395043413379175	0.459177208635078	0.693862686424159	-0.769129020433441	0.175645859084378	0.347743099734947	0.455454260821456	0.447959992784498	1	0.0813686537671901	0.896259134590063	0.946226054118377	-0.374085607054266	0.521228422736846	0.768674057573154	protein_coding
ENSG00000012822	CALCOCO1	calcium binding and coiled-coil domain 1 [Source:HGNC Symbol;Acc:HGNC:29306]	53.8	41.3	43.1	25	32.5	37	-0.486458534419339	0.0077482213827501	0.0162134064368689	-0.526029193298529	0.00458829992128022	0.0107996957015744	-0.0395706588791899	0.832429054269844	0.916113897256269	-1.08508208396382	3.90787190716344e-06	2.07236408222124e-05	-0.598623549544486	0.00452169029907342	0.0159006547293863	-0.559052890665296	0.00722784702463568	0.0355543226471963	-0.195233890395603	0.303698632535057	0.55467109335359	-0.000667340406023502	0.997151413404294	0.998757430671748	0.363819000269692	0.0644224895871626	0.836575574157148	0.558385550259273	0.00729115219601991	0.0341910208403265	0.19456654998958	0.30536752535769	0.583282636445185	protein_coding
ENSG00000012963	UBR7	ubiquitin protein ligase E3 component n-recognin 7 (putative) [Source:HGNC Symbol;Acc:HGNC:20344]	32.2	76.1	67.4	76.4	68.5	51.7	1.13763685936643	2.3083357853449e-08	2.40331495899817e-07	0.859377225962126	1.50479589981898e-06	9.62843090786431e-06	-0.278259633404308	0.0734374472155865	0.185532825629503	1.28851150008292	3.14936447711588e-09	5.10241224754375e-08	0.150874640716486	0.316371464349514	0.450736647023288	0.429134274120794	0.00887515040257847	0.0414626717305089	0.238087651888425	0.121325613492928	0.324164920117934	-0.162047179418478	0.28361790224691	0.480119484427793	-0.191046622232369	0.208322598104018	1	-0.591181453539272	0.000764755381176169	0.00591642572164473	-0.400134831306903	0.0136542550627438	0.0746350852818334	protein_coding
ENSG00000012983	MAP4K5	mitogen-activated protein kinase kinase kinase kinase 5 [Source:HGNC Symbol;Acc:HGNC:6867]	46.7	40.9	45.6	32.6	34.9	31.3	-0.283839715109892	0.16603003451082	0.231346055498574	-0.231509090012198	0.253352032142125	0.33657456311774	0.0523306250976944	0.8184332744114	0.907559870248181	-0.495454312981083	0.0224142954265336	0.041830187298202	-0.21161459787119	0.359194422391588	0.493855430784645	-0.263945222968885	0.255781040371208	0.438701426586478	-0.180757026259356	0.431696427277171	0.671726954142999	-0.328903300347179	0.160749558000776	0.327061734404749	0.0831881967095291	0.715830555418623	1	-0.0649580773782948	0.776114144926068	0.87995158890047	-0.148146274087824	0.5184039271187	0.767146454854159	protein_coding
ENSG00000013016	EHD3	EH domain containing 3 [Source:HGNC Symbol;Acc:HGNC:3244]	15.2	8.7	17.6	6.8	8.4	12	-0.897442139109647	0.000182075372445693	0.00059402273952268	0.011584474565467	0.950441955105631	0.964096359604953	0.909026613675114	0.000485452492656929	0.00370423848691358	-1.15633371876579	1.23186612330246e-05	5.65371653354457e-05	-0.258891579656139	0.246557262659127	0.375702985574915	-1.16791819333125	3.76923940264642e-05	0.000526293885158808	-0.865962730810946	0.000755623332682092	0.00721658220090771	-0.332202735397008	0.135754056104244	0.289325597215279	0.301955462520307	0.179300820122387	1	0.835715457934244	0.00109874041611792	0.0079345840947792	0.533759995413938	0.0226790632720056	0.107991701192733	protein_coding
ENSG00000013275	PSMC4	proteasome 26S subunit, ATPase 4 [Source:HGNC Symbol;Acc:HGNC:9551]	71.7	112.6	121.2	105.4	109.3	105.6	0.528271075922475	3.53223617916079e-05	0.000139296689744729	0.530994132051712	3.31613561104335e-05	0.000144446650579095	0.00272305612923691	0.981348740720782	0.992467524511308	0.59251222204423	8.58229838552734e-06	4.12874687877393e-05	0.0642411461217554	0.583013550792464	0.699521082128477	0.0615180899925184	0.5989166085674	0.744799464999714	0.075604260879555	0.518662998657005	0.738460922595957	0.0316723206843014	0.785905046448346	0.883391222902241	0.0140861708870365	0.903795932989281	1	-0.0298457693082171	0.798040650434	0.892606480137476	-0.0439319401952536	0.706610275853189	0.881096749461727	protein_coding
ENSG00000013288	MAN2B2	mannosidase alpha class 2B member 2 [Source:HGNC Symbol;Acc:HGNC:29623]	17.3	18.1	19.4	14.3	17.2	23.5	-0.0383709669317751	0.816434596885374	0.857258977663459	-0.0370251982433607	0.822702601199002	0.864404665934926	0.00134576868841438	0.994359700106732	0.997172547098908	-0.26005126584639	0.131325461817722	0.193739326683379	-0.221680298914615	0.253862027249761	0.384442738465991	-0.22302606760303	0.251009099472066	0.433340064591163	0.0260442824255305	0.891206912776797	0.94900205376686	0.489087504956859	0.0177665972545448	0.0614916895977331	0.24907035002856	0.201934656860656	1	0.712113572559888	0.00134006105274155	0.00918112167871954	0.463043222531328	0.0237606281811245	0.111109441806888	protein_coding
ENSG00000013293	SLC7A14	solute carrier family 7 member 14 [Source:HGNC Symbol;Acc:HGNC:29326]	0.2	0.7	1.5	0.7	0.6	0.6	1.9309154425595	0.000231677203153967	0.000730497015950954	2.87926445705712	1.3850026355845e-06	9.00808834061372e-06	0.948349014497624	0.0564128459521362	0.153094881873127	2.08208211301631	0.000104208779322892	0.000366453186792484	0.151166670456816	0.752186948022236	0.835012320629151	-0.797182344040808	0.103411828344635	0.240688909242032	-1.1067264168463	0.0294487766093932	0.12523862940486	-1.11413661950906	0.0284340475631549	0.0890470879427953	-0.309544072805494	0.521747608047815	1	-0.316954275468251	0.511691102250911	0.696190965356359	-0.00741020266275683	0.987750077175206	0.996585619696066	protein_coding
ENSG00000013297	CLDN11	claudin 11 [Source:HGNC Symbol;Acc:HGNC:8514]	1.8	2.9	60.7	17.4	33.2	111	0.536820828708372	0.0419155589605639	0.0709667720244353	4.80224717582136	2.34752472059725e-14	5.06095029431159e-12	4.26542634711299	1.36823216279725e-11	3.81430100694289e-09	3.29664351732637	1.27637819287733e-11	7.03011279036531e-10	2.759822688618	8.00369944806621e-09	2.67379785900377e-07	-1.505603658495	1.30057847204559e-05	0.000221825456904062	-0.644551393726972	0.0189074840853121	0.0899162088751211	1.10627473650845	0.000326193238994821	0.00226861963507857	0.861052264768024	0.00311058228647254	0.154753861507614	2.61187839500345	8.65089748791564e-09	6.70098379214847e-07	1.75082613023542	1.84006894278794e-06	9.22424862092019e-05	protein_coding
ENSG00000013306	SLC25A39	solute carrier family 25 member 39 [Source:HGNC Symbol;Acc:HGNC:24279]	103.7	75.2	132.4	160.7	159.1	176.6	-0.614713668769774	0.00630588411170665	0.0135064035239349	0.0989248921052628	0.615118057310545	0.690443864536911	0.713638560875037	0.00522902430773164	0.0247245136566693	0.653381034679535	0.00283781796222089	0.00672500053219251	1.26809470344931	2.50408534762611e-05	0.000201435601919237	0.554456142574272	0.0235731899428429	0.0859037431115228	0.489456942285188	0.0424185460515002	0.161913472876937	0.648431066830872	0.00970909685133603	0.037782523944465	-0.064999200289084	0.774868636590274	1	0.0939749242565994	0.679580683408585	0.816782289745103	0.158974124545683	0.486638888638118	0.743851785818655	protein_coding
ENSG00000013364	MVP	major vault protein [Source:HGNC Symbol;Acc:HGNC:7531]	38.2	14.7	11.4	5.3	6.5	15.7	-1.55723095700735	1.78471183286556e-05	7.63453445645995e-05	-2.01639596718555	8.81438953187743e-07	6.06725688977974e-06	-0.459165010178195	0.135995054405435	0.289863437210845	-2.90819081774902	9.34285625721056e-09	1.24128712261986e-07	-1.35095986074166	0.000277176002704361	0.00152541143217387	-0.891794850563468	0.00805725049048894	0.0385779340185714	-0.604928425058032	0.0567342841734659	0.197107142415292	0.679978330053649	0.032904629039866	0.100051903795626	0.286866425505436	0.352321145060214	1	1.57177318061712	5.76215480407263e-05	0.000780957929816013	1.28490675511168	0.000420217222367665	0.00578254661145768	protein_coding
ENSG00000013374	NUB1	negative regulator of ubiquitin like proteins 1 [Source:HGNC Symbol;Acc:HGNC:17623]	40.9	38.6	38.5	28.3	30.6	28.6	-0.204332185766427	0.0225125683148918	0.0413535559554512	-0.3110770515606	0.00133158083303134	0.0036516842756587	-0.106744865794173	0.271192443223283	0.464749402700292	-0.511286190143485	7.37082207487675e-06	3.62751147030343e-05	-0.306954004377059	0.00425807387386542	0.015128278722595	-0.200209138582885	0.0473913320856033	0.141028632009458	-0.112601236055887	0.246966604929895	0.497778733206641	-0.205362468750698	0.0424051309742124	0.121893077817252	0.0876079025269983	0.364942096821701	1	-0.00515333016781252	0.957028973591362	0.979264315979257	-0.0927612326948109	0.337801589412836	0.615714017329858	protein_coding
ENSG00000013375	PGM3	phosphoglucomutase 3 [Source:HGNC Symbol;Acc:HGNC:8907]	50.9	25.6	32.3	28.1	29.5	33.1	-1.09330236836263	2.5982843199229e-06	1.42477749108299e-05	-0.858371230768238	4.48458203629578e-05	0.00018770698147778	0.234931137594393	0.20934346615795	0.390457319680227	-0.825641692261088	6.89002999071403e-05	0.000256397916961692	0.267660676101543	0.155486861406455	0.267995636081545	0.0327295385071503	0.858074519911551	0.919073630295633	0.0758957778013005	0.678809211184774	0.839439092592474	0.248165074289655	0.185412480217641	0.360805679701412	0.0431662392941502	0.813609804436589	1	0.215435535782505	0.247723514901455	0.444308542700124	0.172269296488354	0.351834653964595	0.627835174920377	protein_coding
ENSG00000013392	RWDD2A	RWD domain containing 2A [Source:HGNC Symbol;Acc:HGNC:21385]	25	15.6	14.8	15.6	16.2	18.8	-0.792558821828139	2.58156374489661e-07	1.88023892753303e-06	-0.967736969056044	1.46242437556457e-08	1.89244456573519e-07	-0.175178147227905	0.139566282355503	0.295309417274209	-0.640999983315443	4.43959314788817e-06	2.31635306899658e-05	0.151558838512696	0.197640330467534	0.318966242493036	0.326736985740601	0.00981811350466492	0.0448064005805608	0.34521203703189	0.00680899938463614	0.04121853652197	0.560325449394617	9.66214104364692e-05	0.000814531587772299	0.0184750512912895	0.872229830438748	1	0.233588463654016	0.053287916463511	0.150921758854179	0.215113412362727	0.0725801098990238	0.243227508837583	protein_coding
ENSG00000013441	CLK1	CDC like kinase 1 [Source:HGNC Symbol;Acc:HGNC:2068]	21.2	95.9	45.1	55.7	42	47.4	2.05310954095894	2.59046578700925e-11	8.47442904405467e-10	0.865743306107698	1.4364981585306e-05	6.8819966593426e-05	-1.18736623485124	2.45861909178541e-06	4.74479333914974e-05	1.44275856677521	9.13061605189765e-09	1.22160115772007e-07	-0.610350974183724	0.00261736296867702	0.0100666369744383	0.577015260667516	0.0040483166980999	0.0227124332725806	0.124663095783169	0.486363958572389	0.715040811616381	0.299581527503011	0.10466283149858	0.238662770556799	-0.452352164884347	0.0188197110643881	0.456215754422925	-0.277433733164505	0.130695697439329	0.288494024832288	0.174918431719842	0.331626242037494	0.609882252731633	protein_coding
ENSG00000013503	POLR3B	RNA polymerase III subunit B [Source:HGNC Symbol;Acc:HGNC:30348]	6.3	19.4	19.1	12.4	13.4	11.1	1.52198921266222	2.95513891761099e-08	2.97334419159005e-07	1.39369705141228	1.14290799667584e-07	1.05477622136139e-06	-0.128292161249935	0.525323778612721	0.708958550351902	1.00378468307783	1.18225344059286e-05	5.46323403285109e-05	-0.518204529584389	0.017861928795996	0.0493185667183163	-0.389912368334455	0.0655892453295269	0.176311306356296	-0.310198657085351	0.135608387071027	0.348595578194832	-0.572605842291421	0.010002272486394	0.0386906085723694	0.079713711249104	0.693879014177802	1	-0.182693473956966	0.372246042953117	0.577463588390387	-0.26240718520607	0.204512339169271	0.465512342257869	protein_coding
ENSG00000013523	ANGEL1	angel homolog 1 [Source:HGNC Symbol;Acc:HGNC:19961]	29	25.5	31.7	24.2	26.3	32.2	-0.299178438732996	0.101414708426686	0.15198576518223	-0.0848253785797509	0.627465457474407	0.701187986861821	0.214353060153245	0.293021158511011	0.488539813566151	-0.276791919185631	0.127597488646538	0.189173280205931	0.0223865195473653	0.911303683794078	0.943031632849052	-0.19196654060588	0.345110377892888	0.531133609380364	-0.0734718060362813	0.71465082100587	0.857909950615778	0.241876060726742	0.236781888114367	0.427052576566781	0.118494734569598	0.557141866660045	1	0.433842601332621	0.0417693835789422	0.126497314682135	0.315347866763023	0.128139184580123	0.350039276140566	protein_coding
ENSG00000013561	RNF14	ring finger protein 14 [Source:HGNC Symbol;Acc:HGNC:10058]	26	38.1	39.5	30.7	32.4	29.7	0.436378436081904	0.000100678994920275	0.000350760325116554	0.387104690626516	0.000353849328672721	0.00114267820956845	-0.0492737454553885	0.64066037065992	0.796221178570349	0.279031628803721	0.00568693274961236	0.0124613112384445	-0.157346807278184	0.1470403526767	0.256499672287147	-0.108073061822795	0.311936599021057	0.498192425161076	-0.0689695243173533	0.514919725573518	0.735890628663662	-0.189201802765998	0.0848899888446226	0.205047411926027	0.0391035375054417	0.711219969431591	1	-0.0811287409432029	0.445445568363237	0.642097654886795	-0.120232278448645	0.262245045714243	0.53714721866653	protein_coding
ENSG00000013563	DNASE1L1	deoxyribonuclease 1 like 1 [Source:HGNC Symbol;Acc:HGNC:2957]	29.4	13	19	19	23.7	31.7	-1.29984590006773	3.07987788671155e-10	6.45058880184444e-09	-0.858825040176176	1.42204348290008e-07	1.26335280631931e-06	0.441020859891556	0.0014477630340642	0.00895177074485048	-0.626655075996916	9.32514134617432e-06	4.43204616185458e-05	0.673190824070816	1.88840942592149e-05	0.000159444866881068	0.232169964179261	0.0632553299297143	0.171866145124105	0.539123148754519	0.000209550246732434	0.0024560992057264	0.967045303668971	1.33355791357259e-07	3.28693565618219e-06	0.306953184575258	0.0171244588765013	0.440199325237121	0.73487533948971	5.75246032068926e-06	0.000126238677044884	0.427922154914452	0.00170203311607883	0.0166385571063353	protein_coding
ENSG00000013573	DDX11	DEAD/H-box helicase 11 [Source:HGNC Symbol;Acc:HGNC:2736]	34.8	30.6	43.6	39.6	37.9	34.4	-0.30467129359211	0.0184800247118488	0.0347688526374079	0.102804787530463	0.38688705524281	0.47686970545975	0.407476081122573	0.00709475218033016	0.0313857860475399	0.178876002654045	0.139080394695512	0.203481519304537	0.483547296246155	0.00202362976341638	0.00812210781837952	0.0760712151235821	0.578361764525695	0.730702560604467	-0.00280199014807204	0.983594918270902	0.993177183133842	-0.125438970048984	0.362947642788038	0.563466196470455	-0.0788732052716541	0.564616511195471	1	-0.201510185172566	0.151018794331149	0.319904283794116	-0.122636979900912	0.373582977106917	0.649023654973862	protein_coding
ENSG00000013583	HEBP1	heme binding protein 1 [Source:HGNC Symbol;Acc:HGNC:17176]	41.3	21.8	25.3	38.5	36.1	46.8	-1.07172124851371	0.000132452083568358	0.000447195184634951	-0.954117545452319	0.000402106876919946	0.00128035960868819	0.11760370306139	0.639010116097544	0.795209310180958	-0.0582099288460758	0.786989386906185	0.838207719971418	1.01351131966763	0.000660014282095588	0.00317612229976296	0.895907616606243	0.00187548158282696	0.01239258754096	0.74241668215501	0.00736243359761798	0.0437819745641357	1.12132417589473	0.000247487976394479	0.00180416279996498	-0.153490934451232	0.538203585512572	1	0.225416559288484	0.368386391161519	0.573805686150433	0.378907493739717	0.138376033475659	0.366667008401823	protein_coding
ENSG00000013588	GPRC5A	G protein-coupled receptor class C group 5 member A [Source:HGNC Symbol;Acc:HGNC:9836]	1.4	0.2	0.7	0.4	1	2.2	-2.63561263972053	0.000214962264568732	0.000686224058403126	-1.0765205052783	0.046304839519832	0.0799298548303794	1.55909213444224	0.0213997237680492	0.0738064725747164	-1.79296445796085	0.00361893134465123	0.00833539899026577	0.842648181759689	0.203913352836415	0.326704324325001	-0.71644395268255	0.242359712169609	0.423553197802682	0.696334340991682	0.231503252525977	0.478911986961685	1.81042640277096	0.0047055090273475	0.0210175070340281	1.41277829367423	0.027003732658419	0.556935179021184	2.52687035545351	0.000436727701199907	0.00379443858178468	1.11409206177928	0.0567350557802866	0.204765427882021	protein_coding
ENSG00000013619	MAMLD1	mastermind like domain containing 1 [Source:HGNC Symbol;Acc:HGNC:2568]	14.4	28	24.8	17.9	19.2	11.8	0.851682299595605	9.51108765354803e-06	4.39887803976596e-05	0.576344329822875	0.000723158485993673	0.00213333947649485	-0.27533796977273	0.116401817680964	0.260080800415683	0.334907869540706	0.0314556727728578	0.0562058540241284	-0.516774430054898	0.00630488386769408	0.020950198778616	-0.241436460282169	0.166415154126933	0.331497674889539	-0.170706932647319	0.320919202888568	0.571847321082793	-0.858677989250799	7.2068549201826e-05	0.000635374248661027	0.0707295276348495	0.678017122915093	1	-0.61724152896863	0.00174372247424015	0.0113139039670903	-0.68797105660348	0.000676337779928432	0.00839915941909586	protein_coding
ENSG00000013810	TACC3	transforming acidic coiled-coil containing protein 3 [Source:HGNC Symbol;Acc:HGNC:11524]	55.3	46.5	70.4	69.9	67.5	49.5	-0.397742143517504	0.0677998203506437	0.107454939742164	0.0969821621769462	0.634808132088801	0.707730310125066	0.49472430569445	0.0477884149679793	0.135369811075203	0.304691689888576	0.143392090115011	0.208641682183034	0.70243383340608	0.00747780501017989	0.0240853843047009	0.20770952771163	0.383680162921455	0.567638809980511	0.144068372782819	0.543390304341795	0.754299264328853	-0.293107278326316	0.223979174083072	0.410613170598047	-0.0636411549288108	0.787478373930251	1	-0.500816806037946	0.045347440363354	0.134345415615208	-0.437175651109135	0.0767009970978913	0.252530731434698	protein_coding
ENSG00000014123	UFL1	UFM1 specific ligase 1 [Source:HGNC Symbol;Acc:HGNC:23039]	56.8	39.9	34.1	26.7	27.8	30	-0.607881456553636	0.00219518358108389	0.005319832632276	-0.939286150784677	3.60267008073657e-05	0.000155550531540412	-0.331404694231041	0.102908757561362	0.237534860957839	-1.04993270174007	1.02358880343951e-05	4.81310870461138e-05	-0.442051245186437	0.0344337427706236	0.0832825099830489	-0.110646550955396	0.574242303092077	0.727886782588257	-0.0876242156686197	0.655558540163057	0.823774784867709	0.029984927840991	0.878322470034839	0.938018231043151	0.0230223352867761	0.906603369996142	1	0.140631478796387	0.476454593631752	0.668384029535988	0.117609143509611	0.550332388618768	0.789225628073739	protein_coding
ENSG00000014138	POLA2	DNA polymerase alpha 2, accessory subunit [Source:HGNC Symbol;Acc:HGNC:30073]	2.4	5	7.9	10.1	8.2	6.5	0.909968190992695	0.00300138293594203	0.00701798419251579	1.4815446831212	2.07221678827635e-05	9.50515553181285e-05	0.5715764921285	0.0811404799330264	0.199325496815118	2.1116129215983	1.62212032208733e-07	1.35196203545516e-06	1.2016447306056	0.00111787172265039	0.00496744742275201	0.630068238477103	0.0548201887616695	0.155821586435562	0.269014256313642	0.391868486144506	0.637757579513891	-0.0533014177170703	0.8642792862182	0.929528520610754	-0.361053982163461	0.253299588006837	1	-0.683369656194174	0.0392183842106427	0.120831184127645	-0.322315674030713	0.307830841916206	0.585993062335527	protein_coding
ENSG00000014164	ZC3H3	zinc finger CCCH-type containing 3 [Source:HGNC Symbol;Acc:HGNC:28972]	38.9	54	49.4	42.2	43.8	43	0.353968863604847	0.000267178607120515	0.000829973275414333	0.122437610280144	0.141154140811754	0.206432824058	-0.231531253324703	0.0215899400652848	0.0742897937679484	0.124316872538023	0.135871339993526	0.199482765491267	-0.229651991066824	0.0226245322663104	0.0595985764441143	0.00187926225787904	0.983991548792343	0.990749572587621	0.0357559716795787	0.703011811711023	0.851269226657345	0.0205544000472989	0.826305563268901	0.906844135783267	0.0338767094216997	0.718095580509055	1	0.0186751377894199	0.84207326744179	0.916991019751233	-0.0152015716322798	0.871051589045416	0.954853101782315	protein_coding
ENSG00000014216	CAPN1	calpain 1 [Source:HGNC Symbol;Acc:HGNC:1476]	45.7	49.8	67.3	58.4	64.6	95.5	-0.00196830111691888	0.979974909372011	0.984908895427402	0.33056016363602	0.000378482457759006	0.00121301939732515	0.332528464752939	0.00148760126354842	0.00915259696739516	0.363307298498816	0.000143617487933398	0.00048574208152351	0.365275599615735	0.000651777758974204	0.00314584912980714	0.0327471348627965	0.717831522551742	0.828097737452848	0.149248368672358	0.111140597968424	0.306654829716642	0.727978014459843	1.5295070409412e-07	3.63685284484974e-06	0.116501233809561	0.207698595417092	1	0.695230879597046	2.98584123902345e-07	1.19796692292234e-05	0.578729645787485	3.67979280622454e-06	0.000155819173378788	protein_coding
ENSG00000014641	MDH1	malate dehydrogenase 1 [Source:HGNC Symbol;Acc:HGNC:6970]	56.9	71.1	83.2	77.4	73.1	71.8	0.192734205682191	0.236693202220256	0.31254327371983	0.31767099487911	0.0575524055559562	0.0965917423120464	0.124936789196919	0.503596736832986	0.692049603761053	0.508143884679233	0.00425503369190116	0.00963310553967374	0.315409678997042	0.102031729087372	0.194936905070746	0.190472889800123	0.311792186697714	0.498060449191399	0.0390643984939336	0.833377909415476	0.918220607655116	0.0257298765690452	0.889765303657267	0.943570223311757	-0.151408491306189	0.418958111625012	1	-0.164743013231078	0.380009422201314	0.58470429133022	-0.0133345219248883	0.942729326210531	0.982467964904807	protein_coding
ENSG00000014824	SLC30A9	solute carrier family 30 member 9 [Source:HGNC Symbol;Acc:HGNC:1329]	49.2	70.4	74.4	62.1	68.3	59	0.42018142246763	0.0148531356861836	0.0285969762587091	0.397075952953013	0.0203899245546725	0.0394454044178632	-0.0231054695146166	0.900980645439266	0.953532264175029	0.379073903603267	0.0260563026478942	0.0476157727750679	-0.0411075188643627	0.824946791952833	0.885753680794565	-0.0180020493497462	0.92278906982219	0.957797950311657	0.0939792794691571	0.61398747227293	0.799137751545425	-0.11453296183722	0.539553360184534	0.717319378459442	0.111981328818903	0.548563856575551	1	-0.0965309124874733	0.60467393597718	0.766160400502705	-0.208512241306377	0.269782884560844	0.545062799778233	protein_coding
ENSG00000014914	MTMR11	myotubularin related protein 11 [Source:HGNC Symbol;Acc:HGNC:24307]	15.4	4.3	15.3	12.9	14	19.9	-1.93574683987198	4.59411024090185e-11	1.33601022455292e-09	-0.222394524044699	0.102992164695749	0.158386942264179	1.71335231582728	1.27786119578931e-09	1.10141171029532e-07	-0.248873349707423	0.0713065445044081	0.114585124040129	1.68687349016455	1.66934984985135e-09	7.98571530243979e-08	-0.0264788256627239	0.860704238035231	0.921125640069266	0.075856149955798	0.615617252754658	0.800494419619097	0.601316250265149	0.000712443035548765	0.00435849089738478	0.102334975618522	0.500167144658147	1	0.627795075927873	0.000485348748616658	0.0041499756300279	0.525460100309351	0.0022461333337902	0.020380319794643	protein_coding
ENSG00000014919	COX15	cytochrome c oxidase assembly homolog COX15 [Source:HGNC Symbol;Acc:HGNC:2263]	23.6	20.3	27.5	25.6	26.7	28.5	-0.338304010696853	0.000946801454957207	0.00252777881710532	-0.000525483331357338	0.995129849224565	0.996609137944378	0.337778527365495	0.00283448445551233	0.0152565842746934	0.143431123413048	0.106538701545542	0.161992125756053	0.481735134109901	0.00010658920134312	0.000684992367455048	0.143956606744406	0.158903695290067	0.320902881330963	0.177088012084718	0.0869655128236404	0.260493771182927	0.279897711982153	0.010250380731704	0.039499143482107	0.0331314053403129	0.739178985139822	1	0.135941105237748	0.181826864342017	0.362789396364091	0.102809699897435	0.307164897525402	0.585194913171701	protein_coding
ENSG00000015133	CCDC88C	coiled-coil domain containing 88C [Source:HGNC Symbol;Acc:HGNC:19967]	9.6	10.2	17.6	12.5	15.3	17.6	-0.0146958849078259	0.956393822673866	0.966254168883638	0.669854179767208	0.0182017013427094	0.0357207560396005	0.684550064675034	0.0380508397511106	0.114634624172854	0.387416652811954	0.154909313107322	0.222662341864369	0.40211253771978	0.20494007311827	0.328013996459136	-0.282437526955254	0.366402348803619	0.551410980808425	-0.0115532203149853	0.970128869367482	0.987034584769079	0.208321330503161	0.502124210520241	0.686977669183177	0.270884306640269	0.385981391285528	1	0.490758857458415	0.124977964323613	0.280195327946271	0.219874550818146	0.479136608990032	0.736982480095113	protein_coding
ENSG00000015153	YAF2	YY1 associated factor 2 [Source:HGNC Symbol;Acc:HGNC:17363]	9.8	17.1	13.1	12.7	12.8	10.8	0.647291988223521	0.00545128902504609	0.0118901783685377	0.164972572323831	0.440342521585355	0.52857447895424	-0.48231941589969	0.0620661903857472	0.164360419710912	0.4157660968769	0.0600437602477574	0.0987135291760029	-0.231525891346621	0.351995619701379	0.486786678608966	0.250793524553069	0.315093081105455	0.501253446319766	0.191093713644921	0.441017162346266	0.679372850459702	-0.0476897306691569	0.846462973284267	0.919356473099571	-0.059699810908148	0.808357893719539	1	-0.298483255222226	0.234873457050534	0.429649160204784	-0.238783444314078	0.338237078552313	0.616131911924358	protein_coding
ENSG00000015171	ZMYND11	zinc finger MYND-type containing 11 [Source:HGNC Symbol;Acc:HGNC:16966]	64.7	76.2	82.2	80.1	85.3	79.3	0.14368708266818	0.491960649110606	0.571896738476482	0.151596180468897	0.46859356715294	0.555638705433843	0.0079090978007169	0.973825365007276	0.989555834336435	0.343957137305511	0.107856960086482	0.163611894890546	0.20027005463733	0.41067597921845	0.543345054249499	0.192360956836613	0.429021496719599	0.607270295059021	0.261658143517482	0.285491056525634	0.536756382902671	0.161963006199858	0.504297629400093	0.688914191430391	0.0692971866808682	0.773945280657212	1	-0.0303979506367553	0.899654712051976	0.948149982998852	-0.0996951373176235	0.67978187844924	0.867082000485043	protein_coding
ENSG00000015413	DPEP1	dipeptidase 1 [Source:HGNC Symbol;Acc:HGNC:3002]	4.5	1.6	0.7	0.1	0.2	0.1	-1.65560314912475	0.000144820445166817	0.000484302332554759	-2.87963077591756	5.05585471900219e-07	3.76026287725604e-06	-1.22402762679281	0.00829104015805107	0.0355120075008021	-5.12949316486831	3.19933682044914e-09	5.15753509968516e-08	-3.47389001574357	2.92635234581225e-06	3.36770043270023e-05	-2.24986238895076	0.000748942492552142	0.00602170619695454	-1.85237806374483	0.0022127975002667	0.0170537286853252	-2.94033443197625	9.69298258150771e-05	0.000816280392502074	0.397484325205929	0.557603197287045	1	-0.690472043025493	0.375961841603307	0.580548850815001	-1.08795636823142	0.143968065745685	0.374729500167737	protein_coding
ENSG00000015475	BID	BH3 interacting domain death agonist [Source:HGNC Symbol;Acc:HGNC:1050]	16.3	18.8	17.1	18.5	16.9	9.5	0.101223690104471	0.51937661227424	0.597410574365952	-0.144900225593566	0.364078396163908	0.453632086581971	-0.246123915698037	0.184874299782954	0.358808372727233	0.243143867575654	0.130072352564164	0.192225561521796	0.141920177471182	0.436715510970362	0.568048086248392	0.388044093169219	0.0433613843798585	0.132484925177236	0.204284971145514	0.267668049397347	0.519621165890947	-0.617536331203634	0.00293765077859019	0.0142853760718871	-0.183759122023705	0.316834938629414	1	-1.00558042437285	2.60537643900266e-05	0.000419584976516274	-0.821821302349149	0.000233929352865391	0.00370823892792206	protein_coding
ENSG00000015479	MATR3	matrin 3 [Source:HGNC Symbol;Acc:HGNC:6912]	1.5	2.6	2.9	1.9	1.6	2.5	0.675159043278977	0.0857759559781926	0.131585524877742	0.741317780549528	0.0605068165808646	0.100848852416864	0.0661587372705505	0.880579308344898	0.941737784807363	0.309677850557938	0.423450233214814	0.514949369799213	-0.365481192721039	0.414263618550363	0.546838798950185	-0.431639929991589	0.336344350838001	0.523178203019121	-0.618136918143618	0.175219492714438	0.407643737798525	0.0103793036167065	0.981170978688864	0.989925967454152	-0.186496988152029	0.676605595625096	1	0.442019233608296	0.325301627818576	0.530066729472858	0.628516221760325	0.16857974039293	0.412869709544576	protein_coding
ENSG00000015520	NPC1L1	NPC1 like intracellular cholesterol transporter 1 [Source:HGNC Symbol;Acc:HGNC:7898]	2.1	0.4	0.1	0.1	0.1	0	-2.50749381416609	1.27611804007159e-05	5.69987640605459e-05	-4.46666651949199	5.64546581064006e-08	5.84014950046316e-07	-1.9591727053259	0.00286702425226631	0.015385633964452	-5.28826531033692	2.46001586848371e-08	2.76798862752353e-07	-2.78077149617083	0.000440652009205015	0.00225972164187627	-0.821598790844934	0.298764829611447	0.484429254912504	-0.36664628765712	0.610063467582826	0.796410050526938	-1.443116892142	0.0925861928718471	0.218155621703801	0.454952503187813	0.578855187303179	1	-0.621518101297063	0.512475918025399	0.696889361856925	-1.07647060448488	0.22365787404519	0.490681704943919	protein_coding
ENSG00000015532	XYLT2	xylosyltransferase 2 [Source:HGNC Symbol;Acc:HGNC:15517]	28	14	18.8	14.5	15.3	18.1	-1.13094604123822	3.25292838233715e-08	3.2188861085685e-07	-0.806652811284126	3.1946963676364e-06	1.84878473759173e-05	0.324293229954093	0.0303477987385576	0.0961955612240223	-0.971977787120891	2.7781695125345e-07	2.147238185859e-06	0.158968254117328	0.265899722719587	0.397187430918421	-0.165324975836765	0.246883243965345	0.428632575075234	-0.102035111401531	0.469139557894144	0.701972747694838	0.161099495046994	0.257495812151692	0.451152458138792	0.063289864435234	0.652733193794279	1	0.326424470883759	0.0293661238933736	0.0968034367445377	0.263134606448525	0.0722750532312651	0.242501626000483	protein_coding
ENSG00000015592	STMN4	stathmin 4 [Source:HGNC Symbol;Acc:HGNC:16078]	20.1	171.5	160.2	43.3	49.3	20.7	2.92353785204026	7.93072963502604e-08	6.88309004126334e-07	2.72511868135149	2.15794659093137e-07	1.80786727610204e-06	-0.19841917068877	0.630916194684993	0.78938976645219	1.06987791232893	0.00614596993816719	0.0133137979542103	-1.85365993971133	0.000320185542448348	0.00172511360130859	-1.65524076902256	0.000879855928118046	0.0067874000485404	-1.48592482767389	0.00209329341079719	0.0163272846884611	-2.73328514280519	5.70663976039138e-06	7.39348223443656e-05	0.169315941348675	0.683849934520312	1	-1.07804437378263	0.0181729922842232	0.0678769028051757	-1.24736031513131	0.00766119478947756	0.0489426545045685	protein_coding
ENSG00000015676	NUDCD3	NudC domain containing 3 [Source:HGNC Symbol;Acc:HGNC:22208]	25	44.2	40	31	31.3	32.4	0.691319578278963	1.60697050388335e-06	9.35949658247767e-06	0.443184253043795	0.00033528354579328	0.00109056520859617	-0.248135325235168	0.0502959220015178	0.140479316435057	0.29962466817166	0.0084337769281615	0.0176069385605479	-0.391694910107303	0.00385133535629494	0.0139405062404148	-0.143559584872135	0.241358034433273	0.422122018253282	-0.145043608024422	0.236574952156368	0.485431592907767	-0.0809489110842675	0.503194096380855	0.687864289577826	-0.00148402315228752	0.990153816661783	1	0.0626106737878674	0.603927535764547	0.765694685625104	0.0640946969401549	0.595337000950531	0.820094753863686	protein_coding
ENSG00000016082	ISL1	ISL LIM homeobox 1 [Source:HGNC Symbol;Acc:HGNC:6132]	1.3	162.4	103.1	29.6	26.2	4.9	6.88136933464636	7.29212913065601e-20	1.00008446218263e-15	6.12147640656711	4.37911141282121e-19	1.50842407369509e-15	-0.759892928079245	0.000189039580393273	0.00169245901183767	4.57703652946992	5.6217321590101e-17	6.4926990913596e-14	-2.30433280517644	5.3660437808677e-11	5.5976491543774e-09	-1.54443987709719	2.41621473925245e-08	1.47343277387296e-06	-1.76093584525663	3.40823051436353e-09	3.55533414108025e-07	-4.16280193478768	9.9857727285046e-15	2.70940550865804e-11	-0.216495968159441	0.206409379600586	1	-2.61836205769049	1.33461887039329e-11	5.80235703208724e-09	-2.40186608953105	5.19051408839167e-11	4.41712748922131e-08	protein_coding
ENSG00000016391	CHDH	choline dehydrogenase [Source:HGNC Symbol;Acc:HGNC:24288]	5.5	2.8	3.2	4.3	5.4	5.5	-1.06100557117701	2.0939919711288e-05	8.77143942517658e-05	-0.994889139482815	4.21614061694406e-05	0.000178038071651524	0.0661164316941905	0.755372600485108	0.869475369488682	-0.331432140433056	0.0826116908754675	0.129999847179118	0.72957343074395	0.00250863437128229	0.00972884804817305	0.663456999049759	0.00499905689164259	0.0268805290591849	0.955178525099641	0.000214187354239651	0.00249689641723209	0.988788972521902	0.000149768708253745	0.00117382949285255	0.291721526049881	0.172949641194485	1	0.325331973472142	0.130784663044641	0.288534381499433	0.0336104474222611	0.871358828800922	0.955102881407246	protein_coding
ENSG00000016864	GLT8D1	glycosyltransferase 8 domain containing 1 [Source:HGNC Symbol;Acc:HGNC:24870]	57.3	51.3	61.9	61.3	63.3	67	-0.272979746959208	0.0153369392629263	0.0293783877434256	-0.106014016916112	0.309732276035089	0.397307510607803	0.166965730043095	0.169538090383251	0.338594538464277	0.1500680352312	0.152393240512866	0.21980787741771	0.423047782190408	0.00188761433541036	0.00766855180634425	0.256082052147313	0.0412708528457419	0.128082230261574	0.256681074475185	0.0407658384310962	0.1576812899775	0.343678210943193	0.00847771071892823	0.0338208992386752	0.000599022327871992	0.995958790462821	1	0.0875961587958807	0.462205872244915	0.65538952453986	0.0869971364680087	0.465024344733568	0.727807436840292	protein_coding
ENSG00000017260	ATP2C1	ATPase secretory pathway Ca2+ transporting 1 [Source:HGNC Symbol;Acc:HGNC:13211]	91	68.1	78.1	52.5	53.8	54.5	-0.520097816831463	0.00176026041397757	0.00438546234724241	-0.423936964147278	0.00769731777179483	0.0169607428525689	0.0961608526841847	0.557566493264982	0.735042203799551	-0.755773815493789	5.0173175346769e-05	0.000193661989062284	-0.235675998662327	0.160430036866201	0.273980536500313	-0.331836851346511	0.0539307948959383	0.154228337932866	-0.325430239464864	0.0582125269970535	0.200904663610535	-0.304182917913839	0.0748829088037921	0.186791384209891	0.00640661188164726	0.968709530547217	1	0.0276539334326722	0.865591014966318	0.929949576145541	0.0212473215510249	0.896488917287749	0.965389897011363	protein_coding
ENSG00000017427	IGF1	insulin like growth factor 1 [Source:HGNC Symbol;Acc:HGNC:5464]	0.5	0.2	0.2	0	0	1.1	-1.31500796900931	0.00930687882821292	0.0189907778613547	-1.40153752731608	0.00629130444522052	0.0142291371625081	-0.0865295583067683	0.873324092369132	0.937883717422721	-4.30102955055263	2.91801273431899e-06	1.6037167879403e-05	-2.98602158154332	0.000778743742223324	0.00365500945370361	-2.89949202323656	0.00104604079070759	0.00780139923660103	-2.02037615614964	0.0064369366491127	0.0396641877589571	2.57165586103892	5.84776110992813e-05	0.000529705598803518	0.879115867086914	0.351531343683419	1	5.47114788427548	1.43114193558884e-07	6.78272922497681e-06	4.59203201718856	3.9157903314291e-07	2.59485302741299e-05	protein_coding
ENSG00000017483	SLC38A5	solute carrier family 38 member 5 [Source:HGNC Symbol;Acc:HGNC:18070]	8.3	35.8	4.5	3.2	4.3	2.3	1.92307503671509	7.7920463789872e-07	4.90231898450755e-06	-1.1557900623315	0.00101521202253667	0.00287175703155974	-3.07886509904659	4.00945607354098e-08	1.75749305438561e-06	-1.39090697534588	0.000213520749777159	0.000690207317702296	-3.31398201206098	1.6581674099414e-08	4.74529360200751e-07	-0.235116913014382	0.490791024203957	0.660366298802941	0.143345555313747	0.669450337618608	0.832897698600974	-0.717681235263568	0.0478187533862889	0.134172839325167	0.37846246832813	0.271855787027833	1	-0.482564322249186	0.17422203857861	0.352874375770706	-0.861026790577316	0.0201238577429414	0.0992322829660321	protein_coding
ENSG00000017797	RALBP1	ralA binding protein 1 [Source:HGNC Symbol;Acc:HGNC:9841]	43	38.8	43.6	35.7	36.6	34.5	-0.295603461600558	0.0599858654791838	0.096595105958861	-0.229659636319539	0.135392595005007	0.199395470319333	0.0659438252810193	0.699766733014678	0.835267112513977	-0.26562710256663	0.0878869809786083	0.137245952814672	0.0299763590339284	0.860691198356628	0.909695122645334	-0.0359674662470909	0.833220516249809	0.903759477241776	-0.033154530118613	0.846025340917289	0.925072974968461	-0.116734913471477	0.496797177388872	0.683111962003628	0.00281293612847791	0.986855073828496	1	-0.0807674472243858	0.63728520999098	0.789356868419194	-0.0835803833528637	0.625560607242421	0.837484751364537	protein_coding
ENSG00000018189	RUFY3	RUN and FYVE domain containing 3 [Source:HGNC Symbol;Acc:HGNC:30285]	48.2	91	108.9	63.9	69.1	63.4	0.798794162564491	2.24063270755043e-08	2.34187396563561e-07	0.956748434959916	1.19822576889788e-09	2.40098878136757e-08	0.157954272395425	0.140084252587116	0.296003957145986	0.424926351441616	0.00011605978385594	0.000402524805913062	-0.373867811122875	0.0017790665236176	0.00731394015265015	-0.5318220835183	5.71943394564655e-05	0.000736286046713051	-0.448418660700475	0.000345049951155032	0.00371940844015048	-0.565825017011338	2.7932721091983e-05	0.000281048019499858	0.0834034228178246	0.42633523402267	1	-0.0340029334930385	0.743931279744811	0.860047537694398	-0.117406356310863	0.266742804036607	0.542042890598493	protein_coding
ENSG00000018236	CNTN1	contactin 1 [Source:HGNC Symbol;Acc:HGNC:2171]	27.6	62.5	31.6	18.2	25	22.7	1.08895501016851	0.00114793963775332	0.00300097590991648	0.00263904371733506	0.992911160269033	0.994756658744572	-1.08631596645118	0.00503991550124367	0.0239748142805557	-0.574833868823901	0.0719127670948626	0.11541017678976	-1.66378887899241	0.00013572013353856	0.00084143360398197	-0.577472912541236	0.106443506742958	0.245551660609356	-0.133967460026463	0.696846565095445	0.848149534810092	-0.269622024061583	0.43629789160727	0.6308398875998	0.443505452514773	0.208117635103427	1	0.307850888479652	0.376628901553761	0.581356821882841	-0.135654564035121	0.693501381036602	0.873848490491023	protein_coding
ENSG00000018408	WWTR1	WW domain containing transcription regulator 1 [Source:HGNC Symbol;Acc:HGNC:24042]	26.3	13.9	31.2	30.5	34.3	45.7	-1.02462330802929	5.46531311100074e-05	0.000204841557004569	0.0460959691407482	0.80793023345927	0.852648256954698	1.07071927717004	0.000111006236089966	0.00111829272980602	0.234915683290015	0.221586750448402	0.301004251796855	1.25953899131931	1.80492482215209e-05	0.000153356959797042	0.188819714149267	0.393724687220383	0.576141934702265	0.345096420711352	0.127489976367973	0.334640491541194	0.764931879753852	0.00234496969754223	0.011837594455061	0.156276706562085	0.478589222253429	1	0.576112165604585	0.0156971329862088	0.0608941802432847	0.4198354590425	0.067436888024786	0.231353550677284	protein_coding
ENSG00000018510	AGPS	alkylglycerone phosphate synthase [Source:HGNC Symbol;Acc:HGNC:327]	25.1	34.7	41.5	26.6	29	25.4	0.369612455866084	0.0640167672631697	0.102301552666356	0.525650219281816	0.0112284770802517	0.023520306504805	0.156037763415731	0.4855504017674	0.677661098636212	0.111938906411006	0.561888553295742	0.645804380028351	-0.257673549455079	0.255605551188593	0.386214947871073	-0.41371131287081	0.0756062289606044	0.194599986638652	-0.310184157114896	0.174193641939607	0.40607511483874	-0.486184067256584	0.0398277746966724	0.11615715892325	0.103527155755914	0.642832101075965	1	-0.0724727543857734	0.745170040862705	0.86104869511249	-0.175999910141688	0.433024390770607	0.702145832090635	protein_coding
ENSG00000018610	CXorf56	chromosome X open reading frame 56 [Source:HGNC Symbol;Acc:HGNC:26239]	39.4	39.5	40.5	37	37.2	39.1	-0.126682271694215	0.299935911876843	0.381562844936009	-0.189194722807532	0.129014090809467	0.191378792137456	-0.0625124511133165	0.652408881689454	0.803289613770696	-0.0525630275081329	0.662705362033022	0.734728675172239	0.0741192441860826	0.593956045604069	0.709124662288429	0.136631695299399	0.330252307066497	0.516526364186321	0.101428821003941	0.466905203320422	0.69997258924382	0.17926468424682	0.205186056642982	0.386847368137585	-0.0352028742954584	0.799509490902463	1	0.042632988947421	0.758430276706981	0.868654091457241	0.0778358632428794	0.57535528872658	0.806793511022688	protein_coding
ENSG00000018625	ATP1A2	ATPase Na+/K+ transporting subunit alpha 2 [Source:HGNC Symbol;Acc:HGNC:800]	94.3	28.6	310.9	432.2	367.7	265.8	-1.82107121945697	0.00157573378916069	0.00397907850022476	1.51817545384365	0.00238971946179437	0.00611096049801844	3.33924667330062	1.27981720625621e-05	0.000185924208517131	2.19860640676407	6.86929700019254e-05	0.0002558030013729	4.01967762622104	1.72998414955581e-06	2.18846804204945e-05	0.680430952920418	0.206309239460158	0.380106437195909	0.441485901191507	0.405084938374801	0.649783568311721	-0.0173096080314574	0.973660109052726	0.98667923152515	-0.238945051728911	0.649587188387634	1	-0.697740560951875	0.195600355230223	0.3804477497555	-0.458795509222964	0.387359062370509	0.661324089502333	protein_coding
ENSG00000018699	TTC27	tetratricopeptide repeat domain 27 [Source:HGNC Symbol;Acc:HGNC:25986]	16.4	17.4	25	18.4	20.6	21.3	-0.0274972657999673	0.829717930253994	0.867993608584164	0.393874300039606	0.00501093885171793	0.0116394009902927	0.421371565839573	0.00924510949500652	0.0386763713906237	0.186258775166839	0.153327135995321	0.22083969908323	0.213756040966807	0.158190902657402	0.271469826477131	-0.207615524872766	0.16863520988058	0.334059170726166	-0.0588296315786845	0.688803158729493	0.844691564163608	-0.00847237308233295	0.953893627092067	0.977077990006907	0.148785893294082	0.318139523659716	1	0.199143151790433	0.18601266795514	0.368357480485812	0.0503572584963515	0.731726733126501	0.894750778788656	protein_coding
ENSG00000018869	ZNF582	zinc finger protein 582 [Source:HGNC Symbol;Acc:HGNC:26421]	14.6	7.5	6.2	5.5	5.1	5.2	-1.09475761200913	5.54631362345615e-08	5.08092606105736e-07	-1.47726381917778	6.93356202494505e-10	1.51498330245049e-08	-0.382506207168654	0.0137861781241796	0.0528344901848449	-1.3929738604518	1.77757373952227e-09	3.24031452021822e-08	-0.298216248442675	0.0482021245436165	0.108579012502889	0.0842899587259788	0.558788297999609	0.715625968427971	-0.0563556092915713	0.694972999143016	0.84731150975526	-0.00451243538469849	0.974876096341882	0.987322789758566	-0.14064556801755	0.334423138862688	1	-0.0888023941106773	0.538791501686829	0.718255403642042	0.0518431739068728	0.718663028703084	0.886970320367612	protein_coding
ENSG00000019144	PHLDB1	pleckstrin homology like domain family B member 1 [Source:HGNC Symbol;Acc:HGNC:23697]	14.1	14.8	20.7	12.5	16.4	18.5	-0.0479452850283136	0.744702865792424	0.79885885127812	0.336058005566089	0.0300049516924967	0.0549060733268423	0.384003290594403	0.0335923266289952	0.104252270492173	-0.18719673268166	0.215508987286428	0.294006481221251	-0.139251447653347	0.415814245349795	0.548303745968099	-0.523254738247749	0.00574461290700097	0.0298664456891636	-0.145759024388597	0.394016776247528	0.639387520588747	0.0429450249117644	0.799831841354597	0.891280568081494	0.377495713859152	0.0364924081331418	0.637281063759373	0.566199763159514	0.00325993497420714	0.018295691981241	0.188704049300362	0.273069890048354	0.549025995049967	protein_coding
ENSG00000019485	PRDM11	PR/SET domain 11 [Source:HGNC Symbol;Acc:HGNC:13996]	7.8	6.9	6.6	5.7	6.3	9.6	-0.283507854679048	0.296783826368106	0.378297019199519	-0.447187053770332	0.109605877731427	0.166734164741692	-0.163679199091285	0.594322226568924	0.761578386542473	-0.455378100133722	0.104339677735081	0.159172398273283	-0.171870245454675	0.576678903720352	0.693627715077418	-0.00819104636339001	0.978690989245539	0.987969996459133	0.126431213058614	0.680359905227866	0.840274846388011	0.759367358811367	0.0216445362916202	0.071818285922267	0.134622259422004	0.661443050137641	1	0.767558405174757	0.0206067450306345	0.0744393343164276	0.632936145752753	0.0502243223981184	0.18828589586255	protein_coding
ENSG00000019505	SYT13	synaptotagmin 13 [Source:HGNC Symbol;Acc:HGNC:14962]	12	55.8	45	5.7	7.2	7.2	2.11550298806658	4.81194829432072e-11	1.39184958802991e-09	1.70425792233103	1.7720252476363e-09	3.29331910678521e-08	-0.411245065735554	0.0405825975695432	0.120047570454069	-1.0574771820675	8.68869058236837e-06	4.17204341300089e-05	-3.17298017013408	4.92297700061363e-12	1.06132820163896e-09	-2.76173510439853	4.04741519868008e-11	1.98311079840783e-08	-2.44071504910417	2.43153648967944e-10	5.78169316200396e-08	-2.42646392379268	2.65002567210863e-10	2.39375782638684e-08	0.321020055294361	0.11406768631611	1	0.335271180605852	0.099838619863822	0.238977149456423	0.0142511253114912	0.941655448732798	0.982298512939394	protein_coding
ENSG00000019549	SNAI2	snail family transcriptional repressor 2 [Source:HGNC Symbol;Acc:HGNC:11094]	1	0.5	2.9	0.6	0.6	2.6	-1.06056941535346	0.0571298595032169	0.0926884104262005	1.40630003286471	0.00476258282346976	0.0111473945675568	2.46686944821817	0.000370141043873299	0.00295838385486276	-0.624814962465679	0.236929627970973	0.318208751114102	0.43575445288778	0.48279969346736	0.610350918191849	-2.03111499533038	0.00180780865681367	0.0120511073145873	-1.98287731961856	0.00194485796977505	0.0153998082827095	0.0850338518745558	0.867478821753729	0.931468940393132	0.0482376757118236	0.93570564840817	1	2.11614884720494	0.00130168510873819	0.0089829050461749	2.06791117149312	0.00139496034801702	0.0143480368111242	protein_coding
ENSG00000019582	CD74	CD74 molecule [Source:HGNC Symbol;Acc:HGNC:1697]	19.1	3.7	8.1	13.6	14.1	25.8	-2.49608311387028	2.93030081943515e-11	9.34517434900333e-10	-1.46472309979241	5.22722661386415e-08	5.46159110187679e-07	1.03136001407787	2.82429212536227e-05	0.000360141793178096	-0.439035014263204	0.0122478830904712	0.0245397796393839	2.05704809960708	1.94046051967204e-09	8.83811440635976e-08	1.02568808552921	2.26987325683903e-05	0.000347552847441575	1.02229384147938	2.32553051460843e-05	0.000399590891505884	1.8951760742644	4.88150940952281e-09	2.31959741567364e-07	-0.00339424404982407	0.985133498010233	1	0.869487988735194	0.00012591999118014	0.00142377645971447	0.872882232785018	0.000119216659927284	0.00219895796388373	protein_coding
ENSG00000019995	ZRANB1	zinc finger RANBP2-type containing 1 [Source:HGNC Symbol;Acc:HGNC:18224]	53.2	65	59.1	44.1	48.5	41	0.180152832845269	0.110692503971692	0.163749963103229	-0.0596039214718972	0.589540412182108	0.667316487002307	-0.239756754317167	0.0707539033912111	0.180444773490929	-0.242701453936737	0.0392866023124935	0.0682669166527713	-0.422854286782006	0.00325533588752812	0.0120890045855402	-0.183097532464839	0.160308866583174	0.322753587820114	-0.069016564562599	0.587732149924127	0.783010037599544	-0.30562885947141	0.0248773103560804	0.0801916330038803	0.11408096790224	0.373900764173963	1	-0.122531327006571	0.340577007789747	0.545121773787174	-0.236612294908811	0.0745506444787043	0.247924592878686	protein_coding
ENSG00000020129	NCDN	neurochondrin [Source:HGNC Symbol;Acc:HGNC:17597]	31.1	46.8	51.1	35.3	38.2	43.8	0.479839918230245	0.000233326991302763	0.000735412109624634	0.502979783494892	0.000141541627923392	0.000510959272581677	0.0231398652646471	0.853767005591523	0.927698449980911	0.194994452582515	0.0840354235707683	0.131959040142122	-0.28484546564773	0.0335020468171733	0.0814700849732102	-0.307985330912377	0.0227813298349195	0.083796391161277	-0.2191475926255	0.0933934552811315	0.273515446194641	-0.00858280435257477	0.9454748304533	0.972806393902489	0.0888377382868763	0.482902957406218	1	0.299402526559802	0.0263325730628271	0.0892041428562438	0.210564788272926	0.106013614192419	0.309745957332349	protein_coding
ENSG00000020181	ADGRA2	adhesion G protein-coupled receptor A2 [Source:HGNC Symbol;Acc:HGNC:17849]	86.5	83.5	46.9	17.7	26.2	22.1	-0.152488662519718	0.503744056720807	0.582912592365185	-1.08549101299022	0.000189863417098566	0.000660477967096969	-0.933002350470504	0.00197346307602722	0.0114492014626064	-2.29015518726035	2.8396112338206e-08	3.09885408462265e-07	-2.13766652474064	2.18187775987871e-07	3.89250102792094e-06	-1.20466417427013	0.000207956820071396	0.0021187484711622	-0.645165871938321	0.0223099577227245	0.10167128140325	-0.878913734898117	0.00321109666959666	0.0153473904968101	0.559498302331812	0.0445091508295515	0.713642144391742	0.325750439372016	0.224534664384239	0.41691530868313	-0.233747862959796	0.377361168281667	0.652839035702067	protein_coding
ENSG00000020256	ZFP64	ZFP64 zinc finger protein [Source:HGNC Symbol;Acc:HGNC:15940]	14.9	22.3	22.7	19.6	21.1	19.7	0.481703157148702	0.000298374129686959	0.000913541242739717	0.40318734234261	0.00155951968463255	0.00420451504983096	-0.0785158148060916	0.544878176991144	0.725352811112284	0.430149539271197	0.000893630385225482	0.00243007026547759	-0.0515536178775043	0.690367453100004	0.785984463397688	0.0269621969285873	0.834718898055122	0.904595835298477	0.105211884791182	0.419035096926171	0.660645862837773	0.0207108681269218	0.872558476221271	0.934207257450783	0.0782496878625942	0.546555026076879	1	-0.00625132880166555	0.961403075720209	0.981191870328272	-0.0845010166642598	0.515088163729623	0.765033408583976	protein_coding
ENSG00000020426	MNAT1	MNAT1 component of CDK activating kinase [Source:HGNC Symbol;Acc:HGNC:7181]	19	15.1	12.4	11.8	11.8	11.5	-0.458269213277842	0.0100565214978666	0.0203102543216345	-0.855117245168326	5.06077847671876e-05	0.000208160079343845	-0.396848031890484	0.0426816359301068	0.124660291068262	-0.634741687408773	0.000946614449147	0.00255949983750131	-0.176472474130931	0.3453123568134	0.479834607882079	0.220375557759553	0.243023514986992	0.424300530593313	0.175769769649113	0.347901970227685	0.596841056404396	0.123163157676494	0.508252274424157	0.691861510790049	-0.0446057881104405	0.809646113120891	1	-0.0972124000830587	0.60088796008517	0.76355178361489	-0.0526066119726182	0.776263386944904	0.918734367358317	protein_coding
ENSG00000020577	SAMD4A	sterile alpha motif domain containing 4A [Source:HGNC Symbol;Acc:HGNC:23023]	1.7	0.6	4.3	8.9	9.9	16.7	-1.66789032087516	0.00319737306585136	0.00742685319663132	1.15075181198447	0.0125939873245424	0.0260099860838581	2.81864213285963	6.01188263536185e-05	0.000672706784298725	2.41431704791914	1.24712530826034e-05	5.71814627491309e-05	4.0822073687943	8.89322885201446e-07	1.27027047092069e-05	1.26356523593466	0.0190481499377746	0.073540959012387	1.4054653909043	0.0103941046030954	0.0570669872079623	2.1779309995194	0.000381187201939958	0.0025918485568407	0.141900154969636	0.7714488804167	1	0.914365763584736	0.0746360561053797	0.192986117860416	0.7724656086151	0.126189582474551	0.346646170409619	protein_coding
ENSG00000020922	MRE11	MRE11 homolog, double strand break repair nuclease [Source:HGNC Symbol;Acc:HGNC:7230]	24.7	22.4	26.9	26.7	27.6	23	-0.247139916802177	0.135067524332304	0.194038809500579	-0.0811774166330972	0.611180589643418	0.686978029471284	0.16596250016908	0.370555502079637	0.570185754960569	0.140825754986579	0.377405991535004	0.469408588974467	0.387965671788756	0.0456612344462155	0.103853776868879	0.222003171619676	0.234780778727758	0.415063380618379	0.241447928306514	0.19765182515578	0.43775071883229	-0.0055107217834231	0.975998488178648	0.987745876822608	0.0194447566868384	0.915415487519997	1	-0.227513893403099	0.223924061560252	0.416499269684542	-0.246958650089937	0.188176738427343	0.441985718133601	protein_coding
ENSG00000021300	PLEKHB1	pleckstrin homology domain containing B1 [Source:HGNC Symbol;Acc:HGNC:19079]	51.3	50.2	64.4	32.1	35.6	66.9	-0.161576000355383	0.227143907386893	0.301807037434355	0.0984288367071221	0.451477834162477	0.539378240030522	0.260004837062505	0.0963381919152855	0.226705315831502	-0.644318401319691	0.000114166502758457	0.000396468681937604	-0.482742400964307	0.0044233571414512	0.0156159959869267	-0.742747238026813	9.05439531606903e-05	0.00107647439607	-0.635893881704402	0.000437202618047139	0.00455778796338117	0.284968549815062	0.0701652773426381	0.178401284171801	0.106853356322411	0.481984172064212	1	1.02771578784187	1.75974407995659e-06	4.84724055005421e-05	0.920862431519463	7.18160300359284e-06	0.000259774807528172	protein_coding
ENSG00000021355	SERPINB1	serpin family B member 1 [Source:HGNC Symbol;Acc:HGNC:3311]	19.4	13	13.1	12.4	14.9	19.3	-0.694911007780132	7.02903108353618e-05	0.00025608923747115	-0.796291005547974	1.50575885850445e-05	7.18401150284995e-05	-0.101379997767843	0.519094983235301	0.703777191340901	-0.585990906045335	0.000402900843799757	0.0012017162411729	0.108920101734796	0.489152078155304	0.616261489145482	0.210300099502639	0.189618000290273	0.360782942656323	0.413447612985259	0.0148665537625164	0.074651337821779	0.791158174387498	6.31761879311527e-05	0.00056592564136222	0.20314751348262	0.203114273044083	1	0.580858074884858	0.00132477231715832	0.00910337594395785	0.377710561402238	0.0235625779485488	0.110718780252859	protein_coding
ENSG00000021488	SLC7A9	solute carrier family 7 member 9 [Source:HGNC Symbol;Acc:HGNC:11067]	1	1.5	2.3	3.1	2.2	2.9	0.401596102547768	0.142486187034633	0.203269733383005	0.897903589994462	0.0022422371766728	0.00576845392356762	0.496307487446695	0.109029941881844	0.247877549253029	1.58293082764902	4.33059737599208e-06	2.26753332164559e-05	1.18133472510126	0.000747567316522118	0.00353743515974426	0.685027237654561	0.0277121215254845	0.096556875115289	0.177473118364543	0.545932971760446	0.755839810536331	0.55237517316274	0.0690989984241013	0.176363331573685	-0.507554119290017	0.0921165181077699	0.942082214601221	-0.132652064491821	0.644485754237577	0.793744585592504	0.374902054798197	0.204887564347892	0.466070206519564	protein_coding
ENSG00000021574	SPAST	spastin [Source:HGNC Symbol;Acc:HGNC:11233]	18.9	40.2	37.9	29.2	31.1	24.2	0.983044172695827	9.28308583418804e-07	5.72675371434515e-06	0.79544286257471	1.56388405479264e-05	7.41320471472948e-05	-0.187601310121116	0.262688879399066	0.454414945009468	0.659709545226228	0.000139550401161593	0.000473932038727535	-0.323334627469599	0.0617735609462532	0.132171060862772	-0.135733317348482	0.414263283010286	0.593980513777195	-0.0729871850798286	0.658382082500319	0.825543225432157	-0.434423393300549	0.0154296468731608	0.0547349627670332	0.0627461322686539	0.703867910617175	1	-0.298690075952066	0.0826585097318948	0.207531901219722	-0.36143620822072	0.0390919873174393	0.1573116831597	protein_coding
ENSG00000021645	NRXN3	neurexin 3 [Source:HGNC Symbol;Acc:HGNC:8010]	1.4	7.7	4.3	1.9	1.7	1.7	2.27837472395935	7.67100766139506e-09	9.35388558650805e-08	1.35475397365198	1.39535272139459e-05	6.71072520887241e-05	-0.923620750307374	0.00335962808396168	0.0174544195270011	0.433490525829601	0.0867813447547388	0.135715984460719	-1.84488419812975	3.48283971274176e-06	3.88909083669347e-05	-0.92126344782238	0.00378848214172674	0.0215690027287252	-1.18503775209508	0.000473840745903248	0.00487995606401887	-1.12018132471656	0.000785872103046958	0.0047395621164365	-0.263774304272702	0.357870875372125	1	-0.198917876894181	0.485528694196838	0.675371081939838	0.0648564273785216	0.819209933196355	0.93423208272057	protein_coding
ENSG00000021762	OSBPL5	oxysterol binding protein like 5 [Source:HGNC Symbol;Acc:HGNC:16392]	17.9	23.1	28.8	22.7	21.8	30.5	0.266125420424831	0.138317192377135	0.198141641215414	0.477597226427527	0.0115931370793801	0.0241963900137469	0.211471806002696	0.303842003064766	0.50059316767416	0.341187978409459	0.0615860820455615	0.100951476134903	0.0750625579846279	0.711819308385175	0.802552569366146	-0.136409248018068	0.503564099395193	0.671294247103708	-0.205639906932756	0.316984144450889	0.567902119847804	0.296635353407107	0.154392660470537	0.317389441539531	-0.0692306589146876	0.733246245211682	1	0.433044601425176	0.0438195464971477	0.130955987536759	0.502275260339863	0.0216284876208627	0.104955287017326	protein_coding
ENSG00000021776	AQR	aquarius intron-binding spliceosomal factor [Source:HGNC Symbol;Acc:HGNC:29513]	15	25.1	25	19.7	20.9	18.4	0.640287412522416	0.00317692612903924	0.00739210225650244	0.533117169039072	0.01131326576137	0.0236733782963105	-0.107170243483344	0.635739298329032	0.793174730352585	0.399046262740421	0.0502067047307479	0.0844824860850726	-0.241241149781995	0.292804183750682	0.426057491636499	-0.134070906298651	0.554507725820475	0.71276217654752	-0.0656471617586372	0.771336046579622	0.886847225851235	-0.237805632203294	0.299494503228603	0.497536897431757	0.0684237445400135	0.762140415362494	1	-0.103734725904644	0.646993947472182	0.795229580895303	-0.172158470444657	0.449404414173185	0.715332682420849	protein_coding
ENSG00000021826	CPS1	carbamoyl-phosphate synthase 1 [Source:HGNC Symbol;Acc:HGNC:2323]	19.9	5.6	16.9	15.5	15.8	19.1	-1.93314223396818	2.00433620035518e-08	2.12589673150059e-07	-0.438278444893865	0.0331512960552293	0.0599444538041828	1.49486378907431	2.28571981846475e-06	4.46350286772421e-05	-0.335027568378569	0.0938196978989303	0.145317625761836	1.59811466558961	9.59596421123674e-07	1.35133364427282e-05	0.103250876515296	0.638575263645145	0.77321580241244	0.11281716414617	0.607819934087872	0.795132727691489	0.398021399850357	0.0817497981473048	0.199278227987905	0.0095662876308738	0.965176310063776	1	0.294770523335061	0.189062032555152	0.372359052429504	0.285204235704187	0.202886001032509	0.462915570270724	protein_coding
ENSG00000022267	FHL1	four and a half LIM domains 1 [Source:HGNC Symbol;Acc:HGNC:3702]	112.3	183.6	171.4	179.6	181.6	136.9	0.608959960854878	0.000679750744689344	0.00188717201079705	0.406564381925732	0.0143277289177619	0.0290452669096405	-0.202395578929146	0.265295578488771	0.457163402811994	0.735203569674604	9.93167614112931e-05	0.000351620914223604	0.126243608819726	0.482492849196108	0.610155784699356	0.328639187748872	0.0782732757028637	0.198775026674981	0.308132941087637	0.0970344730350347	0.28031988467098	-0.0966008025297978	0.590009513102419	0.755285611304864	-0.0205062466612347	0.908556504324194	1	-0.42523999027867	0.0265566606655545	0.0898127266892598	-0.404733743617435	0.0336719734680356	0.142077802454245	protein_coding
ENSG00000022277	RTF2	replication termination factor 2 [Source:HGNC Symbol;Acc:HGNC:15890]	64.9	79	69.4	64.2	67.7	66.6	0.152880748179381	0.140358456417329	0.200783498346615	-0.134844966246644	0.195412384785404	0.271002903301759	-0.287725714426025	0.0222123691289022	0.0760431497872581	0.00674170367314935	0.946914108022152	0.962510480455785	-0.146139044506231	0.220713339615822	0.346141026988189	0.141586669919793	0.235057973864524	0.415281072925643	0.184370456076597	0.12675544394354	0.333361869408442	0.168223903071578	0.161363104605679	0.327962470380127	0.0427837861568035	0.714867076056144	1	0.0266372331517845	0.819883022924625	0.904214487256549	-0.016146553005019	0.890122983612994	0.962737759297706	protein_coding
ENSG00000022567	SLC45A4	solute carrier family 45 member 4 [Source:HGNC Symbol;Acc:HGNC:29196]	10.6	11.7	15.1	9.2	10.8	9.3	0.0349345660748501	0.836099283586135	0.87314404936409	0.304633767490542	0.0803478722616434	0.128158700463501	0.269699201415692	0.177177520499935	0.348768362425548	-0.199379185647736	0.251600581684583	0.334522638373326	-0.234313751722587	0.23981482752909	0.367820712039259	-0.504012953138278	0.0174037131275778	0.0686677983308456	-0.281002652417312	0.160649632112738	0.386366785903743	-0.48978806246018	0.0202046029411224	0.068031700323825	0.223010300720967	0.262448272448859	1	0.0142248906780988	0.942055822785255	0.9713730373455	-0.208785410042868	0.292560541153007	0.570195602338837	protein_coding
ENSG00000022840	RNF10	ring finger protein 10 [Source:HGNC Symbol;Acc:HGNC:10055]	98.6	114.3	110.9	88.6	92.3	94.5	0.0889937472116492	0.291691717636212	0.372731848822226	-0.0576765268270579	0.492994043043379	0.578379094613872	-0.146670274038707	0.139527641361645	0.295309417274209	-0.145650365252834	0.0949641752128566	0.14683711858245	-0.234644112464483	0.0234716493718689	0.0613797507493755	-0.0879738384257759	0.366526112058471	0.551443259130308	-0.0518019710439168	0.592140433119307	0.786246628862457	-0.00837524575301808	0.930707510723643	0.965611473956523	0.0361718673818591	0.707863225657954	1	0.0795985926727578	0.413007105603106	0.614330678710938	0.0434267252908987	0.652992461659071	0.853254763160285	protein_coding
ENSG00000022976	ZNF839	zinc finger protein 839 [Source:HGNC Symbol;Acc:HGNC:20345]	13.8	13.3	14.5	10.5	11.6	13.5	-0.196257937295844	0.191901792703133	0.26153574563528	-0.169164058606234	0.257100025874628	0.340713902005316	0.0270938786896108	0.872157435878573	0.937140965355447	-0.405608046024408	0.0124921910420333	0.0249859273823152	-0.209350108728563	0.22468832517477	0.350133532165657	-0.236443987418174	0.172451097115347	0.339175500457128	-0.122747859289197	0.469420026821065	0.702197466340069	0.114139185917252	0.500140462003075	0.685551977799909	0.113696128128977	0.503773371712342	1	0.350583173335426	0.04932566607877	0.142648308858457	0.236887045206449	0.17074650458829	0.416159215056988	protein_coding
ENSG00000023041	ZDHHC6	zinc finger DHHC-type containing 6 [Source:HGNC Symbol;Acc:HGNC:19160]	20.9	33.7	47	46.7	47.1	43.7	0.558779180685374	7.28543123023546e-06	3.49031518701266e-05	0.936582729500179	3.35104739290329e-09	5.5008208422186e-08	0.377803548814805	0.00223454425027531	0.0126286727437873	1.1827202219468	6.60135442205408e-11	2.45938478456664e-09	0.623941041261421	1.37702694402125e-05	0.00012220169406081	0.246137492446617	0.0323674034062428	0.107530007330088	0.224346466646602	0.0487364040155177	0.178083370966532	0.122617098442818	0.26369328109604	0.457396302354217	-0.0217910258000147	0.839868981995207	1	-0.123520394003799	0.260329149786957	0.458325568696135	-0.101729368203784	0.351008797923317	0.627122790455482	protein_coding
ENSG00000023171	GRAMD1B	GRAM domain containing 1B [Source:HGNC Symbol;Acc:HGNC:29214]	3.9	8	6.7	3.4	4.8	7.5	0.941807927602606	0.000395194473806053	0.00117074009655003	0.572631331128482	0.0180192691170362	0.0354315410863867	-0.369176596474124	0.169944421088455	0.33907099513564	-0.187241112434875	0.422309455540565	0.513832612433997	-1.12904904003748	0.000411475401722455	0.00212968814675108	-0.759872443563357	0.00925842723081439	0.0427835124021257	-0.270717051101821	0.309738655149017	0.56069909483928	0.378965621999979	0.159489089462305	0.324960556584294	0.489155392461536	0.0770961866201826	0.880258429947373	1.13883806556334	0.000379110229453822	0.00340168329635896	0.6496826731018	0.0219240793376309	0.105660339436708	protein_coding
ENSG00000023191	RNH1	ribonuclease/angiogenin inhibitor 1 [Source:HGNC Symbol;Acc:HGNC:10074]	39.2	40.7	41.4	38.7	39	47.6	-0.0947085618893074	0.568267226182229	0.642674182006048	-0.17172525334869	0.307174623857097	0.394652879868526	-0.0770166914593829	0.686056707059096	0.826221577270856	-0.00666742430260525	0.967715397258856	0.977771439495369	0.0880411375867022	0.644334369485615	0.749339534437505	0.165057829046085	0.390335979925464	0.573142545362575	0.132729135366848	0.487987686007187	0.716441762795811	0.434690172539574	0.0322939151544659	0.0984465147308746	-0.0323286936792366	0.86503363663189	1	0.269632343493489	0.1673796956954	0.343055178057918	0.301961037172726	0.124404753603562	0.343846232652307	protein_coding
ENSG00000023228	NDUFS1	NADH:ubiquinone oxidoreductase core subunit S1 [Source:HGNC Symbol;Acc:HGNC:7707]	28.7	43.7	39.6	32.2	34.1	32.4	0.507786266561335	0.00267508869106326	0.0063346869663949	0.263123607146993	0.0912962986640758	0.143025855353109	-0.244662659414343	0.171940796531899	0.341872938898705	0.188910374469689	0.218122218006573	0.297135917979721	-0.318875892091647	0.0802673003576795	0.161987266535612	-0.074213232677304	0.671445475217208	0.797868882838762	-0.00605048171913146	0.972335199819731	0.987890273280663	-0.0703836536845046	0.687338974718039	0.82103899839066	0.0681627509581725	0.696759569771717	1	0.00382957899279935	0.982496330241012	0.991634404723278	-0.0643331719653732	0.712894332784414	0.884344963249007	protein_coding
ENSG00000023287	RB1CC1	RB1 inducible coiled-coil 1 [Source:HGNC Symbol;Acc:HGNC:15574]	50.3	62.5	52.7	37.2	38.2	31.5	0.199996775587777	0.120778575772157	0.176363116739818	-0.149081591672781	0.246852160656115	0.329292350932161	-0.349078367260559	0.0250507888495148	0.0835319044973818	-0.426099042448083	0.00326074536764709	0.0076057403129668	-0.62609581803586	0.000355722242448548	0.00188579440595101	-0.277017450775301	0.0687114338434156	0.182160218693915	-0.261160310733421	0.084514319021407	0.255566116375001	-0.537767400681451	0.00142078757709986	0.00777681595603508	0.0158571400418801	0.913100170475936	1	-0.260749949906149	0.0853730752713311	0.212663265145918	-0.276607089948029	0.0692665655562462	0.235687891435224	protein_coding
ENSG00000023318	ERP44	endoplasmic reticulum protein 44 [Source:HGNC Symbol;Acc:HGNC:18311]	44	36.8	43.8	37.4	39.2	40.3	-0.371386812369376	0.00107986675837212	0.00284139391637408	-0.223404347783194	0.0306065521373255	0.0558867692273762	0.147982464586182	0.192373390465321	0.369416312403061	-0.199256205994841	0.0508960899795499	0.0854025403569264	0.172130606374535	0.132758128238552	0.237688647490771	0.0241481417883531	0.827701229604871	0.899551561893077	0.0614752733548177	0.580620671094255	0.778704017163488	0.107695596167372	0.337209203420223	0.53773170327088	0.0373271315664646	0.736787035570355	1	0.0835474543790192	0.454625318601909	0.64896590239907	0.0462203228125545	0.677297138620885	0.865690903378175	protein_coding
ENSG00000023330	ALAS1	5'-aminolevulinate synthase 1 [Source:HGNC Symbol;Acc:HGNC:396]	76.3	59.6	64.3	61.8	57.3	49.7	-0.473503900467046	4.92022574101461e-05	0.000186050350810256	-0.466898089237841	5.73809705828012e-05	0.000232529552218875	0.00660581122920498	0.949238878454234	0.978218191569567	-0.277143016975874	0.00607084263634356	0.0131788197700034	0.196360883491172	0.0706991331516727	0.146743810517252	0.189755072261967	0.0797912451296138	0.201396291367581	0.0471962392121152	0.650092959086764	0.821018363105395	-0.148560581624981	0.163714494469199	0.330639478025541	-0.142558833049852	0.1802775075789	1	-0.338315653886948	0.00385335867554029	0.0208238490724635	-0.195756820837096	0.0716425028644346	0.241129814491058	protein_coding
ENSG00000023516	AKAP11	A-kinase anchoring protein 11 [Source:HGNC Symbol;Acc:HGNC:369]	38.8	54.1	53.3	35	33.7	35.1	0.389661665624768	0.155399109608925	0.218782324929533	0.265127665538988	0.32851379909741	0.416901312110982	-0.12453400008578	0.69046657104034	0.829493572119122	-0.132429032665638	0.627497075215171	0.704045535296239	-0.522090698290406	0.107765097225369	0.203320170015985	-0.397556698204626	0.213491902817632	0.388908356991696	-0.467278511205502	0.147010484097993	0.365746913961338	-0.395260136024596	0.215915103832018	0.400511619455636	-0.0697218130008759	0.823581671273652	1	0.00229656218003011	0.994135786889724	0.998024434261762	0.072018375180906	0.817832487780452	0.933733476551485	protein_coding
ENSG00000023572	GLRX2	glutaredoxin 2 [Source:HGNC Symbol;Acc:HGNC:16065]	4.2	7.6	9.8	10.2	9.1	7.5	0.749205398138588	0.000604678107301535	0.00170035483773192	1.01532089226345	2.14600953989322e-05	9.80746982773701e-05	0.26611549412486	0.22595349267861	0.410914635375149	1.33459690225562	5.56914495088402e-07	3.83180871109973e-06	0.58539150411703	0.0129558833792405	0.03802571761825	0.31927600999217	0.148857018020972	0.306905782837916	0.111794409623591	0.603896039625521	0.793066256436502	-0.173929446776276	0.422998668979565	0.619196921018366	-0.207481600368578	0.339914895359299	1	-0.493205456768445	0.03196232032023	0.103012567010751	-0.285723856399867	0.194664495851798	0.451323520709453	protein_coding
ENSG00000023608	SNAPC1	small nuclear RNA activating complex polypeptide 1 [Source:HGNC Symbol;Acc:HGNC:11134]	20.6	12.6	14.1	16.7	15.6	15.6	-0.844760154280184	0.000217281553420935	0.000691715975046878	-0.786186251232498	0.00042593128812586	0.00134983986626951	0.058573903047686	0.779892098382919	0.884156105002083	-0.265436976793873	0.155395530253634	0.223261980511019	0.579323177486311	0.0115337815333012	0.0344394669643484	0.520749274438625	0.0209087098396777	0.0786398998366477	0.366882202111739	0.09129603771244	0.26947163814758	0.373028439217717	0.0864731183658535	0.207939299651619	-0.153867072326886	0.462960510880639	1	-0.147720835220908	0.480859018879301	0.671649056345837	0.00614623710597826	0.976429809913376	0.993065573209551	protein_coding
ENSG00000023697	DERA	deoxyribose-phosphate aldolase [Source:HGNC Symbol;Acc:HGNC:24269]	31.9	51.3	53.1	53.6	58.1	47.1	0.570324851765787	0.0015156064524797	0.00384767478884351	0.518651679025574	0.0032657126906178	0.00804928483149378	-0.0516731727402124	0.777237930302406	0.882694086992516	0.811806246060008	4.23117380506094e-05	0.000167107594660553	0.241481394294221	0.196162617571986	0.317397514612373	0.293154567034433	0.120543985509547	0.266850452040506	0.360736886186989	0.0599766154741771	0.204289423973451	0.0544596686852683	0.765636507134578	0.871739784793958	0.0675823191525558	0.711314418316538	1	-0.238694898349165	0.20121199903575	0.388100510113398	-0.306277217501721	0.105605384050925	0.308888106859516	protein_coding
ENSG00000023734	STRAP	serine/threonine kinase receptor associated protein [Source:HGNC Symbol;Acc:HGNC:30796]	327.8	482.5	448.5	427	438.9	375.7	0.444913303914472	0.00148421164431708	0.00377627349755514	0.236254133459019	0.0647701066164664	0.106842262179315	-0.208659170455453	0.153422004376244	0.314888666736297	0.434603444753978	0.00181100718930457	0.00453682020050848	-0.0103098591604938	0.942144990880126	0.963355616109578	0.198349311294959	0.173688140030287	0.340738114068152	0.192725754216197	0.185554559185372	0.421440043189814	-0.0260016793553005	0.854844296808655	0.924630096670797	-0.00562355707876206	0.968422401777521	1	-0.22435099065026	0.126476973447179	0.282615558826346	-0.218727433571498	0.135625820721384	0.361750890010568	protein_coding
ENSG00000023839	ABCC2	ATP binding cassette subfamily C member 2 [Source:HGNC Symbol;Acc:HGNC:53]	1.3	1.4	1.5	1	0.9	0.7	-0.0364468222809895	0.843854004677316	0.878858318945412	-0.0420424573730183	0.820097462799277	0.862393072060452	-0.00559563509202884	0.979030910573986	0.99169895829416	-0.326706566200574	0.0964568750617449	0.148860476555632	-0.290259743919585	0.188275026074637	0.307621149616087	-0.284664108827556	0.196114349529784	0.368975205672222	-0.559315651007237	0.016887980069495	0.0823587396974877	-0.834343975776463	0.00105499823641863	0.00604688638236541	-0.274651542179681	0.21764240606949	1	-0.549679866948907	0.0206184792548846	0.0744650862345832	-0.275028324769226	0.221856925713505	0.488520309391484	protein_coding
ENSG00000023892	DEF6	DEF6 guanine nucleotide exchange factor [Source:HGNC Symbol;Acc:HGNC:2760]	8.5	3.2	3	1.9	2.3	2.3	-1.56019244296235	2.66251077858936e-06	1.45588845028977e-05	-1.73420388552743	7.26645582301871e-07	5.11037248988365e-06	-0.174011442565082	0.512430235250018	0.699475052101072	-2.14468825950897	5.7265213382072e-08	5.62528089413562e-07	-0.584495816546623	0.0412493939558615	0.0963817125538041	-0.41048437398154	0.141134496530354	0.296672344565691	-0.15128916021172	0.572062269542287	0.77341457089579	-0.198553924056027	0.46062871543802	0.651610297455585	0.25919521376982	0.347058393284987	1	0.211930449925514	0.440933321946549	0.638235530963976	-0.0472647638443067	0.860480570594753	0.950491659823838	protein_coding
ENSG00000023902	PLEKHO1	pleckstrin homology domain containing O1 [Source:HGNC Symbol;Acc:HGNC:24310]	59.3	60.8	54.8	49.1	49.5	37.1	-0.125444334494837	0.549940736844926	0.625667870394428	-0.377504276667535	0.0861257894698715	0.136232429068514	-0.252059942172698	0.301039550112094	0.498031264043951	-0.278140654843414	0.196213015460111	0.271903346501074	-0.152696320348578	0.527099935367925	0.650586172134654	0.0993636218241203	0.679763269601994	0.803758847898423	0.076820849030638	0.749315147514872	0.87541016041676	-0.332160731165826	0.178105020710253	0.350978681275331	-0.0225427727934823	0.925215250660114	1	-0.431524352989947	0.085495712564946	0.212903153621225	-0.408981580196465	0.101630198363431	0.301238987596392	protein_coding
ENSG00000023909	GCLM	glutamate-cysteine ligase modifier subunit [Source:HGNC Symbol;Acc:HGNC:4312]	10.7	10.7	11.8	15.5	17.2	17.9	-0.124866569691405	0.309677237334642	0.391399300434912	-0.0848043371196038	0.485901285681681	0.57196694002527	0.0400622325718009	0.773722963215289	0.880719798353513	0.57681662925716	9.24311577515835e-05	0.000331012046441939	0.701683198948565	6.71194592292403e-05	0.000462203805910386	0.661620966376764	0.000126290103676758	0.00141179710201642	0.761959119655502	2.54527563852914e-05	0.000429588327759683	0.832157110052669	8.699085708965e-06	0.000106075050398382	0.100338153278738	0.470919961312458	1	0.170536143675905	0.226469322193347	0.418632956504428	0.0701979903971666	0.612104022100711	0.830846979046179	protein_coding
ENSG00000024048	UBR2	ubiquitin protein ligase E3 component n-recognin 2 [Source:HGNC Symbol;Acc:HGNC:21289]	23	25	28.4	21	20.2	22.5	0.0218246939764673	0.907804122548884	0.928921801810377	0.0999411995197103	0.596040743543639	0.673030270642187	0.078116505543243	0.720109922571685	0.848368931591587	-0.115343050701082	0.545047060805708	0.630526287913536	-0.137167744677549	0.531285583700652	0.654403641567444	-0.215284250220792	0.329540009002465	0.516011273054508	-0.29299631176789	0.189326758447233	0.426398237309963	-0.123053394372402	0.573546038894203	0.743700097957839	-0.0777120615470973	0.721984306429174	1	0.0922308558483901	0.672892167520474	0.812667572201863	0.169942917395487	0.439271061661247	0.706846634923924	protein_coding
ENSG00000024422	EHD2	EH domain containing 2 [Source:HGNC Symbol;Acc:HGNC:3243]	11.9	2.6	6.6	0.7	0.7	2.3	-2.3213865851263	2.14597029013322e-09	3.22174499732256e-08	-1.07074033314052	3.72347549811127e-05	0.000160289870417895	1.25064625198577	3.05008174314099e-05	0.000384247651540266	-4.0399140208036	1.89431143717734e-12	1.63792094265884e-10	-1.7185274356773	1.97123582982282e-06	2.44049863188401e-05	-2.96917368766308	5.28488562537057e-10	9.39025446995788e-08	-3.09850344941457	2.79384807549507e-10	6.25239382097718e-08	-1.30883509646234	1.84806796642599e-05	0.000198021278655679	-0.129329761751492	0.63896490067872	1	1.66033859120074	3.19529395072024e-06	7.86373027232808e-05	1.78966835295223	1.20694854460856e-06	6.61530542975449e-05	protein_coding
ENSG00000024526	DEPDC1	DEP domain containing 1 [Source:HGNC Symbol;Acc:HGNC:22949]	22.6	18.1	26.3	27.5	25.2	18.3	-0.416988415144394	0.0151970818834436	0.0291498586809174	0.013243143181543	0.931875149044992	0.950200575632626	0.430231558325937	0.0255383275177398	0.0846166429578556	0.316235492941168	0.0505406061863943	0.0848877552386948	0.733223908085562	0.00060233487138289	0.00293938174660145	0.302992349759625	0.102883245875653	0.239838408674082	0.149962125142369	0.406266456727545	0.650581592436137	-0.308459545329143	0.0977999800241202	0.226908864544411	-0.153030224617256	0.396830288463896	1	-0.611451895088768	0.00277734888815331	0.0162353413494399	-0.458421670471512	0.0182411657467911	0.0924291472766736	protein_coding
ENSG00000024862	CCDC28A	coiled-coil domain containing 28A [Source:HGNC Symbol;Acc:HGNC:21098]	24	14.8	12.1	12.1	12.3	11.9	-0.844532054217714	0.00198343016540782	0.00486426245176385	-1.24062385655655	5.99639673298779e-05	0.000241123448832827	-0.39609180233884	0.152148779236894	0.31342764829677	-0.939440693098758	0.000866448036575868	0.00236339718152566	-0.0949086388810442	0.724054399486636	0.812663861259157	0.301183163457795	0.27243475058465	0.45709219489501	0.259122172670475	0.341932272155348	0.591594620547753	0.205908437201386	0.448464545462431	0.64124719097825	-0.0420609907873203	0.875790263575591	1	-0.0952747262564093	0.723952900677371	0.84651391749005	-0.053213735469089	0.843103204580419	0.943483389018149	protein_coding
ENSG00000025039	RRAGD	Ras related GTP binding D [Source:HGNC Symbol;Acc:HGNC:19903]	18.3	16.7	18	15.6	16.5	33.8	-0.255333891975964	0.0121110935942762	0.0239130873520395	-0.243125415678018	0.0160232293495124	0.0320524057097941	0.0122084762979455	0.908768127949822	0.95819183963617	-0.1943577366942	0.0478798745186091	0.0810818696157719	0.0609761552817631	0.569248874419015	0.687289803650019	0.0487676789838176	0.648312701596483	0.781064374211933	0.0930051210928298	0.387296511316828	0.633503450973507	1.12879793821594	2.24475349692093e-09	1.26464875580887e-07	0.0442374421090122	0.678890524809199	1	1.08003025923212	4.57976392081339e-09	4.05273431004649e-07	1.03579281712311	8.59929784722551e-09	1.65526246299749e-06	protein_coding
ENSG00000025156	HSF2	heat shock transcription factor 2 [Source:HGNC Symbol;Acc:HGNC:5225]	81.7	78.1	63.4	64.8	62.9	52.2	-0.18235789171367	0.0680796018581159	0.107813818065022	-0.586904979719	7.57971764064931e-06	3.91335529561745e-05	-0.40454708800533	0.0014335258278327	0.00888753033367599	-0.291477296866974	0.00628779453040168	0.0135864425714372	-0.109119405153304	0.325629027818576	0.459713241141933	0.295427682852026	0.0134941293855639	0.0566548155395117	0.20870435134615	0.0691064430776493	0.223427050739978	-0.0543511531568265	0.621517224734447	0.77758850545622	-0.086723331505876	0.432734342514602	1	-0.349778836008853	0.00451031652960351	0.0235249380539223	-0.263055504502977	0.0254186338254206	0.11695785923006	protein_coding
ENSG00000025293	PHF20	PHD finger protein 20 [Source:HGNC Symbol;Acc:HGNC:16098]	27.6	36.6	34.9	27.6	24.4	20.2	0.256646799557628	0.129300064005492	0.18703999232404	0.0850694458412732	0.607200281905195	0.683311620136769	-0.171577353716355	0.374023315888227	0.573604862680844	-0.00583730114674153	0.971882327835777	0.980615623012585	-0.262484100704369	0.180428184181762	0.298327365787393	-0.0909067469880147	0.635269428460916	0.771232800283556	-0.302450066317702	0.125847580491121	0.331783715793402	-0.572252066960483	0.00713281530070354	0.029308892146652	-0.211543319329688	0.276676794468703	1	-0.481345319972468	0.0200768604136602	0.0730132995218027	-0.269802000642781	0.16997372005853	0.414963774668032	protein_coding
ENSG00000025423	HSD17B6	hydroxysteroid 17-beta dehydrogenase 6 [Source:HGNC Symbol;Acc:HGNC:23316]	3.3	1.2	1.7	2.9	2.1	2	-1.61299739076098	1.66618662966438e-05	7.19962676152063e-05	-1.20711544479876	0.000277833717942559	0.000920551923240417	0.405881945962219	0.213890573960916	0.396196206939403	-0.115514421800509	0.653159125614622	0.726536179283354	1.49748296896047	0.000121015595761791	0.000762252110585274	1.09160102299825	0.00188136368117664	0.0124161007667653	0.538265408204036	0.0925489236367521	0.271879278031004	0.504544202527749	0.113869706119709	0.254058131399141	-0.553335614794214	0.0769894175291376	0.880258429947373	-0.587056820470501	0.0624728991645534	0.16945551192613	-0.033721205676287	0.911318402722888	0.971761871324797	protein_coding
ENSG00000025434	NR1H3	nuclear receptor subfamily 1 group H member 3 [Source:HGNC Symbol;Acc:HGNC:7966]	13.2	4.5	6.5	4.6	4.8	5.9	-1.71530185184822	1.8156848093124e-06	1.03995067948184e-05	-1.28659964001716	4.67292057486424e-05	0.000194833555376431	0.428702211831058	0.129943698280508	0.280216011936187	-1.5439383539012	6.49761802688789e-06	3.23959253397318e-05	0.171363497947023	0.536493144750801	0.658810485112455	-0.257338713884036	0.353363881057452	0.538976820076548	-0.210920902289646	0.443596614698175	0.681215088142729	0.0891281412488331	0.743511805430786	0.857541947590348	0.0464178115943893	0.86596688996345	1	0.346466855132869	0.216007615983673	0.406450266826488	0.300049043538479	0.279893132344051	0.556242878179813	protein_coding
ENSG00000025708	TYMP	thymidine phosphorylase [Source:HGNC Symbol;Acc:HGNC:3148]	7.3	0.9	0.8	0.5	0.4	0.5	-3.25094306915259	7.83992738338472e-07	4.92860753740076e-06	-3.47703374773705	3.83499626905925e-07	2.9654736812252e-06	-0.226090678584456	0.649124613603773	0.801075856919509	-3.9749390858306	1.2192247864393e-07	1.05987341784608e-06	-0.723996016678011	0.176377708329896	0.293460708580581	-0.497905338093555	0.350273742484949	0.535765409350027	-0.876326084998159	0.112889657227202	0.309519935743793	-0.375455917077226	0.468889561863945	0.659717658003666	-0.378420746904604	0.502627363527548	1	0.122449421016329	0.820976588379933	0.904666771266904	0.500870167920933	0.366489762919738	0.641595168541495	protein_coding
ENSG00000025770	NCAPH2	non-SMC condensin II complex subunit H2 [Source:HGNC Symbol;Acc:HGNC:25071]	50.3	82.3	94.7	87.8	92.2	73.2	0.556951963184411	0.00400345163259609	0.00906100356207253	0.657070029458147	0.00103416821375352	0.00291517884382509	0.100118066273736	0.621162196479586	0.782046206122924	0.773793964588634	0.000213002318664834	0.000689082531110784	0.216842001404223	0.290560143754081	0.423478183194496	0.116723935130487	0.56496023296304	0.720527055275232	0.169581901126244	0.405380257193368	0.649917688221596	-0.14867132764905	0.464932902310436	0.655977320895064	0.0528579659957576	0.793614659415453	1	-0.265395262779537	0.199310354755624	0.385454724819475	-0.318253228775294	0.127364376974747	0.34868855592697	protein_coding
ENSG00000025772	TOMM34	translocase of outer mitochondrial membrane 34 [Source:HGNC Symbol;Acc:HGNC:15746]	67.9	39.8	81.7	95.2	95.8	99.7	-0.905806093575139	4.32815419888446e-07	2.93179410313208e-06	0.0303451616939942	0.793825418286629	0.840836107977497	0.936151255269133	1.2992381628404e-06	2.85814719115189e-05	0.500407778634057	0.000289948669836436	0.000900270330658095	1.4062138722092	3.34264431996772e-09	1.33449916072983e-07	0.470062616940063	0.00218703412815899	0.0140493265070332	0.450754083546113	0.00302262885040054	0.0218377506175721	0.515056098663378	0.00101260467732392	0.00584534274460926	-0.0193085333939503	0.885255598989496	1	0.0449934817233152	0.736951091690196	0.855569968611453	0.0643020151172655	0.631599583570765	0.841073829020277	protein_coding
ENSG00000025796	SEC63	SEC63 homolog, protein translocation regulator [Source:HGNC Symbol;Acc:HGNC:21082]	58.7	75.4	69.2	67.5	68.6	63.5	0.253556693913691	0.0462030030045724	0.0771911919385132	0.0287088019225221	0.813091916476649	0.856778556020621	-0.224847891991169	0.121048252668142	0.266979838683833	0.228848882868288	0.0695745023811281	0.112193321458418	-0.0247078110454024	0.860185112299941	0.909457469481315	0.200140080945766	0.164814515187374	0.329113772832272	0.198513554495746	0.168032584016016	0.397094248897248	0.0921513481006835	0.513589052717536	0.695903912963198	-0.00162652645002041	0.990744940233393	1	-0.107988732845083	0.444971979378792	0.641571906375919	-0.106362206395062	0.451680921173987	0.717691510855169	protein_coding
ENSG00000025800	KPNA6	karyopherin subunit alpha 6 [Source:HGNC Symbol;Acc:HGNC:6399]	56.1	52.8	45.7	46.1	41.9	41.6	-0.235514932662078	0.148941162647928	0.211044576185641	-0.546918887727924	0.00277689293888704	0.00699152630471264	-0.311403955065846	0.0987812694925671	0.230975321247334	-0.271229797742849	0.100100656876108	0.153677128848252	-0.0357148650807705	0.844008972966555	0.898819803984471	0.275689089985075	0.140827282301818	0.296257653856115	0.0893625857288442	0.623616700228555	0.804793553036596	0.0947763011366285	0.602907601844678	0.763682962336592	-0.186326504256231	0.311595097512026	1	-0.180912788848447	0.325483702741766	0.530067329671524	0.00541371540778429	0.976202630035164	0.993065573209551	protein_coding
ENSG00000026025	VIM	vimentin [Source:HGNC Symbol;Acc:HGNC:12692]	2162.7	1231.7	1533.7	2131.5	2125.5	3499.6	-0.940578776353193	0.00020212649295927	0.000650514184844435	-0.72680766488084	0.0019614381369128	0.005135118723404	0.213771111472353	0.355809895533866	0.555272351596254	0.0179686628065018	0.927660629056741	0.948065527540513	0.958547439159695	0.000498699857467535	0.00251355299108248	0.744776327687342	0.00401798968402768	0.022590288593027	0.694309898458856	0.00654770556432125	0.0401478389342095	1.42029179779945	6.98908718294319e-06	8.78061776697812e-05	-0.0504664292284856	0.825446750420285	1	0.675515470112109	0.0078411641049416	0.0361413290800458	0.725981899340595	0.00482004196310222	0.035296765625634	protein_coding
ENSG00000026036	RTEL1-TNFRSF6B	RTEL1-TNFRSF6B readthrough (NMD candidate) [Source:HGNC Symbol;Acc:HGNC:44095]	1.1	2.2	3.9	2.6	2.9	3.1	0.824750174234209	0.0999446345611331	0.15002531045668	1.58192134840878	0.00307567761850617	0.00764498561316314	0.75717117417457	0.186607710281554	0.361348511082928	1.15601040694258	0.0243283059968438	0.044925123305501	0.331260232708371	0.556601333233324	0.676222462290785	-0.4259109414662	0.447438679902532	0.622122544711217	-0.270362031354152	0.626647506789064	0.806615339606273	-0.147091054524374	0.790429684310429	0.885318479191973	0.155548910112048	0.780299159127906	1	0.278819886941826	0.617581054972235	0.776188735160985	0.123270976829778	0.824196856768285	0.936503090448798	protein_coding
ENSG00000026103	FAS	Fas cell surface death receptor [Source:HGNC Symbol;Acc:HGNC:11920]	4.6	1.3	3	4.1	3.1	3.9	-1.94934725159632	1.72739501094115e-07	1.32622269382277e-06	-0.829990543093056	0.00150393028249097	0.00406843713193851	1.11935670850327	0.000406274581515041	0.00320754575611167	-0.108608632641216	0.619710006338942	0.697001328081132	1.84073861895511	1.26924472852284e-06	1.6988756635336e-05	0.72138191045184	0.00979044094419328	0.0447373029869336	0.264877913967259	0.304088888049848	0.554921989014595	0.592446654814542	0.0289271045182039	0.0903811310057659	-0.45650399648458	0.0831476153950914	0.906550096644122	-0.128935255637298	0.609121516812354	0.769624584304051	0.327568740847282	0.204286434353224	0.465291922391503	protein_coding
ENSG00000026297	RNASET2	ribonuclease T2 [Source:HGNC Symbol;Acc:HGNC:21686]	12.1	5.1	5.2	3.6	4.3	6.2	-1.3964228432377	1.88568166117751e-06	1.07395515250367e-05	-1.48404297318926	8.75819914695492e-07	6.0378326937937e-06	-0.0876201299515615	0.699876753075035	0.835336769799235	-1.76319765302292	9.8860854371386e-08	8.91512077150552e-07	-0.366774809785225	0.120726056223698	0.221041739676251	-0.279154679833664	0.231144682412041	0.410619362719358	-0.0480248659109341	0.832717059594938	0.917930333828099	0.483339833398164	0.0438895448248835	0.125136669066045	0.231129813922729	0.319096373493802	1	0.762494513231828	0.00323407674443617	0.0181947762285276	0.531364699309098	0.028647048382318	0.127076577584006	protein_coding
ENSG00000026508	CD44	CD44 molecule (Indian blood group) [Source:HGNC Symbol;Acc:HGNC:1681]	0.3	8	4.5	4.5	3.4	6.9	4.41336111491073	1.28311560903382e-12	8.60858766907378e-11	3.480908174789	6.83916631878845e-11	2.3478233589913e-09	-0.932452940121729	0.00456114318722964	0.0221801877276139	3.71159060393062	2.39848333434812e-11	1.12084037667846e-09	-0.70177051098011	0.0251827896007704	0.0647777722941914	0.230682429141619	0.434286424589673	0.611452495034085	-0.197643997791853	0.502907264792877	0.727930764364196	0.827596334587421	0.010075227052877	0.0389086239888862	-0.428326426933472	0.156055883089473	1	0.596913905445803	0.0524354157648275	0.149302581277859	1.02524033237927	0.00230812237717536	0.0208026927071061	protein_coding
ENSG00000026559	KCNG1	potassium voltage-gated channel modifier subfamily G member 1 [Source:HGNC Symbol;Acc:HGNC:6248]	1.7	0.3	2.9	1.1	1.3	2.7	-2.5567207341061	0.000128502683514052	0.000434950782863452	0.607334550342185	0.165413431496781	0.235624154160114	3.16405528444828	2.73843163706228e-05	0.000351410326505238	-0.632239473008713	0.181148082872373	0.254009483302697	1.92448126109738	0.00359116194603042	0.0131356203063946	-1.2395740233509	0.0255654315585399	0.0912408251380544	-0.941824263787527	0.0762886626054714	0.238728737307503	0.0865476393843907	0.861420900993809	0.928248125979256	0.297749759563371	0.570585952915927	1	1.32612166273529	0.0180201602381664	0.0674619057399658	1.02837190317192	0.0549752241141368	0.200190427918978	protein_coding
ENSG00000026652	AGPAT4	1-acylglycerol-3-phosphate O-acyltransferase 4 [Source:HGNC Symbol;Acc:HGNC:20885]	27.9	22.4	27.4	19.8	19.5	19.9	-0.464480308021999	0.0219771981263656	0.0404910342417053	-0.278301160242361	0.147597500113223	0.214286071592952	0.186179147779638	0.387676110810869	0.586428574768542	-0.535171307769186	0.00997384952908138	0.0204507145546079	-0.0706909997471866	0.740863364521757	0.825955544446367	-0.256870147526825	0.237917626203388	0.418413106165171	-0.293200389889939	0.180361445984239	0.414359792571635	-0.246279043691482	0.256918939908212	0.450629250966489	-0.0363302423631139	0.864916055095334	1	0.0105911038353427	0.960427424673913	0.981043487139357	0.0469213461984567	0.826081870080722	0.93720349779521	protein_coding
ENSG00000026950	BTN3A1	butyrophilin subfamily 3 member A1 [Source:HGNC Symbol;Acc:HGNC:1138]	15.2	5.7	5.6	3.6	4.5	6.3	-1.51599551018644	5.44109978946147e-08	4.9987012781706e-07	-1.64227502226948	1.79190080268612e-08	2.22699800758124e-07	-0.126279512083041	0.512832171519851	0.699725411670107	-2.08774512495746	6.47557656101373e-10	1.43233375396759e-08	-0.571749614771015	0.00775983372489094	0.0247766096954505	-0.445470102687974	0.0315539983105187	0.105718317174218	-0.113329052922948	0.557804510261719	0.763578127155453	0.37326788133627	0.0633396203091824	0.165220091046738	0.332141049765027	0.100035742338324	0.966508059477243	0.818737984024244	0.00043112852243499	0.0037619628058561	0.486596934259217	0.0191125786420006	0.0957939504223523	protein_coding
ENSG00000027001	MIPEP	mitochondrial intermediate peptidase [Source:HGNC Symbol;Acc:HGNC:7104]	7.8	11.5	19.3	16.6	18.2	23.2	0.453421128180337	0.00302346483582253	0.00706655144990091	1.10282102600239	8.13940172760772e-08	7.94242525852077e-07	0.649399897822054	0.000506051794686554	0.00381699753143757	1.13217349788701	5.62061054636025e-08	5.53806532139542e-07	0.678752369706669	0.000335608542682247	0.00179624446429304	0.0293524718846151	0.85044688525538	0.914818490657028	0.136811618766455	0.383451386261721	0.630083888665221	0.49525223786913	0.00448021025270534	0.0202291314091015	0.10745914688184	0.49251692318634	1	0.465899765984514	0.00690861148121968	0.0327773882159158	0.358440619102675	0.0304849675571269	0.132542653257704	protein_coding
ENSG00000027075	PRKCH	protein kinase C eta [Source:HGNC Symbol;Acc:HGNC:9403]	0.8	0.4	0.4	0.1	0.2	0.5	-1.08800180632163	0.00264468742278237	0.00627284009666542	-1.31879208118889	0.000582398472975673	0.00177474574246959	-0.230790274867256	0.530827511388057	0.713686116047872	-2.99187698986357	2.61336059029878e-07	2.0382412304158e-06	-1.90387518354194	0.000220061147413671	0.00126042107422304	-1.67308490867468	0.000810774694778843	0.00636688491494858	-1.08110874258611	0.0124516177824426	0.0655371770586959	0.717617516368013	0.058751631162674	0.156603218639841	0.591976166088577	0.201122496089803	1	2.3907024250427	1.47217282282014e-05	0.000267756607111123	1.79872625895412	0.000170979898417314	0.00294103614628676	protein_coding
ENSG00000027644	INSRR	insulin receptor related receptor [Source:HGNC Symbol;Acc:HGNC:6093]	0.4	3.6	4	0.5	0.8	1	3.18611776689681	8.55183208289904e-10	1.4868233650365e-08	3.24845413976995	6.08977937171502e-10	1.37521847292263e-08	0.0623363728731398	0.841488681833417	0.920524674976195	0.431065036299392	0.195507027553883	0.271110902960441	-2.75505273059742	2.29365169732228e-07	4.05755517439868e-06	-2.81738910347056	1.66907824692704e-07	6.50297016254536e-06	-2.10878488991432	4.53454747753485e-06	0.000105343531845203	-1.81171857793927	2.47396583143529e-05	0.000254624783758607	0.708604213556242	0.0586722186295394	0.80535700838402	1.00567052553129	0.00969977292903547	0.0422240418046109	0.297066311975049	0.384613572066301	0.659207115417342	protein_coding
ENSG00000027697	IFNGR1	interferon gamma receptor 1 [Source:HGNC Symbol;Acc:HGNC:5439]	45.4	42.6	39.7	38.8	42.8	43.4	-0.208853929532083	0.0282776152336727	0.0504213454690398	-0.412168326069445	0.000182592528019149	0.000637631766982012	-0.203314396537361	0.0581644263374398	0.156639008902409	-0.187919840089003	0.045871711431742	0.0780983154827667	0.0209340894430807	0.83758282854443	0.894332480666638	0.224248485980442	0.0386825758209813	0.122512573540789	0.329800607125699	0.00407342575934672	0.0276968970155076	0.357021269297134	0.00222255826107324	0.0113364493764332	0.105552121145257	0.307852465525241	1	0.132772783316692	0.203214481943945	0.390605677431247	0.027220662171435	0.789583171188048	0.924592286713466	protein_coding
ENSG00000027847	B4GALT7	beta-1,4-galactosyltransferase 7 [Source:HGNC Symbol;Acc:HGNC:930]	12.5	16.1	20.9	14.7	17.3	19.9	0.23308012759124	0.0537483424126097	0.0880235944970612	0.514528239830974	0.000206549739528313	0.000710121781508249	0.281448112239734	0.045596452499626	0.130865309579865	0.249616605492353	0.0403963868902404	0.0698950432989081	0.0165364779011125	0.901395721411193	0.936962816959605	-0.264911634338621	0.0586256531187129	0.163068671129618	-0.0610357380691877	0.647038290434009	0.818876183314613	0.14911960943701	0.26953922926191	0.463981666979221	0.203875896269434	0.138046888018326	1	0.414031243775631	0.005404701951033	0.027122478537012	0.210155347506198	0.12588143759593	0.346094279638451	protein_coding
ENSG00000027869	SH2D2A	SH2 domain containing 2A [Source:HGNC Symbol;Acc:HGNC:10821]	5.1	3.3	2.6	2	1.8	4.8	-0.763218304339421	0.00887728192782984	0.0182338378418548	-1.23735418458588	0.000209271170544433	0.000717799227096509	-0.47413588024646	0.130614489096146	0.281194086649449	-1.3828169287516	7.88753711826084e-05	0.000289520062803994	-0.619598624412175	0.0560156418807959	0.122344578356151	-0.145462744165714	0.640787472554958	0.775225787036372	-0.275931457974908	0.379141859086717	0.626376286867592	1.10617403087566	0.00153652091833501	0.00832573952029449	-0.130468713809194	0.678835916944502	1	1.25163677504138	0.000585552322822732	0.00479139448771293	1.38210548885057	0.000222982714181173	0.00357324827115499	protein_coding
ENSG00000028116	VRK2	VRK serine/threonine kinase 2 [Source:HGNC Symbol;Acc:HGNC:12719]	28.5	13.3	18	10.7	14	16	-1.18938662116312	6.07663684868669e-05	0.000224938510087946	-0.858477863906625	0.00127247780547155	0.0035140381958445	0.330908757256492	0.208119387016974	0.388798113812769	-1.37318568498558	1.30120137304353e-05	5.94157723827758e-05	-0.183799063822467	0.480595194621764	0.608570278240487	-0.514707821078959	0.0583087954169536	0.16250592964534	-0.144599622233773	0.574758276788709	0.774984883834994	0.047581586698708	0.85271391998955	0.923282847204166	0.370108198845186	0.163718189314209	1	0.562289407777667	0.0404536128056762	0.123367496313651	0.192181208932481	0.457485489684296	0.721948358647802	protein_coding
ENSG00000028137	TNFRSF1B	TNF receptor superfamily member 1B [Source:HGNC Symbol;Acc:HGNC:11917]	98.8	49.2	57.8	46	34	12.2	-1.12690861969378	1.67584129083314e-08	1.82838581858846e-07	-0.998014544845726	9.58100207397215e-08	9.06997790012036e-07	0.128894074848052	0.340511701918537	0.539671996502727	-1.11114300413911	2.07660870517495e-08	2.41211825818777e-07	0.0157656155546712	0.906125684821085	0.939844493294365	-0.113128459293381	0.401719327897806	0.583174700375258	-0.558835973597211	0.000477685282162806	0.00490393227129549	-2.02377887728555	1.07528787162549e-11	2.28767494688323e-09	-0.44570751430383	0.00329558465759769	0.161473661602112	-1.91065041799217	2.75937441645559e-11	8.11205907994008e-09	-1.46494290368834	1.92365094683899e-09	5.55419859989994e-07	protein_coding
ENSG00000028203	VEZT	vezatin, adherens junctions transmembrane protein [Source:HGNC Symbol;Acc:HGNC:18258]	29.1	56.1	46.5	36.4	38.9	35.6	0.84748152160593	1.20869897434767e-05	5.43477578315557e-05	0.472993087578189	0.00418199013925218	0.009968833637265	-0.374488434027741	0.0404880095140837	0.119899105905499	0.354685496259353	0.0250763909951494	0.0461116986239702	-0.492796025346577	0.00947094436432856	0.0292802484563726	-0.118307591318836	0.494996469770843	0.663983283463683	-0.0484649747767505	0.778567709001711	0.890376321284645	-0.167160463960104	0.337971947535046	0.538444025982281	0.0698426165420854	0.685850732988459	1	-0.0488528726412677	0.777016722962143	0.880049271054559	-0.118695489183353	0.493595047566648	0.74935079100236	protein_coding
ENSG00000028277	POU2F2	POU class 2 homeobox 2 [Source:HGNC Symbol;Acc:HGNC:9213]	12.1	73.5	33.5	21.5	17.9	5	2.42258191219448	1.01802765756528e-07	8.51551432755974e-07	1.1903908229351	0.000657140157707235	0.00197349539561075	-1.23219108925939	0.00239060687954258	0.013310510549354	0.85693712931386	0.00900193672357671	0.0186417471810414	-1.56564478288062	0.000309362907304964	0.00167293941411838	-0.333453693621236	0.348939086644894	0.5346735379395	-0.677403991950474	0.0671264103113048	0.21935467427718	-2.51829129759984	1.89859318914447e-06	2.89061706923511e-05	-0.343950298329237	0.335288653901806	1	-2.1848376039786	1.05008290359194e-05	0.000203095579762896	-1.84088730564936	7.04787382190411e-05	0.0014983296415296	protein_coding
ENSG00000028310	BRD9	bromodomain containing 9 [Source:HGNC Symbol;Acc:HGNC:25818]	22.5	30.2	31.2	25.5	25.8	24.8	0.267825125176769	0.160796868142513	0.225335808718694	0.213939043858689	0.258847608757866	0.342552544279419	-0.0538860813180799	0.803564339027512	0.898784712073592	0.159484227967057	0.397579332219257	0.489489090280451	-0.108340897209712	0.618177230570128	0.728680297520478	-0.054454815891632	0.8016660291274	0.883581324128217	-0.0700031688767329	0.746815328315664	0.874068551830327	-0.116415675402399	0.592355863783113	0.75665997483877	-0.0155483529851008	0.942792982015666	1	-0.0619608595107672	0.775168450302893	0.879382616941753	-0.0464125065256664	0.830441957977032	0.939111485419683	protein_coding
ENSG00000028528	SNX1	sorting nexin 1 [Source:HGNC Symbol;Acc:HGNC:11172]	37.5	49.6	49.8	44.5	44.2	45.1	0.298762710940199	0.0446823852178255	0.0749682978714352	0.201288360665578	0.164878451088251	0.235027741836016	-0.0974743502746209	0.554338962212124	0.732612970907505	0.264695565432323	0.0724162779329377	0.116103004253611	-0.0340671455078759	0.835621003452371	0.893184187419508	0.063407204766745	0.699784862434409	0.81683666190456	0.0336128113495715	0.837760544875044	0.920656504430077	0.076329807354554	0.642743994760424	0.791932305972818	-0.0297943934171735	0.855989465043195	1	0.012922602587809	0.9372342087669	0.968991759304575	0.0427169960049825	0.794767850957926	0.926837459945093	protein_coding
ENSG00000028839	TBPL1	TATA-box binding protein like 1 [Source:HGNC Symbol;Acc:HGNC:11589]	21.6	31.7	30	30.5	25.9	19.1	0.422129220859477	0.0196501004498949	0.0366885074104331	0.239001365071961	0.167450585628926	0.237918147542539	-0.183127855787516	0.355896195180616	0.555272351596254	0.560462958311911	0.00307574458032933	0.0072242466762558	0.138333737452434	0.483264377949214	0.610699626968412	0.32146159323995	0.113674894796801	0.256411047906661	0.0162701171550269	0.933886615309496	0.970036012906931	-0.417227324413021	0.0451473203620137	0.127910815302856	-0.305191476084923	0.131934708652871	1	-0.738688917652971	0.00128365731562649	0.00888884588281143	-0.433497441568048	0.0382445765055605	0.15490394727415	protein_coding
ENSG00000029153	ARNTL2	aryl hydrocarbon receptor nuclear translocator like 2 [Source:HGNC Symbol;Acc:HGNC:18984]	2.6	5.1	5.6	3.9	3.8	2.6	0.844661372348431	0.00258147798767278	0.00614002906482512	0.893365194383111	0.00161372475817688	0.00433715352642319	0.0487038220346801	0.865805335873791	0.933862191807907	0.581544471355122	0.0290307867073854	0.0524175086847252	-0.263116900993308	0.369316123517096	0.503836685888282	-0.311820723027988	0.289203249257312	0.47462643743177	-0.376902390846915	0.202951141107865	0.443748073099807	-0.917707486798057	0.0051265565160186	0.0224942448595671	-0.0650816678189265	0.822948490351467	1	-0.605886763770068	0.0504787189951455	0.145265732501784	-0.540805095951142	0.0773229623259654	0.253818672543995	protein_coding
ENSG00000029363	BCLAF1	BCL2 associated transcription factor 1 [Source:HGNC Symbol;Acc:HGNC:16863]	74.1	121.4	128.8	110.6	119.2	101.4	0.615604186067294	0.00236437350991423	0.00568553766832291	0.5983280798136	0.00296113717491868	0.00740582010537666	-0.0172761062536937	0.934069210545145	0.971262050997772	0.604841123069503	0.00272357856378571	0.00648755771918843	-0.0107630629977906	0.958898256249802	0.974404075618365	0.00651304325590316	0.975120127961423	0.986282831790833	0.0973542154590322	0.642074030773558	0.815529851027311	-0.136149477137892	0.516943978913888	0.698985381757706	0.090841172203129	0.664411048452086	1	-0.142662520393795	0.497392570900752	0.6849791737411	-0.233503692596924	0.271786630147331	0.547058138037121	protein_coding
ENSG00000029364	SLC39A9	solute carrier family 39 member 9 [Source:HGNC Symbol;Acc:HGNC:20182]	41.3	51.7	47.4	51.7	51.1	50.9	0.217279500320694	0.0597614953198784	0.0963238781443408	-0.0111610368915762	0.919784620314703	0.941623244641537	-0.22844053721227	0.0864183807470983	0.209082567454711	0.34710725199151	0.00463413071681514	0.0103751397895575	0.129827751670816	0.316511200021638	0.450827990002514	0.358268288883086	0.0106809074778719	0.0478377871718234	0.319213787166721	0.020657551359714	0.0961738980521782	0.322292458373881	0.0196244288603695	0.0664378957795885	-0.0390545017163648	0.760220049677919	1	-0.0359758305092054	0.778566333308842	0.880878807870034	0.00307867120715944	0.980777675413699	0.994805484835588	protein_coding
ENSG00000029534	ANK1	ankyrin 1 [Source:HGNC Symbol;Acc:HGNC:492]	4.4	23.2	15.5	8.9	9.2	1.9	2.30906648572381	9.01598799681645e-08	7.6645378507111e-07	1.62263850358916	1.19235093671921e-05	5.83685204232905e-05	-0.686427982134651	0.0496242369524808	0.139132007505577	1.01183671281367	0.00179848895106209	0.00451198880523241	-1.29722977291014	0.000973970521999357	0.00443109999161722	-0.610801790775492	0.0786128872418001	0.199324411763002	-0.574684236789754	0.0959896913797579	0.278428026029388	-2.80424557902376	2.35119355551416e-07	5.22922264086774e-06	0.0361175539857381	0.913448532388415	1	-2.19344378824827	5.35427064252978e-06	0.000119246834737003	-2.22956134223401	4.35245260951539e-06	0.000177050042945316	protein_coding
ENSG00000029639	TFB1M	transcription factor B1, mitochondrial [Source:HGNC Symbol;Acc:HGNC:17037]	5.2	7.8	8.6	6.9	6.1	6.7	0.460719127810299	0.000579975688232793	0.00163858586458781	0.501184439604677	0.00024960737212081	0.000839413810278989	0.040465311794378	0.758466380028782	0.871432269235262	0.449230627649288	0.000755159784602608	0.00209724812044651	-0.0114885001610113	0.930559277486582	0.955349452185817	-0.0519538119553893	0.69386778493846	0.812863948316907	-0.290502727821707	0.0380747567076439	0.150390236511708	-0.133657880424104	0.316469194259625	0.516233360202484	-0.238548915866318	0.0836122603100257	0.907629989417969	-0.0817040684687147	0.538005254555312	0.717621244773049	0.156844847397603	0.243896360616823	0.515094077169985	protein_coding
ENSG00000029725	RABEP1	rabaptin, RAB GTPase binding effector protein 1 [Source:HGNC Symbol;Acc:HGNC:17677]	53.1	90.3	88.4	67.5	72	62.9	0.661571876045112	0.00051411915600456	0.00147756712290041	0.52645905368256	0.00364281083827182	0.00884260748296307	-0.135112822362552	0.476396507322596	0.670104839225668	0.351228206989155	0.0402035405627997	0.0696235999266763	-0.310343669055957	0.112235188415922	0.209315219338289	-0.175230846693405	0.35827059228553	0.544164822311106	-0.0944310777641139	0.617491523400549	0.801116655897898	-0.280703448272175	0.148292688943092	0.30771860841324	0.0807997689292912	0.668986309693004	1	-0.105472601578769	0.577543452497735	0.747841762107462	-0.186272370508061	0.329571666594592	0.608373640051016	protein_coding
ENSG00000029993	HMGB3	high mobility group box 3 [Source:HGNC Symbol;Acc:HGNC:5004]	177	365.4	323.6	340.3	327	228.1	0.91821595618976	1.55005650033177e-08	1.70727953364199e-07	0.639188875542916	3.25725450594706e-06	1.87692616203343e-05	-0.279027080646845	0.0261194303529785	0.0861536249239718	0.96598106693185	6.88832530075113e-09	9.65978593129618e-08	0.0477651107420899	0.683639411913146	0.779917141834732	0.326792191388935	0.0108595226112069	0.0484379644415462	0.237287934809045	0.0541397394526407	0.190882129788432	-0.28002351413805	0.0256906308387961	0.0822376954732223	-0.0895042565798899	0.447712342714843	1	-0.606815705526984	4.96053477776524e-05	0.000692632874107825	-0.517311448947095	0.000273123681427969	0.00417010085458813	protein_coding
ENSG00000030066	NUP160	nucleoporin 160 [Source:HGNC Symbol;Acc:HGNC:18017]	31.8	47.8	53.3	54.9	53.5	43.7	0.486933454965162	0.00451003631076169	0.0100728078762372	0.543320896103921	0.00192238122825255	0.00504593864928822	0.0563874411387595	0.753265343486629	0.868678119594981	0.809935869417404	3.42173001196987e-05	0.00013873107463275	0.323002414452242	0.0840591406789043	0.168170285280525	0.266614973313483	0.148488046707011	0.306472201583567	0.207370316457181	0.255586099991321	0.50579634479339	-0.0702269725965602	0.695674163554344	0.826902561972372	-0.0592446568563021	0.741147003519454	1	-0.336841945910043	0.0726084483572584	0.189050885907973	-0.277597289053741	0.133426155374716	0.358128736097905	protein_coding
ENSG00000030110	BAK1	BCL2 antagonist/killer 1 [Source:HGNC Symbol;Acc:HGNC:949]	61.6	34.7	46	45.2	48.3	46	-0.964077781898095	4.65055262653829e-07	3.11623644502684e-06	-0.660086411396743	4.97158567700292e-05	0.000205169905082849	0.303991370501352	0.046036216548615	0.131795294234318	-0.441021973950956	0.00227394964346158	0.00554562470363957	0.52305580794714	0.0016660387015831	0.00691786845554626	0.219064437445787	0.13940404834159	0.294067065575364	0.290203365759644	0.0550027834809128	0.193082936626765	0.227906356475166	0.124724315933595	0.271305866294362	0.071138928313857	0.621470634378159	1	0.00884191902937832	0.950917943364533	0.975348403086852	-0.0622970092844786	0.664932577817489	0.85891666461736	protein_coding
ENSG00000030419	IKZF2	IKAROS family zinc finger 2 [Source:HGNC Symbol;Acc:HGNC:13177]	5.5	2.7	6.6	6.1	5.7	6.2	-1.12740562090621	0.000299300659227335	0.000915684457719353	0.0759938343219529	0.753517869310959	0.807802374065575	1.20339945522817	0.000442127745329261	0.00344684836751631	0.180618248934807	0.457218579219574	0.548058952287144	1.30802386984102	0.000198443782341815	0.00115335640427204	0.104624414612854	0.70898442748916	0.822841729190482	-0.000115341491963829	0.999670938643622	0.99991830540852	0.122730612016447	0.661394320858391	0.803403573011076	-0.104739756104818	0.708801897419779	1	0.0181061974035928	0.948381202495441	0.974284392598194	0.122845953508411	0.66123759898866	0.85717555824963	protein_coding
ENSG00000030582	GRN	granulin precursor [Source:HGNC Symbol;Acc:HGNC:4601]	98.7	76.1	158.5	122.1	143.6	317.4	-0.512274194547148	0.00250521984911309	0.00598417783133542	0.442182832806141	0.00559405895076472	0.012833476046384	0.954457027353289	1.82335707157501e-05	0.000251766528525161	0.312669581315643	0.0402794786618125	0.0697375404735889	0.824943775862791	9.59832089684815e-05	0.000626046937926487	-0.129513251490499	0.443590911167074	0.618547164258889	0.0762364286273259	0.65010192979395	0.821018363105395	1.23351296049579	6.61985436610101e-07	1.21982508224323e-05	0.205749680117824	0.229229179696638	1	1.36302621198629	1.66329284493798e-07	7.58547412196804e-06	1.15727653186847	1.56096407870112e-06	8.03797076067463e-05	protein_coding
ENSG00000031003	FAM13B	family with sequence similarity 13 member B [Source:HGNC Symbol;Acc:HGNC:1335]	35	51.3	71.1	56.3	57.9	55.5	0.462320793218693	0.0756499318292649	0.118284861014156	0.831621360049517	0.00294819403052744	0.00737704926888103	0.369300566830824	0.21571955539414	0.398286730085282	0.718230950165296	0.00848025637637985	0.0176847298833165	0.255910156946603	0.385690795981539	0.519568526558072	-0.113390409884221	0.698004022946072	0.815797401037859	-0.0889373834097787	0.760610891632449	0.881536628686479	-0.146413550898601	0.616802475383204	0.774275961033781	0.0244530264744423	0.933187061941127	1	-0.0330231410143803	0.909871282453971	0.953819292401339	-0.0574761674888226	0.843826175986942	0.943825896739619	protein_coding
ENSG00000031081	ARHGAP31	Rho GTPase activating protein 31 [Source:HGNC Symbol;Acc:HGNC:29216]	2.4	1.2	10.8	3.1	3	4.7	-1.03496061818618	0.00617753191338925	0.0132648756318182	1.97931553889524	2.56699049184517e-06	1.52462302573719e-05	3.01427615708142	3.03877487560797e-07	8.901078073135e-06	0.365071593431231	0.253976497529962	0.337285307034539	1.40003221161741	0.00143872557402645	0.00613469245950255	-1.61424394546401	0.000300926085314794	0.00286216110203229	-1.63001604870358	0.000270925586738392	0.00301901847827227	-0.992995963889448	0.0120282061565973	0.0449674139528374	-0.0157721032395732	0.965551867019248	1	0.621247981574561	0.10046751811574	0.240056051487128	0.637020084814134	0.0923651742171748	0.283764488298974	protein_coding
ENSG00000031691	CENPQ	centromere protein Q [Source:HGNC Symbol;Acc:HGNC:21347]	29.8	29.2	27.9	32.5	32.4	22.2	-0.144053318380391	0.468303496053944	0.549332503460259	-0.31761631661771	0.122174989387175	0.182658104799005	-0.173562998237319	0.447752103567147	0.643846175721758	0.189636936751873	0.336315403034431	0.426789386048492	0.333690255132264	0.152369905280671	0.263917407443296	0.507253253369583	0.0357953413100952	0.116010197162343	0.45262932049131	0.0577370192245878	0.199561749431885	-0.0920589978544617	0.68627187614127	0.820552389656747	-0.0546239328782725	0.809143965181915	1	-0.599312251224044	0.0154408458671013	0.060087373483793	-0.544688318345772	0.0255617238913184	0.117416907272366	protein_coding
ENSG00000031698	SARS	seryl-tRNA synthetase [Source:HGNC Symbol;Acc:HGNC:10537]	107.4	171.9	179	122.2	128.2	113.4	0.546523500452919	0.0213003717918666	0.0393774572499391	0.501982223037922	0.0327570131042473	0.0592779121301146	-0.0445412774149969	0.863416831175335	0.933194301020988	0.189638633343888	0.399482814258052	0.491271495568789	-0.356884867109031	0.179496256611419	0.297181838621051	-0.312343589694034	0.237275419914779	0.417601639773817	-0.264163299171942	0.314682563617202	0.565784762718397	-0.430425233137294	0.109420506093887	0.246572909682931	0.0481802905220916	0.852521847842409	1	-0.11808164344326	0.649552571270889	0.796627104946915	-0.166261933965352	0.523422926641582	0.770294466266292	protein_coding
ENSG00000031823	RANBP3	RAN binding protein 3 [Source:HGNC Symbol;Acc:HGNC:9850]	34.8	45.4	47.3	41.1	41.6	38.9	0.259065237821896	0.0030730095963546	0.00717094705779443	0.216265312256458	0.0107517896251428	0.0226479528985062	-0.0427999255654372	0.635337370395872	0.793019140183021	0.240236466606523	0.00537985599867563	0.0118529391219857	-0.0188287712153728	0.834396898799715	0.892419472860161	0.0239711543500643	0.790185161776819	0.875582776916761	0.0264564352044819	0.769001280326192	0.885611232307279	-0.0643660353535705	0.477542227865086	0.667096679278125	0.0024852808544176	0.977973387550353	1	-0.0883371897036348	0.332767903125528	0.53752172881425	-0.0908224705580524	0.319554734820818	0.597396289434363	protein_coding
ENSG00000032219	ARID4A	AT-rich interaction domain 4A [Source:HGNC Symbol;Acc:HGNC:9885]	34.5	23.2	29.8	33.2	31.2	29.5	-0.746190805545559	0.00888567626995264	0.0182464439432136	-0.484853844136376	0.0697733054502148	0.113944508213769	0.261336961409182	0.372132473143244	0.571578793412474	-0.0547921483180852	0.827097675767164	0.87083039131857	0.691398657227474	0.0264706420627129	0.0673780840076811	0.430061695818291	0.149075188971527	0.307174299793631	0.294044634922652	0.316081443602709	0.567158384300786	0.212673112036723	0.465378871818009	0.656434701075233	-0.136017060895639	0.638836279623335	1	-0.217388583781568	0.455523519064441	0.649676634909127	-0.0813715228859287	0.778459729148134	0.919454454384183	protein_coding
ENSG00000032389	EIPR1	EARP complex and GARP complex interacting protein 1 [Source:HGNC Symbol;Acc:HGNC:12383]	14.1	19.4	25.8	20.6	24.7	25	0.334653140238943	0.00384099864277569	0.00873858267272268	0.644797364067313	4.00641948295218e-06	2.24229133332827e-05	0.31014422382837	0.0168370261834576	0.0619003811642398	0.581104187175045	1.57225368391062e-05	6.99745934906437e-05	0.246451046936103	0.0511884974514805	0.114050822005373	-0.0636931768922678	0.595846495039719	0.742517938603601	0.155709954042282	0.202436282269079	0.443341764595521	0.179791061013325	0.143945070825379	0.301209764484994	0.21940313093455	0.0789428211533103	0.88439833386061	0.243484237905592	0.0533801442081951	0.150998469628874	0.0240811069710426	0.840236899588695	0.942669678632052	protein_coding
ENSG00000032444	PNPLA6	patatin like phospholipase domain containing 6 [Source:HGNC Symbol;Acc:HGNC:16268]	41.9	16.5	28.2	20	26	38.4	-1.49826597751026	1.38244149192538e-06	8.17582168359234e-06	-0.830031136367925	0.000776297234012887	0.00227102405948152	0.668234841142333	0.00980610105737185	0.0404373496548446	-1.11281126897792	4.49068755695414e-05	0.000175810961521529	0.385454708532342	0.113340513235179	0.210886393383155	-0.28278013260999	0.236510809854288	0.416800357987356	0.0883824087897061	0.705845164778274	0.853166664371676	0.663518124712202	0.00999131069196481	0.0386574545533331	0.371162541399697	0.125415992239855	1	0.946298257322192	0.000686246468388039	0.00544718662119107	0.575135715922495	0.02246926347345	0.107393131607144	protein_coding
ENSG00000032742	IFT88	intraflagellar transport 88 [Source:HGNC Symbol;Acc:HGNC:20606]	11.7	8.4	20.5	14.3	16.7	19.4	-0.587774293613712	3.04974118521862e-06	1.64370884079333e-05	0.591538481618503	1.39126960048779e-06	9.04157482728583e-06	1.17931277523221	5.81493491125375e-10	6.35281639054473e-08	0.313005240290539	0.00179613957161465	0.00450749351752867	0.900779533904251	4.05898722744612e-08	9.7734897274491e-07	-0.278533241327963	0.0120158569718516	0.0521009362772508	-0.0771332452815234	0.449551034656882	0.686633198694602	0.136944932512193	0.186213932418746	0.361720708819246	0.20139999604644	0.0590008162510193	0.806480551553745	0.415478173840157	0.000566151283705618	0.00467761885857748	0.214078177793717	0.045487538040829	0.17519961948122	protein_coding
ENSG00000033011	ALG1	ALG1 chitobiosyldiphosphodolichol beta-mannosyltransferase [Source:HGNC Symbol;Acc:HGNC:18294]	11.1	17.5	19.6	18.8	19	22.1	0.52130684398168	0.000267327691680876	0.000830237294047198	0.580761291492714	8.31888545545107e-05	0.000322097842263382	0.0594544475110342	0.667154710635801	0.813332165895368	0.776558072013267	2.22328123623309e-06	1.2654078298247e-05	0.255251228031587	0.0766582880018221	0.156343069967389	0.195796780520553	0.166755657601193	0.331889737537381	0.173320632557167	0.217975839155007	0.46236534436323	0.401318190888196	0.0083094281748266	0.0332809373690293	-0.0224761479633864	0.87047758633938	1	0.205521410367643	0.147163011547481	0.314205563675058	0.22799755833103	0.109765881599581	0.316872797640353	protein_coding
ENSG00000033030	ZCCHC8	zinc finger CCHC-type containing 8 [Source:HGNC Symbol;Acc:HGNC:25265]	14.7	16	19.4	19.5	18.7	16.3	0.0196824876117938	0.886355484399107	0.912833237404405	0.198785916626332	0.157194792617862	0.225566436087878	0.179103429014538	0.267964049795255	0.460865060598192	0.449330734789335	0.00338623521922963	0.00786328267409507	0.429648247177541	0.0133340978040821	0.0388957292791275	0.250544818163003	0.126850859380112	0.276347553936543	0.156493947277093	0.33064275471541	0.581990278793105	-0.0316133724029088	0.842325100733222	0.91677130814186	-0.0940508708859101	0.555447991023964	1	-0.282158190565912	0.0882975316875721	0.217995603583055	-0.188107319680002	0.245155041864703	0.516672558903856	protein_coding
ENSG00000033050	ABCF2	ATP binding cassette subfamily F member 2 [Source:HGNC Symbol;Acc:HGNC:71]	13.8	15.9	17.9	19.6	18.4	16.4	0.071315890994792	0.694064992378684	0.756732087779564	0.137715535616798	0.448717547685177	0.536834186350102	0.0663996446220064	0.751172939200473	0.867747058286527	0.547684421548273	0.00577410180129383	0.0126244259843231	0.476368530553481	0.0328783044518801	0.0802216104351049	0.409968885931474	0.0619490015828598	0.169398512868808	0.264236449498959	0.2156613389043	0.4591781524924	0.101575205737969	0.628063908015855	0.781888306799227	-0.145732436432515	0.487844189907018	1	-0.308393680193505	0.151628494531045	0.320900671213673	-0.16266124376099	0.439815512917757	0.70703688888121	protein_coding
ENSG00000033100	CHPF2	chondroitin polymerizing factor 2 [Source:HGNC Symbol;Acc:HGNC:29270]	65.3	54.8	60.3	48.1	53.2	68.1	-0.371533204088138	0.0040532376410558	0.00916214167737051	-0.337649002258637	0.00777309687462676	0.0171020823739067	0.0338842018295005	0.795764957804195	0.893862234066047	-0.454086680427364	0.0008165292227706	0.00224799267886563	-0.0825534763392261	0.530535705681459	0.653828645210633	-0.116437678168727	0.378793505967448	0.56293310643269	0.0236362061403103	0.856638733156583	0.930074071330652	0.39283982103829	0.00680477828928602	0.0282336310391239	0.140073884309037	0.292021943197831	1	0.509277499207016	0.000912410081473881	0.00682998083673666	0.36920361489798	0.0101621123126796	0.0604499534165292	protein_coding
ENSG00000033122	LRRC7	leucine rich repeat containing 7 [Source:HGNC Symbol;Acc:HGNC:18531]	0	0.2	0.7	0.3	0.5	1.9	2.47612603078854	1.55123395717298e-05	6.77157177471111e-05	4.25514267575867	1.45711663897961e-09	2.81482902457124e-08	1.77901664497013	0.00028004856735281	0.0023328723779122	3.40481732738924	9.56076848610357e-08	8.68472278942745e-07	0.928691296600698	0.0342602772381249	0.0829645683185923	-0.850325348369429	0.0383402892187058	0.121649163339335	-0.292327145459337	0.441133410817371	0.679372850459702	1.72961002498084	0.000169519053943935	0.00130273459278493	0.557998202910091	0.162465749852561	1	2.57993537335027	2.5845093229337e-06	6.58093405393938e-05	2.02193717044018	3.54853390840545e-05	0.000877975549917106	protein_coding
ENSG00000033170	FUT8	fucosyltransferase 8 [Source:HGNC Symbol;Acc:HGNC:4019]	9.6	14.4	26.1	14.9	14.4	23.6	0.480170154259831	0.00158800772516608	0.00400694396195543	1.24008694512585	9.80501228960481e-09	1.351553654822e-07	0.759916790866016	8.65796301511941e-05	0.000911990905481862	0.675165768155147	5.21369642866283e-05	0.000200428572408581	0.194995613895316	0.215444840014223	0.339984303540525	-0.5649211769707	0.0015037858091783	0.0104319529196975	-0.639919753895948	0.000494349661204136	0.0050589491594998	0.0719948901402792	0.639056851815876	0.789193480257459	-0.0749985769252476	0.62733924513828	1	0.636916067110979	0.000519325465865236	0.00438713346790752	0.711914644036227	0.000172297056824018	0.00295461253451949	protein_coding
ENSG00000033178	UBA6	ubiquitin like modifier activating enzyme 6 [Source:HGNC Symbol;Acc:HGNC:25581]	32	24.2	30.5	23.2	24	22.3	-0.495838610746163	0.0193933147946037	0.0362718920663907	-0.263376537026581	0.185646375269543	0.259753914999415	0.232462073719582	0.302508703026883	0.499363268937383	-0.42902426269411	0.0390350986649213	0.0678592097960555	0.0668143480520525	0.763958197771592	0.843251037915703	-0.165647725667529	0.45929547834702	0.632770845180018	-0.142675886954716	0.522874544649264	0.740664789646215	-0.242263299196136	0.283222735995606	0.479671982645119	0.0229718387128127	0.917664745978051	1	-0.0766155735286065	0.730711786302181	0.851472455036698	-0.0995874122414192	0.654850108402137	0.854237305587265	protein_coding
ENSG00000033327	GAB2	GRB2 associated binding protein 2 [Source:HGNC Symbol;Acc:HGNC:14458]	13.8	75.1	41.9	14.8	16.7	10.9	2.32778500351981	6.22037215754007e-12	2.93383071156641e-10	1.38222597207202	3.39959724461669e-08	3.77268962582068e-07	-0.945559031447781	6.26247932923502e-05	0.000696195930862161	0.0818239553392458	0.613756124330998	0.691796638153218	-2.24596104818056	5.21029008856284e-10	3.27802258529076e-08	-1.30040201673278	1.39105585021021e-06	3.51987199406086e-05	-1.13282155853918	7.98652097237044e-06	0.000170586601852388	-1.7243025123503	2.77247021813326e-08	9.00162067409571e-07	0.167580458193599	0.374822314187238	1	-0.423900495617517	0.0339915829903874	0.108276183091327	-0.591480953811116	0.00488633909433845	0.0356530761806671	protein_coding
ENSG00000033627	ATP6V0A1	ATPase H+ transporting V0 subunit a1 [Source:HGNC Symbol;Acc:HGNC:865]	30.2	42.5	52.4	33.3	38.9	46.2	0.347906139169098	0.016360909430701	0.0311332875820884	0.54970586750578	0.000509666957626981	0.00157839590842188	0.201799728336681	0.2060133677337	0.386528384908957	0.127325793915027	0.350290737441511	0.44100684681864	-0.220580345254072	0.169016238452879	0.284484922937602	-0.422380073590753	0.0132677178769662	0.0559263799996198	-0.22140040803306	0.167194061102262	0.395864808019106	0.03959945927282	0.799760951802962	0.891266003605037	0.200979665557693	0.208173322169792	1	0.461979532863573	0.00761216888114331	0.0351962135084947	0.26099986730588	0.106917629435668	0.311767565436486	protein_coding
ENSG00000033800	PIAS1	protein inhibitor of activated STAT 1 [Source:HGNC Symbol;Acc:HGNC:2752]	38.1	43.6	31.7	28	25.6	23	0.0785154463925002	0.426145098600844	0.508434504090578	-0.483374334856034	0.000106819886798006	0.000399993225946493	-0.561889781248534	8.20564652892049e-05	0.000874025683307743	-0.422887783992368	0.000411886636024384	0.00122467727434319	-0.501403230384868	0.000272449124240473	0.0015024658560178	0.0604865508636661	0.595381265130606	0.742229735998209	-0.0972271902720024	0.396176498621023	0.641161652712993	-0.247955708105459	0.0395709407663239	0.115512284031539	-0.157713741135669	0.175561404011821	1	-0.308442258969125	0.0128500592263464	0.0522041727715564	-0.150728517833457	0.194636322855919	0.451322917575986	protein_coding
ENSG00000033867	SLC4A7	solute carrier family 4 member 7 [Source:HGNC Symbol;Acc:HGNC:11033]	72.4	51.4	41	31.4	28.5	24.7	-0.601773591050618	0.000281042458035835	0.000867374595148199	-1.03042796108177	5.20447919364117e-07	3.84955279423532e-06	-0.42865437003115	0.0111834335665068	0.0447919091743493	-1.19110592006438	7.17282745628464e-08	6.81418608347041e-07	-0.589332329013758	0.00108335966827369	0.00484694036422724	-0.160677958982608	0.304407876783469	0.490374443665507	-0.315767972041297	0.0522152323800441	0.186784976184277	-0.51683847347744	0.00316430707697022	0.0151685980218	-0.155090013058689	0.321363130867468	1	-0.356160514494832	0.0308452899185476	0.100289059459682	-0.201070501436143	0.202818844107786	0.462915570270724	protein_coding
ENSG00000034053	APBA2	amyloid beta precursor protein binding family A member 2 [Source:HGNC Symbol;Acc:HGNC:579]	37.7	77.6	63	48.9	50.4	35.9	0.910235514409603	6.1860556525764e-08	5.57849045435069e-07	0.506324065263052	0.000146529881875438	0.000526147381755264	-0.40391144914655	0.00454564175282189	0.0221314307441665	0.363406752482511	0.00313288145353197	0.00734244966258276	-0.546828761927092	0.000352874824139925	0.00187254119839791	-0.142917312780542	0.268218867917355	0.452723097701587	-0.11753925716564	0.359768274668342	0.607592775549657	-0.59540056439722	0.000150441070470182	0.0011773870611967	0.0253780556149021	0.841617587752943	1	-0.452483251616678	0.00194267803591667	0.0122651937378902	-0.47786130723158	0.00122918718008223	0.0130293088902977	protein_coding
ENSG00000034152	MAP2K3	mitogen-activated protein kinase kinase 3 [Source:HGNC Symbol;Acc:HGNC:6843]	41.2	18.9	20	17	17.1	16.8	-1.27388552484543	1.6890511958661e-06	9.78161489468445e-06	-1.3002510356671	1.29790824095277e-06	8.49286861512152e-06	-0.0263655108216745	0.897964017989708	0.95213982601322	-1.27980553202113	1.62824107805278e-06	9.66839147669311e-06	-0.00592000717569796	0.977064808872187	0.986891610110844	0.0204455036459765	0.920905447497717	0.956401045649854	0.00345522247057537	0.986593834948924	0.9944764129843	-0.016948926643224	0.934334655563086	0.967112031611263	-0.0169902811754012	0.934271923423361	1	-0.0373944302892006	0.856060186547168	0.924584472565676	-0.0204041491137994	0.921035326278261	0.975259999383969	protein_coding
ENSG00000034239	EFCAB1	EF-hand calcium binding domain 1 [Source:HGNC Symbol;Acc:HGNC:25678]	3.7	1	1	0.8	1.1	2.2	-1.96250568448905	8.8335549544641e-10	1.52968565865856e-08	-2.16575414128327	2.16585915211055e-10	5.96868583613712e-09	-0.203248456794215	0.303432306299777	0.500173000363044	-2.25235233084405	1.45316741446564e-10	4.52721848256165e-09	-0.289846646355003	0.153067395076329	0.264841809629658	-0.0865981895607875	0.662845616148251	0.791826682367134	0.390498148508703	0.0555087110525646	0.194310532368244	1.43823802622061	3.96781731803965e-07	8.01945477692289e-06	0.477096338069491	0.0237266415553171	0.526249749393583	1.5248362157814	2.07148270553675e-07	9.01437585944044e-06	1.04773987771191	2.14665128236842e-05	0.000595804978551024	protein_coding
ENSG00000034510	TMSB10	thymosin beta 10 [Source:HGNC Symbol;Acc:HGNC:11879]	2568.9	6661.5	5077	4306.1	4047.8	3812.9	1.17110993076499	0.00854074850789339	0.0176389529472638	0.676676073896823	0.109429182542739	0.166543717294196	-0.494433856868171	0.312291692018812	0.509170552410222	0.760305590209697	0.0740507654762899	0.118441668511834	-0.410804340555297	0.398821720856976	0.53219017946162	0.0836295163128734	0.862134361438464	0.921530563139992	-0.0916342054082024	0.849102597169457	0.926267702984277	-0.170851869421823	0.723170621317174	0.843890428412051	-0.175263721721076	0.71636285408026	1	-0.254481385734697	0.598685714931219	0.76189067900798	-0.0792176640136208	0.869341439620371	0.954139406545057	protein_coding
ENSG00000034533	ASTE1	asteroid homolog 1 [Source:HGNC Symbol;Acc:HGNC:25021]	14.2	13.6	13.6	13	12.2	11.2	-0.168739473359179	0.195730889245676	0.265969640155755	-0.276561437716761	0.0415160500107925	0.0728219801068023	-0.107821964357582	0.464657639367805	0.659849760314249	-0.0923421857495804	0.471221278109892	0.561348032546883	0.0763972876095987	0.6032740270074	0.716776990751422	0.18421925196718	0.218334451930705	0.394750056275027	0.0657069458860689	0.654569162243305	0.823316124800622	-0.0433096367903426	0.767950935638124	0.873170041899104	-0.118512306081111	0.422806364558597	1	-0.227528888757523	0.132925797285272	0.292100736111112	-0.109016582676412	0.460584436111783	0.724385350920065	protein_coding
ENSG00000034677	RNF19A	ring finger protein 19A, RBR E3 ubiquitin protein ligase [Source:HGNC Symbol;Acc:HGNC:13432]	23.8	35.3	33.9	21.7	24.3	22	0.468389912291495	0.0114956284443807	0.0228536438715981	0.310907788616968	0.0800158879940386	0.127793055410471	-0.157482123674527	0.431167578231897	0.628747165623335	-0.0919125585550168	0.596884698007642	0.677170129251022	-0.560302470846512	0.0104594502673589	0.0317653740369884	-0.402820347171985	0.0547740437437206	0.155753268922073	-0.27105318372153	0.183271314182558	0.418369882679342	-0.410428385697734	0.0506343561899235	0.140261590754647	0.131767163450456	0.510609181056396	1	-0.0076080385257484	0.969529149512377	0.985193703642692	-0.139375201976204	0.486510010838657	0.743795420314887	protein_coding
ENSG00000034693	PEX3	peroxisomal biogenesis factor 3 [Source:HGNC Symbol;Acc:HGNC:8858]	20.1	23.8	21.1	20.8	21.6	20.2	0.137107806695558	0.316433690364392	0.398598966929095	-0.141801931896115	0.306203628212138	0.393593009345899	-0.278909738591672	0.0875386367023614	0.211192512211352	0.0937954592527996	0.491578869837787	0.580849075300144	-0.043312347442758	0.78242890178641	0.857410566789865	0.235597391148914	0.145053186881655	0.302128997646181	0.255406166182894	0.115497403462848	0.313864938342263	0.163319038768926	0.304783007480094	0.503327271840364	0.0198087750339799	0.899443340449832	1	-0.0722783523799882	0.645881349953628	0.794497703997486	-0.0920871274139681	0.558448573372033	0.795452136917133	protein_coding
ENSG00000034713	GABARAPL2	GABA type A receptor associated protein like 2 [Source:HGNC Symbol;Acc:HGNC:13291]	90.4	111.3	89.3	79.2	73.5	62.9	0.163602527822299	0.43581962671323	0.517611836662716	-0.255881787930327	0.236015198333105	0.317165038384972	-0.419484315752626	0.0958565463518688	0.225801937348975	-0.121644278119533	0.565524494093784	0.649026853811374	-0.285246805941832	0.247630978782688	0.377019331067541	0.134237509810794	0.581025517758759	0.731863254148836	-0.0441346063504831	0.855446038973161	0.929487736318597	-0.266843142902015	0.27894147512077	0.475108470581243	-0.178372116161277	0.464973040013416	1	-0.401080652712809	0.110855351801919	0.257309816721967	-0.222708536551532	0.363917311729956	0.638794864422189	protein_coding
ENSG00000035115	SH3YL1	SH3 and SYLF domain containing 1 [Source:HGNC Symbol;Acc:HGNC:29546]	12	11.7	12.6	12.8	12.4	14	-0.13376474279944	0.402354956155635	0.48542585331148	-0.133018089959723	0.404780984271731	0.494664328825457	0.00074665283971672	0.996721269924373	0.998404414604233	0.137839170125905	0.383634109724045	0.475650061076038	0.271603912925345	0.146876126637934	0.256304341688689	0.270857260085628	0.147836572388984	0.305869422771272	0.18909977569177	0.304895022203017	0.555663617448217	0.377935757250454	0.0488917163378838	0.136510129764677	-0.0817574843938582	0.653414532557857	1	0.107078497164826	0.557025976495024	0.731823597460636	0.188835981558684	0.305041551976806	0.582797690406828	protein_coding
ENSG00000035141	FAM136A	family with sequence similarity 136 member A [Source:HGNC Symbol;Acc:HGNC:25911]	71.6	76.2	80.2	104.8	103.5	95.7	-0.0314739490956941	0.814965504931471	0.856034632967232	-0.0621710506995689	0.644964275078984	0.716442486731238	-0.0306971016038748	0.843051937925167	0.92121293948571	0.595564540875954	0.000211459457655252	0.000684913455694666	0.627038489971648	0.000652474757817123	0.00314827345841392	0.657735591575523	0.000416722499599713	0.00374332560890431	0.592872688591598	0.00107287225874739	0.00957883575465853	0.485744449726025	0.00512364925611496	0.0224875908854839	-0.064862902983925	0.675693090678463	1	-0.171991141849498	0.274305696751384	0.474815202951838	-0.107128238865573	0.491416402485815	0.747550269243874	protein_coding
ENSG00000035403	VCL	vinculin [Source:HGNC Symbol;Acc:HGNC:12665]	45.8	23.9	68.6	63.8	80.2	102.2	-1.03000409302655	0.000210669839941976	0.00067454881353481	0.385251938491096	0.0835275221092253	0.132537439154471	1.41525603151765	2.2127233131297e-05	0.000293981292111702	0.50008169014374	0.0281069105431698	0.0509085512011328	1.53008578317029	8.80892655279165e-06	8.40304032047718e-05	0.114829751652644	0.646682859584255	0.780081703716639	0.427523641915767	0.0998150358530988	0.285780786626701	0.787563887987071	0.00506843940701821	0.0223058238356226	0.312693890263123	0.220479521313037	1	0.672734136334427	0.013827778543915	0.0551100200336606	0.360040246071304	0.160925533126831	0.402168620195958	protein_coding
ENSG00000035499	DEPDC1B	DEP domain containing 1B [Source:HGNC Symbol;Acc:HGNC:24902]	33.2	37.6	57.6	54.4	56.2	31.7	0.0824272123127068	0.6287729580715	0.698289137362293	0.593698774244166	0.00194326143444048	0.00509495607807169	0.511271561931459	0.0166336636671445	0.0612223327644116	0.775131033608029	0.000156005084241869	0.000522137488533797	0.692703821295322	0.00216597675346245	0.00858374463890549	0.181432259363863	0.360424116317912	0.545715660337515	0.183491263763538	0.354892807943557	0.603389217734133	-0.634245040142725	0.00423335539748199	0.0193195380812549	0.00205900439967494	0.991617495353578	1	-0.815677299506588	0.00053296887003408	0.00447346831404112	-0.817736303906263	0.000518246462759338	0.00683148850799314	protein_coding
ENSG00000035664	DAPK2	death associated protein kinase 2 [Source:HGNC Symbol;Acc:HGNC:2675]	1.8	1.5	2.3	0.4	0.7	1	-0.428905081616712	0.024352615786819	0.0442921760019209	0.128155811567025	0.460776785463042	0.548138599481454	0.557060893183737	0.0114649584089301	0.0456678307585051	-2.06122313666723	2.84742734321513e-09	4.70757185198829e-08	-1.63231805505052	3.19321450982751e-07	5.32279231024752e-06	-2.18937894823426	4.01176013955617e-09	3.83823370985111e-07	-1.53961727379507	4.84093649264637e-07	1.69056376133044e-05	-1.01996320389308	7.2051849357452e-05	0.000635374248661027	0.649761674439182	0.0065631572139426	0.250282285359052	1.16941574434118	2.60469726090896e-05	0.000419584976516274	0.519654069901996	0.0203966870663562	0.1001500252584	protein_coding
ENSG00000035681	NSMAF	neutral sphingomyelinase activation associated factor [Source:HGNC Symbol;Acc:HGNC:8017]	25.4	19	24.5	25.8	26.3	27.5	-0.530721204291283	0.00134334051558203	0.00345152912703732	-0.262819589738164	0.0742815590991028	0.120009845031314	0.267901614553119	0.109106677430879	0.247973734423605	0.0382000575098531	0.78391276115781	0.835646455377152	0.568921261801136	0.00212374059583992	0.00845574038269777	0.301019647248017	0.0739531645942149	0.192180764757933	0.31335586196902	0.0636517406412276	0.212002344720199	0.384672929094903	0.0259405699433921	0.0828100839910578	0.0123362147210029	0.938861880749393	1	0.0836532818468856	0.604242627541504	0.765888606790794	0.0713170671258827	0.658057800779495	0.855453978196145	protein_coding
ENSG00000035687	ADSS	adenylosuccinate synthase [Source:HGNC Symbol;Acc:HGNC:292]	70.5	55	68.5	67.2	66.4	54.6	-0.462917335339655	0.0182899789674511	0.0344513827964488	-0.250128783324588	0.174408971487895	0.246246826754084	0.212788552015067	0.307429189759482	0.504226982920422	-0.0127756279134494	0.942733985456528	0.959467854903166	0.450141707426206	0.0393805807804041	0.0928605236456692	0.237353155411138	0.25630327250625	0.439183259795764	0.177230423354074	0.392711182105986	0.638395098397042	-0.0986967468073709	0.631911629839867	0.784142681725311	-0.0601227320570646	0.76982018405499	1	-0.336049902218509	0.114433629070009	0.263218363213988	-0.275927170161445	0.189795146895991	0.444495615608529	protein_coding
ENSG00000035862	TIMP2	TIMP metallopeptidase inhibitor 2 [Source:HGNC Symbol;Acc:HGNC:11821]	112.2	146	214.7	165.9	173.7	199.6	0.270234707484583	0.0186055796482543	0.0349887901061436	0.724987818717429	1.24114932659451e-06	8.1743965220801e-06	0.454753111232845	0.00150733436739461	0.00923885116997853	0.606689976899784	1.33525213628471e-05	6.08160332157394e-05	0.3364552694152	0.012866631349258	0.037811807031289	-0.118297841817645	0.345291031843778	0.531310496182152	-0.0907244596099246	0.46690427747254	0.69997258924382	0.119160637697433	0.341773931671189	0.542363598114776	0.0275733822077203	0.823886730912536	1	0.237458479515078	0.0672847981227085	0.178729735640886	0.209885097307357	0.102418281564957	0.302465971620784	protein_coding
ENSG00000035928	RFC1	replication factor C subunit 1 [Source:HGNC Symbol;Acc:HGNC:9969]	53.1	65.8	62.7	61.3	62	51.4	0.197817680762597	0.19307378895875	0.262933554592271	0.0247105937788453	0.868683348584229	0.901234588595342	-0.173107086983752	0.32264514096154	0.520683655106305	0.198884728878563	0.19090322124682	0.26562779612756	0.00106704811596575	0.995068022613213	0.998165503278473	0.174174135099718	0.319855186081969	0.506536582150769	0.184875640999319	0.291762098807527	0.54274060925206	-0.0807301670139151	0.641150272977101	0.790834575590683	0.0107015058996017	0.950571584830806	1	-0.254904302113633	0.151718021765859	0.321006110171705	-0.265605808013235	0.136117161289693	0.362702435875586	protein_coding
ENSG00000036054	TBC1D23	TBC1 domain family member 23 [Source:HGNC Symbol;Acc:HGNC:25622]	29.2	36.6	30.7	22	22.6	20.8	0.215978079760825	0.0598870151997873	0.0964935873209128	-0.13898011165892	0.219375171859157	0.298650934898604	-0.354958191419745	0.0109344095386308	0.0439469221551381	-0.37642763022315	0.00306187097067549	0.00719375061389888	-0.592405709983974	0.000164401495808089	0.000987447171515967	-0.237447518564229	0.0749882850950854	0.193533213360325	-0.229696799675167	0.0839366883041707	0.254516216577798	-0.346757565579442	0.0127951649846033	0.0472522451811458	0.0077507188890628	0.951604464798284	1	-0.109310047015213	0.396962474415601	0.600138966697135	-0.117060765904276	0.364663144143063	0.639505247033533	protein_coding
ENSG00000036257	CUL3	cullin 3 [Source:HGNC Symbol;Acc:HGNC:2553]	37	57.8	49.2	44.7	44.6	36.8	0.532231846369476	2.3249199897337e-05	9.61385068809036e-05	0.197833662773822	0.0542197749380744	0.0916837001645811	-0.334398183595654	0.00773445276131274	0.033663583908226	0.309519888087811	0.00452954479012499	0.0101635039843923	-0.222711958281665	0.0616468915518043	0.131934955592472	0.111686225313989	0.331413053270641	0.517890949872716	0.0734913830567986	0.519623029695956	0.739008247616669	-0.203142560101215	0.0859528057683888	0.206885314569057	-0.0381948422571905	0.7368612109172	1	-0.314828785415204	0.011367024487824	0.0476025431089424	-0.276633943158013	0.023446026708875	0.11045881779771	protein_coding
ENSG00000036530	CYP46A1	cytochrome P450 family 46 subfamily A member 1 [Source:HGNC Symbol;Acc:HGNC:2641]	6.2	6.7	7.5	9	9.1	8.9	-0.0490676251721182	0.781692578629004	0.829724105813193	0.0155437921484861	0.929743487388974	0.948511893423853	0.0646114173206043	0.751337365696634	0.867747058286527	0.526409318528103	0.0062670106391101	0.013548510133975	0.575476943700221	0.0101815223617197	0.0311082832703411	0.510865526379617	0.020092808279268	0.0762272681997851	0.498410976787818	0.0227748669751247	0.10317927265923	0.474856018595666	0.0290438385221532	0.0906407691690206	-0.0124545495917992	0.950984043395736	1	-0.0360095077839506	0.85901288029299	0.926527656859463	-0.0235549581921513	0.907400474552246	0.969857156834439	protein_coding
ENSG00000036549	AC118549.1	zinc finger ZZ-type containing 3 [Source:NCBI gene;Acc:26009]	25.9	32.6	30.9	27.1	27.3	25.8	0.237052297635026	0.285740187572481	0.366444566375274	0.0563903669768244	0.797919695296486	0.844310100873482	-0.180661930658202	0.480877967532816	0.673537409653336	0.0805598527256582	0.714708790291327	0.778137932140628	-0.156492444909368	0.540929817654933	0.662949611283454	0.0241694857488338	0.924390302738849	0.958488413431313	0.0253474495369849	0.920690963100568	0.963366944284287	-0.0480648563100537	0.850328624612861	0.921635844708765	0.00117796378815114	0.996309401821491	1	-0.0722343420588874	0.776964065379304	0.880049271054559	-0.0734123058470386	0.773358102379594	0.917760203479392	protein_coding
ENSG00000036565	SLC18A1	solute carrier family 18 member A1 [Source:HGNC Symbol;Acc:HGNC:10934]	0	0.1	3	0.2	0.2	0.6	1.53303207005541	0.0544891670584545	0.0890474370495403	6.87200709154331	5.66207096088606e-13	5.616565973409e-11	5.3389750214879	2.74623533233608e-10	3.6396622203723e-08	3.22702214013637	1.0065677773963e-05	4.74495463344631e-05	1.69399007008096	0.00500787106821204	0.0173332135871406	-3.64498495140693	1.20814646726198e-08	8.79933343655808e-07	-3.46581520441696	1.68804798343682e-08	1.25202054331147e-06	-2.00837569727414	8.32818986881087e-06	0.000102014016658184	0.179169746989977	0.685229442724996	1	1.6366092541328	0.000575871633126518	0.00473374094358041	1.45743950714282	0.00121673197717701	0.0129429864072204	protein_coding
ENSG00000036672	USP2	ubiquitin specific peptidase 2 [Source:HGNC Symbol;Acc:HGNC:12618]	5.8	3.3	4.4	3.1	4.8	5.9	-0.959514469587189	2.61880890376666e-07	1.90479177530379e-06	-0.636318390764733	4.34680803978874e-05	0.000182852957024827	0.323196078822456	0.0292828037246271	0.0935903643849565	-0.941767069252258	3.55319513013914e-07	2.62336128124291e-06	0.0177474003349308	0.89904135365009	0.935574759372086	-0.305448678487525	0.0386182985973554	0.122339198671755	0.327815446131666	0.0260705259578054	0.114236946940855	0.641178363897115	0.000152067814062917	0.00118724504373892	0.633264124619191	0.000196084805377614	0.0229746030300771	0.94662704238464	1.5495430891926e-06	4.33469934414449e-05	0.313362917765449	0.0314701748523035	0.135474243127501	protein_coding
ENSG00000037042	TUBG2	tubulin gamma 2 [Source:HGNC Symbol;Acc:HGNC:12419]	45.8	22.9	28	24	25.2	31.7	-1.14158490682901	4.66397708234811e-07	3.12261841141247e-06	-0.952988210570729	4.68255104028678e-06	2.56912683306403e-05	0.188596696258279	0.272524271287668	0.4665373152409	-0.927576359094589	6.67924607101251e-06	3.32297629914466e-05	0.214008547734419	0.21593751539211	0.340582916864062	0.0254118514761398	0.88048142082951	0.932807239771482	0.0596962589717592	0.723921310276606	0.862780523096511	0.400672365544644	0.0266266728519764	0.0846580097822249	0.0342844074956194	0.839304769886455	1	0.375260514068504	0.0366304107119529	0.1146974323213	0.340976106572885	0.0547779428042732	0.199707904667935	protein_coding
ENSG00000037241	RPL26L1	ribosomal protein L26 like 1 [Source:HGNC Symbol;Acc:HGNC:17050]	59.9	58.3	67.8	71.7	68.9	61	-0.188893154982148	0.464625586933256	0.545611962751384	-0.0772408056207048	0.762230292221242	0.814681490939004	0.111652349361443	0.704453195307377	0.838261974898806	0.317232333534416	0.216756975195479	0.29548465828646	0.506125488516564	0.0978800323114336	0.188744453481642	0.39447313915512	0.189741695136446	0.360975816997435	0.2630639012815	0.375018690426957	0.622937867835779	0.0791681780952264	0.78755886231498	0.884246874853893	-0.13140923787362	0.654749118277335	1	-0.315304961059894	0.290339704857471	0.492605564798658	-0.183895723186274	0.532846671051069	0.776698127352895	protein_coding
ENSG00000037280	FLT4	fms related tyrosine kinase 4 [Source:HGNC Symbol;Acc:HGNC:3767]	3.9	2.2	2.5	0.9	1.2	0.3	-0.958437435503146	1.40850841549091e-05	6.21905313218803e-05	-0.882379946931613	3.56590919338285e-05	0.000154204829494002	0.0760574885715336	0.683700019137743	0.824365817258626	-2.03135593441674	7.19192538069177e-10	1.55048321973874e-08	-1.07291849891359	2.10813294552578e-05	0.000174981527701265	-1.14897598748513	8.98202728823566e-06	0.00016551598869109	-0.865359521727535	0.000196632310056084	0.00233032917625823	-2.85326570205529	3.80378458084838e-11	5.59726204969168e-09	0.283616465757593	0.156019091024737	1	-1.70428971457017	1.56478438824798e-07	7.27655748220102e-06	-1.98790618032776	1.36252478499802e-08	2.11833300467625e-06	protein_coding
ENSG00000037474	NSUN2	NOP2/Sun RNA methyltransferase 2 [Source:HGNC Symbol;Acc:HGNC:25994]	43.8	57.5	57.4	50.2	48.8	44.8	0.285396105185166	0.0229969069739119	0.0421058757627881	0.180215284108341	0.135897035890671	0.200010847744061	-0.105180821076826	0.443414073697553	0.640025188146379	0.215637798698661	0.0778230100728379	0.123631386310446	-0.069758306486506	0.609748161311353	0.721162901049175	0.0354225145903197	0.79496770496696	0.878894551905011	-0.0285709280376189	0.833890656128169	0.918660354223368	-0.139411436130622	0.312867635896954	0.512227298989251	-0.0639934426279387	0.639510413653867	1	-0.174833950720942	0.209383589036194	0.398309633818812	-0.110840508093003	0.420023145120943	0.690599372936803	protein_coding
ENSG00000037637	FBXO42	F-box protein 42 [Source:HGNC Symbol;Acc:HGNC:29249]	25.8	26.7	28.4	21.5	21.5	18.3	-0.0586562053482261	0.598400855067403	0.670190720065445	-0.0721575069057079	0.518002228871383	0.60199655276514	-0.0135013015574818	0.915873870762726	0.961809796562773	-0.24223356524662	0.0411168042181887	0.0710085817873751	-0.183577359898394	0.162610073986451	0.27676234592494	-0.170076058340912	0.194087031075035	0.366440122075226	-0.19969837897523	0.130409700369837	0.340425322131078	-0.413747894304544	0.00408613022798273	0.0187257779172106	-0.0296223206343182	0.817128783299028	1	-0.243671835963632	0.0693690113624359	0.182467471078449	-0.214049515329314	0.106986908135248	0.31185709710453	protein_coding
ENSG00000037749	MFAP3	microfibril associated protein 3 [Source:HGNC Symbol;Acc:HGNC:7034]	13.8	20	21.8	15.1	16.9	19.3	0.458070801176966	0.347063957929667	0.429125727289499	0.476680445035498	0.327888020723189	0.416237843061415	0.0186096438585322	0.973635372494184	0.989555834336435	0.10303733863786	0.832889525977751	0.875218739555095	-0.355033462539106	0.531967839500092	0.655048260655659	-0.373643106397638	0.510881833127495	0.677641374884206	-0.181622887550124	0.74760828696684	0.874473563157953	0.0193170382429448	0.972627998458052	0.986539245158286	0.192020218847513	0.734308193002545	1	0.392960144640582	0.489631022543429	0.678916388260416	0.200939925793069	0.721941838328871	0.888835573284057	protein_coding
ENSG00000037757	MRI1	methylthioribose-1-phosphate isomerase 1 [Source:HGNC Symbol;Acc:HGNC:28469]	18.7	7	12.2	9.1	9.7	12.3	-1.53806844201204	2.44019060942058e-09	3.5803486355464e-08	-0.826787148879847	1.05924114522551e-05	5.25525316880986e-05	0.711281293132189	0.000247010121979297	0.00209434014802478	-0.998938290396456	1.0337014014134e-06	6.48328858008272e-06	0.539130151615581	0.00297811225961939	0.0112414716006551	-0.172151141516609	0.284499222088877	0.470071540234069	-0.117255022747494	0.461066753359312	0.695476803542551	0.23837159387108	0.141752445148396	0.297893850481467	0.0548961187691151	0.729659507296155	1	0.410522735387689	0.0167292259504309	0.0637658779803199	0.355626616618574	0.0343237911744197	0.143628721402482	protein_coding
ENSG00000037897	METTL1	methyltransferase like 1 [Source:HGNC Symbol;Acc:HGNC:7030]	8.9	12.2	15.1	17.5	16.7	14.2	0.320463845983285	0.0405275575990868	0.0689561274144622	0.527325188916863	0.00171435745175691	0.00457039499380996	0.206861342933578	0.234777815519126	0.422495548038814	1.00877793102031	1.05978392900734e-06	6.62119256109727e-06	0.688314085037023	0.000659507555287443	0.00317462865776799	0.481452742103445	0.0099698859796072	0.0453454532782753	0.379361332566258	0.035759320687786	0.14372171419359	0.149582551328363	0.384196731046016	0.582582476252746	-0.102091409537187	0.548563181417182	1	-0.331870190775081	0.0626635050086074	0.16980161094087	-0.229778781237894	0.18620405750365	0.439294565259275	protein_coding
ENSG00000038002	AGA	aspartylglucosaminidase [Source:HGNC Symbol;Acc:HGNC:318]	17.1	15.7	19.8	24.2	30.9	58	-0.237388096612141	0.11223227169053	0.165648891005402	-0.00485994100923607	0.972815943304001	0.981496380087508	0.232528155602905	0.169705240734699	0.338838613937578	0.553664393004449	0.000767245144664471	0.00212642899281451	0.79105248961659	0.000118310806790386	0.000748422314160312	0.558524334013685	0.00280560010425929	0.017068956597647	0.86652763976425	4.06378325185961e-05	0.000623952668502255	1.78093898904677	1.95771176597354e-09	1.14689280956616e-07	0.308003305750566	0.0714883684368341	0.856652906132318	1.22241465503309	4.76806159127088e-07	1.7208658006531e-05	0.91441134928252	1.95966739420144e-05	0.000555892317488475	protein_coding
ENSG00000038210	PI4K2B	phosphatidylinositol 4-kinase type 2 beta [Source:HGNC Symbol;Acc:HGNC:18215]	12.1	15.8	16.7	17	17.9	16.2	0.276995166749716	0.105989139660565	0.157720765228927	0.253523114678202	0.136937549074236	0.20123086712545	-0.0234720520715144	0.902746407069668	0.954456722416102	0.517284087928983	0.00486052240533281	0.0108086627385265	0.240288921179267	0.220621629876447	0.346064331923968	0.263760973250781	0.180512267079872	0.349628994539345	0.314976565423844	0.112989363620717	0.309584734144042	0.184360898244133	0.342817689330795	0.543207884575031	0.0512155921730626	0.789538757383542	1	-0.0794000750066488	0.679712093374875	0.816850258900706	-0.130615667179711	0.498194891209634	0.752509480355685	protein_coding
ENSG00000038219	BOD1L1	biorientation of chromosomes in cell division 1 like 1 [Source:HGNC Symbol;Acc:HGNC:31792]	47.7	39.8	27.9	21.2	20.5	22.1	-0.395772490203704	0.00843922166154424	0.0174582619044919	-1.01289185892218	7.08002472903857e-07	4.99463001063807e-06	-0.617119368718471	0.000751578601910607	0.00526300321104054	-1.16108759755732	1.11279050641837e-07	9.84283900343471e-07	-0.765315107353617	8.87654702969717e-05	0.000589182631047511	-0.148195738635147	0.345045032406365	0.531083591525798	-0.239580855572803	0.134214577032081	0.346482582782669	-0.12686778299853	0.41719841160922	0.613845087217951	-0.091385116937657	0.557531548146148	1	0.0213279556366166	0.890607423430174	0.943720520967461	0.112713072574274	0.470391589570666	0.730996439224967	protein_coding
ENSG00000038274	MAT2B	methionine adenosyltransferase 2B [Source:HGNC Symbol;Acc:HGNC:6905]	56.7	51.6	46	55.4	49.6	43.6	-0.253753759819206	0.0966124468317647	0.145936188316302	-0.522800782961365	0.00214977246571716	0.00555266309875091	-0.269047023142159	0.121883212630974	0.268272483668692	0.0300814623341922	0.836065117159556	0.877440112086867	0.283835222153398	0.103744271037384	0.19739245921434	0.552882245295557	0.00366327819470624	0.021026462595032	0.342533239422203	0.0533995374596426	0.18938739223184	0.155306090565016	0.361358272404789	0.561915936383249	-0.210349005873355	0.220254396847697	1	-0.397576154730541	0.027424737508888	0.0920553416610359	-0.187227148857187	0.273386500940888	0.549249090690267	protein_coding
ENSG00000038295	TLL1	tolloid like 1 [Source:HGNC Symbol;Acc:HGNC:11843]	1.2	2.4	1.5	0.1	0.5	0.8	0.851260575656871	0.00967157883126056	0.0196506356022433	0.109359917127289	0.723619790625354	0.783933752021404	-0.741900658529582	0.047538839784301	0.134896480984011	-3.15019423304713	2.67643447722876e-07	2.07754532224253e-06	-4.001454808704	2.09452560287629e-08	5.79903843714156e-07	-3.25955415017442	4.02807091284702e-07	1.25976554332347e-05	-1.32540300860556	0.00197763052997218	0.015584290898436	-0.763178982624942	0.0473870466201392	0.133115126196494	1.93415114156887	0.000297740147471321	0.0302237087863337	2.49637516754948	1.51494749646684e-05	0.000273689229836562	0.562224025980615	0.147534173312083	0.380156182993319	protein_coding
ENSG00000038358	EDC4	enhancer of mRNA decapping 4 [Source:HGNC Symbol;Acc:HGNC:17157]	44.5	54.5	59.2	41.9	45.8	47.4	0.192822799551	0.596800665618576	0.66881549503651	0.208386345529074	0.567498778169534	0.647594101961791	0.015563545978075	0.970578453429996	0.988352007644022	-0.138472285699725	0.707274082086555	0.772331642686399	-0.331295085250724	0.437183274666425	0.568369893710817	-0.346858631228799	0.416312990342212	0.596121822742229	-0.192319571053665	0.649707960369614	0.820841382342263	-0.119127823701354	0.77799925188895	0.878331455193322	0.154539060175134	0.715121019330053	1	0.227730807527445	0.591513641196749	0.756696347627692	0.0731917473523112	0.862437570582761	0.951235961900987	protein_coding
ENSG00000038382	TRIO	trio Rho guanine nucleotide exchange factor [Source:HGNC Symbol;Acc:HGNC:12303]	29.9	57.7	69.4	36.4	38	37.6	0.861464670936033	0.0112659313830159	0.0224649315147731	1.02576369215473	0.00335940792069724	0.00824252908493986	0.1642990212187	0.655880231141597	0.805793231429589	0.285327386258807	0.371140873259617	0.462966886262517	-0.576137284677226	0.130483539663822	0.234509198890714	-0.740436305895926	0.057020177591327	0.160062370047598	-0.687975394539897	0.0748730808955637	0.23534658728623	-0.68473821631309	0.0761225664692477	0.189095986670958	0.0524609113560294	0.886656478909092	1	0.0556980895828365	0.879717159235867	0.937649752648961	0.00323717822680708	0.992978969990017	0.997959600809162	protein_coding
ENSG00000038427	VCAN	versican [Source:HGNC Symbol;Acc:HGNC:2464]	50.5	42.7	69.1	67.2	81.5	105	-0.334630288296345	0.306194425725633	0.387998249965342	0.256537377449719	0.419371317558927	0.508764618368119	0.591167665746063	0.120634800125848	0.266506815045918	0.40628975339542	0.204777751495176	0.281710159217854	0.740920041691765	0.0564124465343316	0.12304503548005	0.149752375945701	0.683881166956783	0.806336698198932	0.429416850694152	0.251209206812617	0.5016642415167	0.803628120727367	0.040161669633195	0.116835918729602	0.27966447474845	0.449741599208092	1	0.653875744781666	0.0882641371593831	0.217950952005202	0.374211270033215	0.314921624890602	0.593064003689521	protein_coding
ENSG00000038532	CLEC16A	C-type lectin domain containing 16A [Source:HGNC Symbol;Acc:HGNC:29013]	13.1	14.6	20	9.6	11.1	12.6	0.0407455452465834	0.819762728177438	0.860005132888027	0.395190101134586	0.0352384407327722	0.0632024790025729	0.354444555888002	0.0986452228154785	0.230790711576251	-0.466697302138561	0.0183997060889456	0.0351237298647851	-0.507442847385144	0.0230804964670805	0.0605236048290991	-0.861887403273147	0.000518053549237949	0.00445553608384489	-0.664544207821249	0.00435242066722965	0.0292130717179063	-0.46129030054156	0.0360542470824488	0.107296800844186	0.197343195451898	0.347298604491818	1	0.400597102731586	0.0656270834177679	0.175624679209184	0.203253907279689	0.332337499040429	0.610263401209871	protein_coding
ENSG00000038945	MSR1	macrophage scavenger receptor 1 [Source:HGNC Symbol;Acc:HGNC:7376]	0	0	0.1	0.8	0.8	1.4	0.274556283335054	0.711275063010342	0.770921470291877	2.14429391366895	0.00114915700842047	0.00320688982898699	1.86973763033389	0.00948120072587005	0.0394192683303144	5.15813205298296	5.03419324916736e-10	1.17797207881023e-08	4.88357576964791	3.70033972442657e-08	9.09282568453696e-07	3.01383813931402	2.20771957921558e-06	5.1362040109837e-05	2.95887675469106	2.7383513897283e-06	6.85393244899643e-05	3.79900545837268	7.92243163123373e-08	2.16747541532011e-06	-0.0549613846229602	0.884929554211972	1	0.785167319058662	0.0474964102103909	0.138647672267884	0.840128703681622	0.0349424421197541	0.145277538347725	protein_coding
ENSG00000039068	CDH1	cadherin 1 [Source:HGNC Symbol;Acc:HGNC:1748]	5.6	0.3	0.1	0	0	0	-4.41638242223219	0.000169668962201858	0.000557937248289981	-5.73147625793796	3.24665429431633e-05	0.000141649091432274	-1.31509383570577	0.278079107690477	0.472193142277428	-7.15740992615644	1.35808279196117e-05	6.17073064234421e-05	-2.74102750392425	0.0733518543813443	0.151051890692342	-1.42593366821848	0.393019844832337	0.575662457749258	-3.73480817342209	0.108976598496961	0.302289006878944	-1.16518046716801	0.457614696484474	0.649027524973928	-2.30887450520361	0.404309306074194	1	0.260753201050472	0.891211673552786	0.943966213217466	2.56962770625409	0.331118299270424	0.609569825902709	protein_coding
ENSG00000039123	MTREX	Mtr4 exosome RNA helicase [Source:HGNC Symbol;Acc:HGNC:18734]	50	60.5	64.4	54.9	53.3	45.9	0.157748152028624	0.103159861187625	0.154101237577856	0.146220608957624	0.129108184492348	0.19150080130784	-0.0115275430710006	0.915252375521922	0.961455019478557	0.151916036471144	0.115828240931258	0.173779978437182	-0.00583211555748035	0.957074414584446	0.973082827731617	0.0056954275135202	0.958076733338794	0.97791444361814	-0.0600675420397672	0.58082297112902	0.778820713378948	-0.275826241896461	0.0186110246758462	0.0637275853417527	-0.0657629695532874	0.545965612597766	1	-0.281521669409982	0.0166583942095329	0.0635858300221759	-0.215758699856694	0.0583656114973417	0.208740007144552	protein_coding
ENSG00000039139	DNAH5	dynein axonemal heavy chain 5 [Source:HGNC Symbol;Acc:HGNC:2950]	0.2	0.4	0.5	0.3	0.3	0.4	0.97907472534007	0.0123107356612252	0.0242687496837784	1.19061424236198	0.0030008038196002	0.00748880953219874	0.21153951702191	0.604059407003163	0.76885645189704	0.681124200840953	0.0754880264479581	0.120454544521567	-0.297950524499117	0.475847003324324	0.604111981528815	-0.509490041521027	0.226416560925686	0.404120694735337	-0.557966738014617	0.185780613129031	0.421549763413081	-0.106833831747754	0.79210766805196	0.886461024690763	-0.0484766964935906	0.907945680691816	1	0.402656209773272	0.336484785275103	0.541087160625631	0.451132906266863	0.281726631940736	0.557898090857289	protein_coding
ENSG00000039319	ZFYVE16	zinc finger FYVE-type containing 16 [Source:HGNC Symbol;Acc:HGNC:20756]	20	13.9	20.8	15.4	16.8	21.1	-0.621854190558888	0.00604671738436611	0.0130185583738769	-0.139097941020834	0.487262316706227	0.573276897243905	0.482756249538054	0.0463891968243333	0.132473847307073	-0.351458201584884	0.0926544787457919	0.143691757801718	0.270395988974005	0.246635239849751	0.375786392115588	-0.21236026056405	0.358819477327008	0.544407631500459	-0.10927956793922	0.633587391181011	0.810369516944725	0.231026491150629	0.318615287268809	0.51843519974332	0.103080692624829	0.6531545890846	1	0.443386751714679	0.0649258809397553	0.174200895435072	0.340306059089849	0.148369078798255	0.381375154579819	protein_coding
ENSG00000039523	RIPOR1	RHO family interacting cell polarization regulator 1 [Source:HGNC Symbol;Acc:HGNC:25836]	32.7	43.7	48.9	27.3	29.2	31.4	0.299957796788715	0.00754157753629428	0.0158425058054232	0.360890728652359	0.00190080266323789	0.00499876391654714	0.0609329318636443	0.607876762148704	0.771851685816114	-0.259915893608114	0.0203222598548957	0.0383867546254448	-0.559873690396829	0.000139152565619407	0.000858434884967642	-0.620806622260473	4.4496468345639e-05	0.00059805768635132	-0.542371211036309	0.000191999643181193	0.00228603993416547	-0.424830238813673	0.00182819275358078	0.0096255449796964	0.0784354112241637	0.511297012821718	1	0.195976383446799	0.110996173532152	0.257554231998614	0.117540972222636	0.328023574382182	0.606611311319319	protein_coding
ENSG00000039560	RAI14	retinoic acid induced 14 [Source:HGNC Symbol;Acc:HGNC:14873]	80.2	71.3	82.4	65.7	68.4	41.3	-0.266206416986532	0.208892793312157	0.28130153869112	-0.160843840824896	0.439376768686716	0.527728641575956	0.105362576161636	0.657187669439345	0.806777574000818	-0.277407334690034	0.191479880124074	0.266208754071367	-0.0112009177035022	0.962277920872509	0.976415943741666	-0.116563493865138	0.623727716667661	0.76297877521557	-0.0679380707996951	0.77438581275172	0.888206299665358	-0.78789204941052	0.00345987770813015	0.0163431968047784	0.0486254230654429	0.837411780940124	1	-0.671328555545382	0.0102472326981229	0.0440658259297736	-0.719953978610825	0.00653315444116476	0.0435786197026374	protein_coding
ENSG00000039650	PNKP	polynucleotide kinase 3'-phosphatase [Source:HGNC Symbol;Acc:HGNC:9154]	40.7	34	53.9	47.7	47.4	60.1	-0.423195938708513	0.0648116620416122	0.103418510169824	0.141603965219118	0.509071745387935	0.593794622073115	0.564799903927632	0.032997042869087	0.102706336678733	0.201741610800161	0.349127734264708	0.439885166003746	0.624937549508674	0.0199621959152411	0.0538576248545858	0.0601376455810424	0.808073622913075	0.886835159769328	0.0167261898757487	0.946073759538953	0.97660361187552	0.375889228637858	0.140515470374316	0.296330150438963	-0.0434114557052936	0.860766490025134	1	0.315751583056816	0.211779127674874	0.401342793644519	0.359163038762109	0.158001248458459	0.397110783097349	protein_coding
ENSG00000039987	BEST2	bestrophin 2 [Source:HGNC Symbol;Acc:HGNC:17107]	2.5	4.9	8.4	6.6	6.3	3.8	0.85719846810027	0.0189333808208502	0.0355020102623596	1.52568393787937	0.000170546561529586	0.000601039091842169	0.668485469779104	0.0981472625575274	0.229858500621764	1.43542582122516	0.000341311270516041	0.00104007951997246	0.578227353124887	0.150167010822135	0.260856295442963	-0.0902581166542169	0.815049214093175	0.891887570565278	-0.196704268925792	0.61087941865598	0.796942820739756	-0.938688052747138	0.025740812640651	0.0823186708043288	-0.106446152271575	0.783424546639137	1	-0.848429936092921	0.0419836982934905	0.1270273985231	-0.741983783821346	0.0710531584421963	0.239745099927352	protein_coding
ENSG00000040199	PHLPP2	PH domain and leucine rich repeat protein phosphatase 2 [Source:HGNC Symbol;Acc:HGNC:29149]	13.3	11.9	13	14.1	13.4	11.7	-0.255057785186117	0.285362055338895	0.366084030955828	-0.23819286912143	0.316981915922492	0.404680663130736	0.0168649160646867	0.94995258357265	0.978392466003324	0.090290559882324	0.697386606091293	0.764892418524631	0.345348345068441	0.20894353873121	0.332765723336338	0.328483429003754	0.230932398119017	0.410423455893542	0.243485650265477	0.37001262194797	0.618114896608816	0.0650678458504004	0.808749993975907	0.897014587227084	-0.0849977787382769	0.751789124113672	1	-0.263415583153354	0.333173347818246	0.537879156102145	-0.178417804415077	0.508976661492202	0.760759038945518	protein_coding
ENSG00000040275	SPDL1	spindle apparatus coiled-coil protein 1 [Source:HGNC Symbol;Acc:HGNC:26010]	18.2	32.4	37.6	38.2	38.6	27.7	0.726251381759077	7.26802840467272e-06	3.48404243329834e-05	0.840504927921208	9.90347844869792e-07	6.69997251200823e-06	0.114253546162131	0.422010460849466	0.620824960556366	1.10033325801898	1.72786675924944e-08	2.06947241705956e-07	0.374081876259899	0.0148209861753378	0.0423019462434309	0.259828330097768	0.077670268047604	0.19767118548915	0.251867484602427	0.086291980162005	0.259341083130011	-0.222444363299316	0.127050811543503	0.275004628091955	-0.00796084549534082	0.954931808719767	1	-0.482272693397084	0.00270191489715245	0.0158978391455815	-0.474311847901743	0.00305911959935425	0.0254488962657808	protein_coding
ENSG00000040341	STAU2	staufen double-stranded RNA binding protein 2 [Source:HGNC Symbol;Acc:HGNC:11371]	30.6	31.4	41.2	29.3	32.9	30.1	-0.063714818135305	0.713107473915132	0.772086583483601	0.226654658762381	0.195371568047594	0.270969538836983	0.290369476897686	0.156481520397144	0.319624773029486	-0.0226584745257459	0.895680499175757	0.923672299966377	0.0410563436095591	0.836874897507258	0.89398983997059	-0.249313133288127	0.220500703006833	0.397054774426501	-0.103082216183747	0.605888169761538	0.794018950954312	-0.229680916080864	0.257330861110342	0.451033354286517	0.146230917104381	0.466326414444723	1	0.0196322172072631	0.921530734847883	0.96062345765943	-0.126598699897118	0.527320321848227	0.772934664487715	protein_coding
ENSG00000040487	SLC66A1	solute carrier family 66 member 1 [Source:HGNC Symbol;Acc:HGNC:26001]	34.9	41.2	44.9	40.8	39.7	46.4	0.100573861891812	0.459061941929562	0.540412998839395	0.121224614433539	0.373208103785636	0.463116026869528	0.0206507525417263	0.894732830535612	0.950521552233971	0.22846239302054	0.101247064300443	0.155157215683239	0.127888531128728	0.417038830149176	0.54955997104173	0.107237778587001	0.49484612641034	0.663942163963886	0.0357139708694794	0.819052459143064	0.911730244725185	0.280004586576562	0.0849885071943426	0.205131987685508	-0.0715238077175219	0.647782901681864	1	0.172766807989561	0.275967935049477	0.476926629095233	0.244290615707083	0.129293409547441	0.35182516643766	protein_coding
ENSG00000040531	CTNS	cystinosin, lysosomal cystine transporter [Source:HGNC Symbol;Acc:HGNC:2518]	17.1	15.6	35.9	30.3	32.9	44.8	-0.25177812627346	0.00694491051790428	0.0147133461954919	0.847017532348328	2.27063732822707e-09	4.03006969924297e-08	1.09879565862179	6.35679798210672e-10	6.67422510212231e-08	0.840689443970284	2.63919279584796e-09	4.43912060643566e-08	1.09246757024374	7.10267152162563e-10	4.14881674399418e-08	-0.00632808837804373	0.946914965983182	0.971365821912325	0.0860884114892278	0.369775854667063	0.617847038763226	0.545616944835312	1.42133126416225e-05	0.000157948489417453	0.0924164998672715	0.336988704799876	1	0.551945033213356	1.2508956315147e-05	0.000234094114189366	0.459528533346084	0.000103447126064577	0.00198285233203326	protein_coding
ENSG00000040608	RTN4R	reticulon 4 receptor [Source:HGNC Symbol;Acc:HGNC:18601]	32.6	40	25	21.1	28.5	26.9	0.159442736366364	0.384834452794805	0.467356787384648	-0.620681559136591	0.00350940813483117	0.00855861540453773	-0.780124295502954	0.00151000867506597	0.00924823116179607	-0.593240673601228	0.00491226172146756	0.0109068437236729	-0.752683409967592	0.00205043435285924	0.00820833697731643	0.0274408855353625	0.897336546765331	0.942757285552218	0.420704363956416	0.0592512062951747	0.202897012744663	0.342935455824244	0.118235432071452	0.261060863193132	0.393263478421053	0.0765532562626653	0.880258429947373	0.315494570288882	0.149257975098129	0.31733416688734	-0.0777689081321713	0.713646397462557	0.884481726243453	protein_coding
ENSG00000040633	PHF23	PHD finger protein 23 [Source:HGNC Symbol;Acc:HGNC:28428]	66.8	93.3	84.2	101.2	91.9	83.2	0.343952596765648	0.0106681737841009	0.021385284145193	0.0948968432519313	0.447552812185698	0.535638891208775	-0.249055753513716	0.0951494483700726	0.224627161731012	0.627822085631871	5.15988277988338e-05	0.000198501414865416	0.283869488866224	0.0597485676687643	0.12875844204135	0.53292524237994	0.00138213201057079	0.00972907813622945	0.346524534516675	0.0246140626912579	0.109396585941437	0.212843580902764	0.149747319276506	0.309981360310053	-0.186400707863265	0.20374393210417	1	-0.320081661477176	0.036045779394764	0.113352872448169	-0.133680953613911	0.357010073629258	0.632661367404722	protein_coding
ENSG00000040731	CDH10	cadherin 10 [Source:HGNC Symbol;Acc:HGNC:1749]	10.1	4.1	18.3	16.7	12.9	11.5	-1.39014665541819	9.17340716328222e-07	5.67641869204402e-06	0.650794154808771	0.00140749050231511	0.00384031622206093	2.04094081022696	1.58135122470716e-08	8.58015703096983e-07	0.77330965763362	0.000282173808617731	0.000878918958108281	2.16345631305181	6.7884613180443e-09	2.35037753857512e-07	0.122515502824849	0.554760596703519	0.712973856458087	-0.28573667247314	0.178090818721735	0.411305591759997	-0.446291296479913	0.0422789337842839	0.121660096166237	-0.408252175297989	0.0607586029320224	0.814762520042951	-0.568806799304762	0.0122707526700328	0.0503919273008667	-0.160554624006773	0.442950532255897	0.710099856835773	protein_coding
ENSG00000040933	INPP4A	inositol polyphosphate-4-phosphatase type I A [Source:HGNC Symbol;Acc:HGNC:6074]	22.6	22	23.1	13.8	14.5	15.8	-0.135665709094312	0.486624707942634	0.567120866565119	-0.169635123031785	0.386739564838392	0.476724252791946	-0.0339694139374725	0.87869498548627	0.940726117798406	-0.695866193445048	0.00223420896689848	0.0054577617141232	-0.560200484350736	0.0202648321984066	0.0544786167119022	-0.526231070413263	0.0278776191731845	0.0969570282665564	-0.466145952153807	0.0480948735091675	0.176577204761519	-0.331027344791842	0.149167316784075	0.308978522301013	0.060085118259456	0.787990523666777	1	0.195203725621422	0.386741670116029	0.591162199243661	0.135118607361966	0.546600966107367	0.786560328751134	protein_coding
ENSG00000041353	RAB27B	RAB27B, member RAS oncogene family [Source:HGNC Symbol;Acc:HGNC:9767]	2.3	0.6	2.1	2.2	2.6	2	-2.05205504618304	3.9322800135701e-05	0.000152765582747273	-0.317704617922269	0.360331162558656	0.449809600807397	1.73435042826077	0.000529634327004309	0.0039646562191355	-0.000286837602462617	0.999320003067321	0.999546950369871	2.05176820858058	0.000101009078270184	0.000652764103337574	0.317417780319806	0.423025524240312	0.601639214695272	0.52548396759779	0.189718641258254	0.426993247714486	0.18504100015606	0.638199926883534	0.788737645630197	0.208066187277984	0.595134051326562	1	-0.132376780163746	0.735831431891507	0.854778247162424	-0.34044296744173	0.387693275393215	0.661431601881297	protein_coding
ENSG00000041357	PSMA4	proteasome subunit alpha 4 [Source:HGNC Symbol;Acc:HGNC:9533]	60.8	73.8	77.6	75.3	74.6	62.7	0.121503691140773	0.602301104035309	0.673931051440652	0.0916498378657324	0.694110458476355	0.759283773284619	-0.0298538532750408	0.91176897596514	0.959853673571218	0.333484484009563	0.159531976917432	0.228271905732563	0.21198079286879	0.43541730343095	0.566803186472509	0.241834646143831	0.374817808806581	0.558861174869986	0.175372277797099	0.517533881396554	0.737893737480845	-0.0740117181824566	0.783774509741164	0.882141866073011	-0.0664623683467324	0.805273265103316	1	-0.315846364326288	0.250235912661086	0.447375549736522	-0.249383995979555	0.360471425108857	0.635903986769333	protein_coding
ENSG00000041515	MYO16	myosin XVI [Source:HGNC Symbol;Acc:HGNC:29822]	2.9	33.6	14.4	4.7	4.5	2.1	3.44964210318944	1.29012954973556e-10	3.14295212826946e-09	2.12042713335933	2.34084925103577e-07	1.93503024233115e-06	-1.32921496983011	0.00057628802114771	0.00425091287132177	0.70926654094953	0.01926867650835	0.0365675153126187	-2.74037556223991	1.69944664797545e-07	3.18405015656027e-06	-1.4111605924098	0.000376582893194895	0.00344593593665437	-1.46390905738399	0.000262433582114185	0.00295180946443996	-2.59005997101996	4.32690275785882e-07	8.61597176007627e-06	-0.0527484649741891	0.872197930733757	1	-1.17889937861016	0.00221750151156744	0.0135762142902438	-1.12615091363597	0.00312126121851404	0.0257634283549764	protein_coding
ENSG00000041802	LSG1	large 60S subunit nuclear export GTPase 1 [Source:HGNC Symbol;Acc:HGNC:25652]	25	39.8	35.2	33.7	34.3	30.1	0.544893280943853	1.70496747660477e-05	7.33571557456694e-05	0.264867947878146	0.0125886509018854	0.0260022862075351	-0.280025333065707	0.02158876416828	0.0742897937679484	0.430695580957982	0.000249435444990034	0.000788951821213588	-0.114197699985871	0.319414048319069	0.453752042459236	0.165827633079836	0.154457540343423	0.314911020750158	0.167608744028616	0.150103915727501	0.370230232167457	-0.0097750497209055	0.931200448884102	0.965734941297828	0.00178111094877949	0.987443455229148	1	-0.175602682800742	0.132944523872146	0.292102188678995	-0.177383793749521	0.129093040778259	0.351604812605513	protein_coding
ENSG00000041880	PARP3	poly(ADP-ribose) polymerase family member 3 [Source:HGNC Symbol;Acc:HGNC:273]	9.3	8.5	9	7.9	8.5	12.7	-0.248687847095573	0.0568263040259847	0.0922885204696813	-0.266991781839794	0.0423275027607201	0.0740124788729408	-0.0183039347442207	0.897573068627073	0.951912563730234	-0.209501711315586	0.104233721578136	0.15905577993553	0.0391861357799873	0.783600087072148	0.858344950062296	0.057490070524208	0.687243695573325	0.808248650276269	0.1440903215569	0.316972763274278	0.567902119847804	0.720761002448586	6.01132032196897e-05	0.000541487678473071	0.0866002510326918	0.545053400578448	1	0.663270931924378	0.000152389523899629	0.00166036806734037	0.576670680891687	0.000588344558299595	0.00752606262907132	protein_coding
ENSG00000041982	TNC	tenascin C [Source:HGNC Symbol;Acc:HGNC:5318]	1.1	3.9	28.5	32.7	17.1	26.6	1.82015086488052	0.000200589223161425	0.000646210386028967	4.5762049600066	6.66091610229199e-10	1.47131629040928e-08	2.75605409512608	1.41217680832898e-05	0.000201353499240488	4.97575702137539	1.97274446908516e-10	5.68579417480177e-09	3.15560615649487	3.05451974627459e-06	3.48789052101087e-05	0.399552061368792	0.373421283833461	0.557418736376555	-0.548922982479743	0.227222866629242	0.474120877930167	0.103418367275245	0.815737687587316	0.901179466425206	-0.948475043848534	0.0452865679520024	0.717177783757029	-0.296133694093546	0.507034996244504	0.692478153076897	0.652341349754988	0.1549679161324	0.392308789094219	protein_coding
ENSG00000041988	THAP3	THAP domain containing 3 [Source:HGNC Symbol;Acc:HGNC:20855]	18.1	16.2	16.7	14.6	14.6	14.1	-0.329314828390168	0.173930438219015	0.240674476299808	-0.388963489338099	0.112519917655314	0.170418467806693	-0.0596486609479307	0.824859010281741	0.911097719930211	-0.339120923086858	0.163023764719325	0.232302040340775	-0.00980609469668989	0.971002356576325	0.982609657246377	0.0498425662512408	0.853486788213855	0.916275670847209	0.0256896852629372	0.924055701149939	0.964748281261275	-0.0142311209167801	0.95789768279178	0.978875377384851	-0.0241528809883036	0.928693910710712	1	-0.0640736871680209	0.812547210606893	0.900210880215809	-0.0399208061797173	0.882348797652847	0.959495823109365	protein_coding
ENSG00000042062	RIPOR3	RIPOR family member 3 [Source:HGNC Symbol;Acc:HGNC:16168]	8.7	3.8	2.4	0.5	0.7	0.2	-1.3027558734691	0.000515418664792668	0.00148024944778555	-2.05260191571357	5.36315423439588e-06	2.8867124106507e-05	-0.749846042244476	0.0438769136212236	0.12725485494916	-4.19070687572888	1.78646722949761e-09	3.2492000712876e-08	-2.88795100225978	6.60245964134514e-07	9.87559388907582e-06	-2.13810496001531	3.00548279088777e-05	0.000436618609576499	-1.68593401406511	0.000258638234873303	0.0029223770927089	-3.53032324908725	1.58842991428281e-07	3.74392467697357e-06	0.452170945950196	0.279760752788113	1	-1.39221828907194	0.00781827064030992	0.0360563656540705	-1.84438923502214	0.000658747287959872	0.00820592056935529	protein_coding
ENSG00000042088	TDP1	tyrosyl-DNA phosphodiesterase 1 [Source:HGNC Symbol;Acc:HGNC:18884]	24.7	26.2	29.9	31.9	32.7	25.3	-0.0311334030958402	0.736551318193808	0.791736355795485	0.0597392333694276	0.518656799775014	0.602442253154556	0.0908726364652677	0.398157095988316	0.597309527281044	0.385973513982276	0.000402174029199662	0.00119976971921205	0.417106917078116	0.00085730999319127	0.00397073769118008	0.326234280612849	0.00593783256709578	0.0306835457901476	0.340398926573979	0.00438731101644855	0.0294228253110562	-0.0204315044724507	0.847906701405282	0.919997547646088	0.0141646459611305	0.894055270578029	1	-0.346665785085299	0.00386427188971133	0.0208549439868967	-0.36083043104643	0.00284774434004205	0.0242088213639011	protein_coding
ENSG00000042286	AIFM2	apoptosis inducing factor mitochondria associated 2 [Source:HGNC Symbol;Acc:HGNC:21411]	7.6	3.7	5.4	6.5	6.4	7.1	-1.18161605939923	2.17589860406268e-08	2.28455224214867e-07	-0.725601697658633	1.36519716455053e-05	6.58332029633686e-05	0.456014361740601	0.00453053498038911	0.0220711720692713	-0.224850829479173	0.0798564768954973	0.126410677868316	0.956765229920061	2.08186135403217e-06	2.55205581753951e-05	0.50075086817946	0.00205555105851974	0.0133693503882565	0.460721517998746	0.00386705768907688	0.0265956851444849	0.621015595070106	0.000290440275997432	0.00206060940000109	-0.0400293501807136	0.77670190801155	1	0.120264726890646	0.397697048052103	0.600690481810789	0.16029407707136	0.262671268558092	0.537737283184448	protein_coding
ENSG00000042317	SPATA7	spermatogenesis associated 7 [Source:HGNC Symbol;Acc:HGNC:20423]	12.2	10.3	12	10.8	10.1	13.2	-0.378347779400013	0.0232181097826828	0.0424772139710567	-0.253533248082838	0.111996336715489	0.169807191330766	0.124814531317176	0.482162704634858	0.674635580758135	-0.139585970130968	0.368558867424582	0.460326287927202	0.238761809269045	0.186982668105906	0.30614036025786	0.11394727795187	0.520576569836029	0.685820896964007	-0.0275402545481484	0.875896338690329	0.940396274919251	0.363309335502498	0.0505867034934656	0.140153599860494	-0.141487532500018	0.426767550114307	1	0.249362057550628	0.168076593548023	0.34400385330101	0.390849590050646	0.0370184362167116	0.151647097843428	protein_coding
ENSG00000042429	MED17	mediator complex subunit 17 [Source:HGNC Symbol;Acc:HGNC:2375]	3.4	3.1	3.2	2.9	2.9	3.2	-0.239846523117562	0.0143903397450824	0.0278222412218387	-0.317134757312666	0.00215559595314062	0.00556592637597105	-0.0772882341951034	0.457214606568214	0.652834949982467	-0.205985259234489	0.0320689915208129	0.0571530022685564	0.0338612638830733	0.743395312128482	0.828048966781856	0.111149498078177	0.28943811887229	0.474689465458905	0.104537674989618	0.317619585971792	0.568662505323652	0.212323627954888	0.050898709510221	0.140728665196779	-0.00661182308855882	0.948959215243233	1	0.101174129876711	0.333193322657255	0.537879156102145	0.10778595296527	0.302778759098239	0.58103005836478	protein_coding
ENSG00000042445	RETSAT	retinol saturase [Source:HGNC Symbol;Acc:HGNC:25991]	23.2	15.6	26.2	18.2	19.8	26.3	-0.688284050257386	1.08547660754833e-05	4.94675063907805e-05	-0.0386600557390278	0.734061480698547	0.791902861049827	0.649623994518359	8.61014082925927e-05	0.000909323102993424	-0.341443235282067	0.00749633983556076	0.0158587359415389	0.346840814975319	0.0155575272721855	0.0439820701385148	-0.302783179543039	0.0309230629202681	0.104383090680128	-0.193625529136523	0.151388932765734	0.372223654185138	0.221591446692549	0.102843941661933	0.235636062453138	0.109157650406516	0.411001841882249	1	0.524374626235589	0.000724000709778584	0.00566845011535668	0.415216975829073	0.00473185650163002	0.0347816815431461	protein_coding
ENSG00000042493	CAPG	capping actin protein, gelsolin like [Source:HGNC Symbol;Acc:HGNC:1474]	15.8	1.1	10.5	2.8	2	4	-3.98503841980791	1.00782061971621e-09	1.70098659709722e-08	-0.854285638251663	0.00702492929336165	0.0156540906483413	3.13075278155624	6.95775169273407e-08	2.71738857777336e-06	-2.49281276298749	2.49993172020359e-07	1.95650512991151e-06	1.49222565682042	0.000673391902971449	0.0032289660970182	-1.63852712473582	0.000105412996339444	0.00121570808688479	-2.17775803380316	4.68112175752585e-06	0.000107819170509167	-1.1518097109254	0.00227098477968722	0.0115397714967828	-0.539230909067333	0.13652811762933	1	0.486717413810427	0.163958821635776	0.338532778320631	1.02594832287776	0.00747544901776482	0.0482324561724818	protein_coding
ENSG00000042753	AP2S1	adaptor related protein complex 2 subunit sigma 1 [Source:HGNC Symbol;Acc:HGNC:565]	114.3	104.2	146	166.2	146.6	151.1	-0.329672855864774	0.399266668885878	0.482311749661245	0.0525681906360796	0.890257989223518	0.91913552313103	0.382241046500853	0.391527645193114	0.590486941062164	0.540856082004664	0.160210281658391	0.22910957340968	0.870528937869438	0.061865914712092	0.132333638706154	0.488287891368585	0.276368879316197	0.460776284766301	0.241234396012061	0.585515849173323	0.781573992015476	0.288729742931927	0.514766276158584	0.696856657669805	-0.247053495356524	0.576429343304865	1	-0.199558148436658	0.651269034666706	0.797817496573747	0.0474953469198659	0.914079617697899	0.972800193415213	protein_coding
ENSG00000042781	USH2A	usherin [Source:HGNC Symbol;Acc:HGNC:12601]	1.1	0.4	0.3	0.1	0.2	1	-1.53304712264933	0.000425687600354435	0.00124894625478695	-2.23278325354196	1.15571155746178e-05	5.67295087207027e-05	-0.699736130892628	0.100877685627606	0.234220035234912	-3.62105668391178	8.60709734239819e-08	7.93433049767596e-07	-2.08800956126245	0.0001798065155074	0.00106338388779779	-1.38827343036982	0.00650654522750742	0.0327943671395161	-0.216732546791263	0.609349272059104	0.796016978751418	2.04748669820513	7.6021225250555e-05	0.000664784851853015	1.17154088357856	0.0192995749256423	0.463677306051576	3.43576012857494	3.90492752933426e-07	1.46942083233079e-05	2.26421924499639	2.84624184992085e-05	0.000741077044627539	protein_coding
ENSG00000042832	TG	thyroglobulin [Source:HGNC Symbol;Acc:HGNC:11764]	0.2	0.7	0.3	1.2	1.2	1.5	1.79359175905398	0.000325522295204316	0.000986376866469198	0.388859404898582	0.391380379805006	0.48111586332388	-1.4047323541554	0.00908520107510594	0.0381455767809369	2.71669090876141	1.85225373302302e-06	1.07614411100428e-05	0.923099149707424	0.0552826650489597	0.121011550187088	2.32783150386282	0.000129030222618948	0.00143782885563457	2.30050840519057	0.000143154372675585	0.00178325350677314	2.60604436250434	3.74530390116091e-05	0.000358967509056733	-0.0273230986722523	0.951292548118759	1	0.278212858641516	0.534744861815437	0.714639961582299	0.305535957313769	0.495116830885731	0.750210155344524	protein_coding
ENSG00000042980	ADAM28	ADAM metallopeptidase domain 28 [Source:HGNC Symbol;Acc:HGNC:206]	2.8	0.2	0.2	0	0	0.1	-3.96227842951018	8.63031176777953e-07	5.37118979881552e-06	-3.84598712842413	1.09557241304685e-06	7.3335691719398e-06	0.116291301086052	0.850288744365961	0.926112991582493	-5.91700790731392	4.01944200065509e-08	4.18752304823403e-07	-1.95472947780374	0.018763329047769	0.0512906622778321	-2.07102077888979	0.0126600464570665	0.0539821442943849	-2.276253829625	0.00745838370520413	0.0442784450159926	-0.881282012580848	0.191498294511321	0.368304499102362	-0.205233050735208	0.829974723966596	1	1.18973876630895	0.159318095782836	0.332003388415089	1.39497181704415	0.105749740044516	0.309142568573455	protein_coding
ENSG00000043093	DCUN1D1	defective in cullin neddylation 1 domain containing 1 [Source:HGNC Symbol;Acc:HGNC:18184]	23	18.9	22.9	20.1	20.1	17.3	-0.384063441636168	0.0217410613014216	0.0401016678282782	-0.208461844174037	0.186640326809607	0.260873741717197	0.175601597462131	0.326696938187788	0.524994390157875	-0.137399738877086	0.376693178228534	0.468735724086284	0.246663702759082	0.173986447620599	0.290498437791973	0.071062105296951	0.688053927010226	0.80874846945539	0.0268436437286394	0.879164182537378	0.941936933900214	-0.187346904102434	0.296354578976069	0.494250354560502	-0.0442184615683116	0.802478515746506	1	-0.258409009399385	0.155458919106351	0.326485941424937	-0.214190547831073	0.234735198053248	0.503907782437994	protein_coding
ENSG00000043143	JADE2	jade family PHD finger 2 [Source:HGNC Symbol;Acc:HGNC:22984]	4.6	0.8	1.2	0.3	0.2	0.7	-2.61698010828162	7.37771205270966e-12	3.36028806141585e-10	-2.1387339775804	1.27283343535447e-10	3.96540343280277e-09	0.478246130701222	0.0172954030906421	0.063112022697493	-4.06524388400938	2.47177717189017e-14	6.44615566004712e-12	-1.44826377572776	8.31282038007162e-07	1.20547078677469e-05	-1.92650990642898	1.08403256363954e-08	8.15242907976171e-07	-2.42826786736366	4.20670246871849e-10	7.6424912603044e-08	-0.666698948658865	0.00188593381056559	0.00986849960616018	-0.501757960934676	0.0349318263415018	0.626416876408654	1.25981095777011	5.71367932881533e-06	0.000126036126968097	1.76156891870479	7.8318431398972e-08	7.96434413389924e-06	protein_coding
ENSG00000043355	ZIC2	Zic family member 2 [Source:HGNC Symbol;Acc:HGNC:12873]	172.6	268	287.3	349.5	304.4	263.2	0.520120924969348	0.000141066413833274	0.000472823972900127	0.517333406637754	0.000149395706513773	0.000535011999694618	-0.00278751833159456	0.982886234133386	0.993143827003045	1.06172466131086	7.91923613938511e-09	1.0925437639737e-07	0.541603736341509	0.000488651496473112	0.00246906438952305	0.544391254673103	0.00046528251159807	0.00408950370171525	0.301635633511441	0.0299043857889027	0.126604161968378	0.101483630537207	0.438647543959803	0.632862687453026	-0.242755621161662	0.0740190040530703	0.869777090504428	-0.442907624135896	0.00275148818493965	0.0161366748140331	-0.200152002974234	0.135421295592364	0.361485375668005	protein_coding
ENSG00000043514	TRIT1	tRNA isopentenyltransferase 1 [Source:HGNC Symbol;Acc:HGNC:20286]	15.8	13.4	15.5	15.3	15.2	15.8	-0.361974362310533	0.00517060504640434	0.0113483796654421	-0.257045044308618	0.0359574894342466	0.0642853435053443	0.104929318001916	0.430360494947144	0.628023361263572	-0.00741234990224384	0.948235127515376	0.963247708537797	0.35456201240829	0.0137179098299578	0.0397927671403997	0.249632694406374	0.070510661044323	0.185802946288406	0.186934482047538	0.167076845645266	0.395703166433031	0.249057931555507	0.0708843090196779	0.17982631266974	-0.0626982123588359	0.635190841215399	1	-0.000574762850866557	0.996518434557097	0.999361568464535	0.0621234495079693	0.637989677943863	0.845084187858081	protein_coding
ENSG00000043591	ADRB1	adrenoceptor beta 1 [Source:HGNC Symbol;Acc:HGNC:285]	9	0.8	0.7	0.1	0.1	0.2	-3.66874509726624	9.74821574138617e-11	2.52190240515957e-09	-3.84545468504204	5.42662086352688e-11	1.97826426536919e-09	-0.176709587775799	0.580230927441006	0.751743098220643	-6.29448846433687	6.57579012685044e-13	7.13583560812381e-11	-2.62574336707063	4.11021647932875e-06	4.44833268100847e-05	-2.44903377929483	1.12230694008807e-05	0.000196817580415228	-2.88495417415689	2.15860959577106e-06	5.65681662139745e-05	-1.63340508715679	0.000306600066075093	0.00215539846450791	-0.435920394862056	0.513561870840415	1	0.815628692138042	0.171346333914823	0.348709738586378	1.2515490870001	0.040087768945951	0.160245752159978	protein_coding
ENSG00000044090	CUL7	cullin 7 [Source:HGNC Symbol;Acc:HGNC:21024]	126.4	49.2	70.6	58.7	64.3	95.1	-1.47659602403634	9.97582493767358e-08	8.37047812232715e-07	-1.0576109029619	7.30591651917388e-06	3.79715089034145e-05	0.41898512107444	0.0400928213613473	0.118990607303896	-1.12754998006828	3.3641688717793e-06	1.82289700026138e-05	0.349046043968066	0.0819480929537907	0.164844328809386	-0.0699390771063739	0.716093313584095	0.82709570593194	0.0595499939362046	0.756593527041132	0.879591655071042	0.640116913131872	0.00330525877002031	0.0157230741548862	0.129489071042579	0.502662179894442	1	0.710055990238246	0.0014612838286118	0.00982432358620547	0.580566919195668	0.00660175809578721	0.043909430954662	protein_coding
ENSG00000044115	CTNNA1	catenin alpha 1 [Source:HGNC Symbol;Acc:HGNC:2509]	131.2	163	186.8	147.7	171.3	182.2	0.213941803859764	0.233617267973772	0.309062150701024	0.30663002068325	0.0931221522536302	0.145407250583191	0.0926882168234862	0.651987798452891	0.803095215875776	0.184748779108222	0.30184524158285	0.389850284459869	-0.0291930247515422	0.886763319550296	0.927310575204291	-0.121881241575028	0.554009102753384	0.712476280624181	0.0806480727139632	0.694531266222964	0.847243281995194	0.178966922614212	0.387508776376238	0.586058530183135	0.202529314288991	0.329606781669464	1	0.30084816418924	0.153945451582056	0.324361658241884	0.0983188499002487	0.632459773857875	0.841458247634985	protein_coding
ENSG00000044446	PHKA2	phosphorylase kinase regulatory subunit alpha 2 [Source:HGNC Symbol;Acc:HGNC:8926]	18.2	14	14.2	13.1	15.6	29.9	-0.494846796061519	0.00192406147494712	0.00473446202837011	-0.58009921694043	0.000490595123809907	0.00152722998784798	-0.0852524208789107	0.589663161886787	0.758795357305807	-0.488135278722926	0.00215846896176098	0.00529835807540813	0.00671151733859243	0.966014777930928	0.979155776351879	0.0919639382175031	0.561249633765251	0.717733915004582	0.333913587621568	0.0449972648944223	0.16839271600035	1.2857886073185	1.42275900405101e-07	3.45414269316828e-06	0.241949649404065	0.136241415492955	1	1.193824669101	4.08157406812333e-07	1.52062145408954e-05	0.951875019696933	7.96125830806796e-06	0.000282292950840243	protein_coding
ENSG00000044459	CNTLN	centlein [Source:HGNC Symbol;Acc:HGNC:23432]	10.9	10.4	11.8	9.5	10.2	9.1	-0.17591077666827	0.162998287714884	0.22784812951171	-0.0980676809492979	0.426602757955344	0.515950332364422	0.0778430957189721	0.581780058573525	0.753146658692981	-0.158590802497052	0.20649086630702	0.283617976326724	0.017319974171218	0.902216162689162	0.937280430214426	-0.0605231215477541	0.668230826329081	0.795686297291031	0.00259800359765849	0.985267652262626	0.993936690515699	-0.160241908275712	0.263387885064425	0.457336631615839	0.0631211251454126	0.65506373743782	1	-0.099718786727958	0.482433786908381	0.672881366659648	-0.162839911873371	0.25612981169092	0.531012043240221	protein_coding
ENSG00000044524	EPHA3	EPH receptor A3 [Source:HGNC Symbol;Acc:HGNC:3387]	4.6	54.6	65.2	68.3	72.4	90.2	3.4649759501693	5.79371530835917e-11	1.6291927447106e-09	3.61743496138357	2.92844224635433e-11	1.24933991243544e-09	0.152459011214264	0.618256997118984	0.780130902639055	3.91691201339171	8.44402127748812e-12	5.15212754851719e-10	0.451936063222414	0.150513668720806	0.261233953364826	0.299477052008149	0.332417863903783	0.518959586893913	0.361989364454843	0.244169879275188	0.494424893926177	0.683484165416934	0.0357578585006888	0.106633864643607	0.0625123124466934	0.837492477889102	1	0.384007113408785	0.217596156126955	0.408488592640976	0.321494800962091	0.298646917557911	0.576605413486982	protein_coding
ENSG00000044574	HSPA5	heat shock protein family A (Hsp70) member 5 [Source:HGNC Symbol;Acc:HGNC:5238]	901.4	400.6	536.9	374.7	381.7	636.3	-1.30199679962007	3.93876138125083e-09	5.36527656052609e-08	-0.981727768743268	2.29418637884125e-07	1.90326832013772e-06	0.320269030876803	0.0311591188471828	0.0982280742133161	-1.27800194285179	5.19552961814225e-09	7.59552607556438e-08	0.0239948567682802	0.863145265554114	0.911395271909128	-0.296274174108523	0.0443373066507871	0.134639619531678	-0.277272602688347	0.0581719778999841	0.200830543403609	0.463063062721225	0.00330396601842657	0.0157215498975689	0.0190015714201764	0.891407564306046	1	0.759337236829748	2.80795088041133e-05	0.000444887644068661	0.740335665409571	3.76837706620702e-05	0.000919017930369551	protein_coding
ENSG00000046604	DSG2	desmoglein 2 [Source:HGNC Symbol;Acc:HGNC:3049]	57.7	24.9	13	10.7	15.8	33.3	-1.30363008257884	0.000173519206302966	0.000568978310020819	-2.34449644090067	2.37671276564978e-07	1.95567779683416e-06	-1.04086635832183	0.00324519785226993	0.0169865989230665	-2.40979845889513	1.72586573466593e-07	1.42958622253143e-06	-1.10616837631629	0.00207164196650339	0.00827684184739146	-0.0653020179944516	0.834088865406558	0.904312469043743	0.482771326352277	0.132214102262157	0.343485906563119	1.56740322951145	7.92694920605207e-05	0.000687611811763175	0.548073344346729	0.0910074636698882	0.934879085183242	1.6327052475059	5.22799225064415e-05	0.000720642853373106	1.08463190315917	0.00230115229622289	0.0207514397532783	protein_coding
ENSG00000046647	GEMIN8	gem nuclear organelle associated protein 8 [Source:HGNC Symbol;Acc:HGNC:26044]	58.5	31.7	56.4	45.7	44.2	56.3	-1.02314592854294	9.76856944579724e-08	8.22217591718353e-07	-0.290839415015559	0.0232794122929595	0.0441634186747462	0.732306513527376	3.48585838328572e-05	0.00042828908966069	-0.344260629686177	0.00901661726327404	0.0186646632351655	0.678885298856758	8.31355922160228e-05	0.000556612584074895	-0.0534212146706178	0.69588075788548	0.814405651415786	-0.137187124971906	0.320903549603288	0.571847321082793	0.220639561397232	0.117350866948794	0.259673878949788	-0.0837659103012883	0.541538026338634	1	0.274060776067849	0.0561657168790534	0.156711557587129	0.357826686369138	0.015676713937613	0.0820740906829058	protein_coding
ENSG00000046651	OFD1	OFD1 centriole and centriolar satellite protein [Source:HGNC Symbol;Acc:HGNC:2567]	55.6	44.8	49	38.5	41	44.1	-0.436026746908063	0.00195922652117696	0.00481169600176458	-0.409065561921268	0.00319817598224693	0.00790571892018815	0.0269611849867951	0.846597885292366	0.923286200410917	-0.536565867026439	0.000316717723677486	0.000973390776305126	-0.100539120118376	0.474002519368885	0.602527259093987	-0.127500305105171	0.365837033210498	0.550919157118426	-0.0532283852678533	0.702958647646126	0.851269226657345	0.0601934689436909	0.666384684117144	0.806338984012422	0.0742719198373178	0.595711500624404	1	0.187693774048862	0.18875343027367	0.372114747302116	0.113421854211544	0.419760170135637	0.690307383128877	protein_coding
ENSG00000046653	GPM6B	glycoprotein M6B [Source:HGNC Symbol;Acc:HGNC:4461]	321.6	458.1	385.5	439.4	363.6	235.2	0.40215276211913	0.0291331109255186	0.0517640956653527	0.0518734645484346	0.766491661076516	0.81825903926837	-0.350279297570696	0.0954646799871958	0.225141250103992	0.500535439532426	0.0083455084762938	0.0174316660060967	0.0983826774132961	0.627085212504862	0.736603036759253	0.448661974983992	0.0369376938295362	0.118571683845497	0.133846331594583	0.509874712665527	0.732879743007281	-0.491560894397429	0.0238275411024582	0.0774407059468636	-0.314815643389409	0.131184393871395	1	-0.940222869381421	0.00017413937124412	0.00183072788923678	-0.625407225992012	0.00567087687908435	0.0395055615070723	protein_coding
ENSG00000046889	PREX2	phosphatidylinositol-3,4,5-trisphosphate dependent Rac exchange factor 2 [Source:HGNC Symbol;Acc:HGNC:22950]	15.7	9.6	13.9	19	17.3	11.9	-0.796561957705187	0.022453726690611	0.0412843196338969	-0.368186310631919	0.254362865580576	0.337695473649096	0.428375647073268	0.246087059924135	0.435472081081155	0.293799230626167	0.347441570064088	0.438307150375769	1.09036118833135	0.00711600987575451	0.0231107054822792	0.661985541258086	0.0799409709735495	0.20165577497354	0.518478594546481	0.162859551827942	0.389445330122236	-0.0159181157894078	0.964853331398967	0.982598319291421	-0.143506946711605	0.691015203381164	1	-0.677903657047493	0.0736301477483247	0.19103431626166	-0.534396710335889	0.15115125417322	0.386275427331563	protein_coding
ENSG00000047056	WDR37	WD repeat domain 37 [Source:HGNC Symbol;Acc:HGNC:31406]	20.6	29.9	25.8	18.9	18	19.2	0.42928186544566	0.00551445152283582	0.0120198391308617	0.113505745041791	0.422175811082953	0.511361202292327	-0.315776120403869	0.06386965613822	0.167484344810068	-0.119785192275845	0.402546342951745	0.494220304989118	-0.549067057721505	0.00299441272121902	0.0112846029608413	-0.233290937317636	0.163030739447417	0.326525953935995	-0.317511402145792	0.063123328350469	0.210876259524532	-0.204436371624976	0.21835260704327	0.403536781721641	-0.0842204648281557	0.60657937034454	1	0.0288545656926604	0.859438055334791	0.92663396973501	0.113075030520816	0.490271798756616	0.74671788242016	protein_coding
ENSG00000047188	YTHDC2	YTH domain containing 2 [Source:HGNC Symbol;Acc:HGNC:24721]	13.9	24.4	25.9	19.3	20.7	18.9	0.714636377783399	0.000404986578295786	0.0011964604393321	0.694731188116134	0.000532323880392996	0.00163851985952301	-0.019905189667265	0.920104527162468	0.964171749817883	0.499218597303783	0.00778128304039998	0.0163971804353222	-0.215417780479616	0.285979159535237	0.418840310735983	-0.195512590812351	0.331458301164346	0.517911603355848	-0.112091372229909	0.573992184604767	0.774374604328284	-0.237653719193296	0.240555736533495	0.431165691609586	0.0834212185824422	0.675378531849244	1	-0.0421411283809446	0.832200073129787	0.911580718273527	-0.125562346963387	0.529618234613782	0.775038214813127	protein_coding
ENSG00000047230	CTPS2	CTP synthase 2 [Source:HGNC Symbol;Acc:HGNC:2520]	63.9	74.7	87.5	67.5	76.7	73.5	0.113602758243181	0.251197276827614	0.328582539359735	0.240270997505886	0.021179708797473	0.0407102605261936	0.126668239262705	0.269082558377167	0.462260506417383	0.106364804470365	0.281924286395466	0.367882639555184	-0.00723795377281595	0.948814478258611	0.968032641277353	-0.133906193035521	0.243716574247895	0.425097442180606	0.0228596208816098	0.839303366761729	0.921096156651236	-0.0331844227729869	0.768629794808604	0.873526193414707	0.156765813917131	0.175248585157961	1	0.100721770262534	0.376787003832509	0.581409742139213	-0.0560440436545968	0.620118632228104	0.835176907540411	protein_coding
ENSG00000047249	ATP6V1H	ATPase H+ transporting V1 subunit H [Source:HGNC Symbol;Acc:HGNC:18303]	17.4	38.9	41.7	31.1	30.3	32.9	1.02096358782091	3.31788324033505e-07	2.33857254197809e-06	1.02262600792341	3.22977507706213e-07	2.56872765474754e-06	0.00166242010249212	0.991639573895875	0.996610870529281	0.868545487881612	3.29540295699591e-06	1.79284557239794e-05	-0.152418099939303	0.343453023266575	0.477949215353925	-0.154080520041795	0.338277254024502	0.52491409983898	-0.236024149697934	0.148963495941577	0.368680662158176	-0.112640823494574	0.480997376077128	0.6695202017837	-0.0819436296561394	0.60761878063336	1	0.0414396965472204	0.794498768221508	0.890554633162812	0.12338332620336	0.441239427128152	0.708105623793551	protein_coding
ENSG00000047315	POLR2B	RNA polymerase II subunit B [Source:HGNC Symbol;Acc:HGNC:9188]	84.9	139.7	131	103.8	109.1	90	0.613737314097512	0.000232210746928221	0.000732036569912732	0.417864681255986	0.00630743950348614	0.0142616402365917	-0.195872632841526	0.23333678667753	0.420698316658005	0.301786313254401	0.0395365774102695	0.0686276886899246	-0.311951000843111	0.0651439949077441	0.137868226919282	-0.116078368001585	0.474501797379502	0.646050086193056	-0.053668404952854	0.739441723986973	0.871177006349852	-0.327628297887779	0.0538772434940103	0.146903267567913	0.0624099630487315	0.69916814967693	1	-0.211549929886193	0.199780217378516	0.386094495247513	-0.273959892934925	0.101774058907313	0.301551379327132	protein_coding
ENSG00000047346	FAM214A	family with sequence similarity 214 member A [Source:HGNC Symbol;Acc:HGNC:25609]	21.8	12.2	16.1	9.4	10.1	12.9	-0.931707690064721	0.000832208233607312	0.00226094243189749	-0.637140193804959	0.0124863910675019	0.0258108485260084	0.294567496259762	0.271299220488331	0.464833855682508	-1.16949438125674	0.000100346028397927	0.000354643701238488	-0.237786691192021	0.373373420039111	0.508042988185844	-0.532354187451783	0.0557825062289777	0.15765553980359	-0.464892018573042	0.0905362261619446	0.267766643645963	-0.106303769706028	0.686653767437839	0.820761771745701	0.0674621688787402	0.798730294385749	1	0.426050417745754	0.11919551990149	0.271179451426367	0.358588248867014	0.184760379111166	0.437456519233921	protein_coding
ENSG00000047365	ARAP2	ArfGAP with RhoGAP domain, ankyrin repeat and PH domain 2 [Source:HGNC Symbol;Acc:HGNC:16924]	0.7	0.4	0.9	1.1	1	0.9	-0.935566673495018	0.0114991705750296	0.0228551925205946	0.207999865096699	0.509272522670794	0.59390948240055	1.14356653859172	0.0063624869041483	0.0289229590683368	0.733419583639441	0.0260204367265297	0.0475629221266504	1.66898625713446	0.000275959532595152	0.00151975125426805	0.525419718542741	0.156710995920992	0.318124305467235	0.376296385587279	0.303374796171677	0.554549313446112	0.188178086511621	0.603493943921074	0.764066524098335	-0.149123332955463	0.677893033773609	1	-0.33724163203112	0.353800839750759	0.558885157846036	-0.188118299075657	0.601684560436584	0.824041814136805	protein_coding
ENSG00000047410	TPR	translocated promoter region, nuclear basket protein [Source:HGNC Symbol;Acc:HGNC:12017]	54.2	69.9	78.5	65.6	68.7	63.3	0.26947044877909	0.31339521996892	0.395480161685591	0.331441162062117	0.217249996881369	0.29628848624422	0.0619707132830271	0.840228920399649	0.920341672477521	0.263198300140638	0.324647411949911	0.41463064801091	-0.00627214863845206	0.983713941000522	0.991007520999217	-0.0682428619214791	0.824348768637573	0.897383188098031	-0.00260270522328943	0.993240111946745	0.996894611106293	-0.111235837329198	0.717814178152556	0.840612547732938	0.0656401566981897	0.830942190807181	1	-0.0429929754077193	0.888754266083449	0.942589224996638	-0.108633132105909	0.724130704466011	0.890130827762758	protein_coding
ENSG00000047457	CP	ceruloplasmin [Source:HGNC Symbol;Acc:HGNC:2295]	85.4	49.1	61.7	29.7	43.3	39.7	-0.893302799807298	0.00266506330996234	0.0063146847389773	-0.664916516225644	0.0174435772163441	0.0344825350842818	0.228386283581654	0.435017292951049	0.632251200874204	-1.49620580231124	2.25880177825398e-05	9.63401897984398e-05	-0.602903002503942	0.0501045213088738	0.112176683057765	-0.831289286085596	0.00973140827818398	0.0445198138645657	-0.309285168980263	0.294030366836164	0.54498501955393	-0.428294849269907	0.152036976496887	0.313676900979734	0.522004117105333	0.0856348053931652	0.918691152739215	0.402994436815689	0.177150972084564	0.356973338439098	-0.119009680289645	0.682500895068304	0.867932151919539	protein_coding
ENSG00000047578	KIAA0556	KIAA0556 [Source:HGNC Symbol;Acc:HGNC:29068]	12.3	11.8	15.4	12.4	12.1	20.2	-0.160142357895591	0.42693397926614	0.509152936329416	0.115911326408536	0.558985802818027	0.639920804712877	0.276053684304127	0.237497955975379	0.425402066042527	0.00751103900916597	0.969823627900383	0.979271731688084	0.167653396904757	0.468147046653874	0.597526807494986	-0.10840028739937	0.637066635271148	0.772448246788568	-0.153416981026565	0.505456550525506	0.729772923068747	0.602689635242867	0.0154894042180265	0.0548838414698518	-0.0450166936271947	0.844394926806597	1	0.711089922642237	0.00555176087010523	0.0276971371517221	0.756106616269432	0.00357358144037097	0.0284356487742905	protein_coding
ENSG00000047579	DTNBP1	dystrobrevin binding protein 1 [Source:HGNC Symbol;Acc:HGNC:17328]	22.3	12	21.7	14.8	14.3	19.3	-1.03632738003022	0.000147011764498184	0.000490514490336594	-0.286770701685095	0.18677856210693	0.261021829793168	0.749556678345127	0.00603292502152046	0.027747539960769	-0.553070832989516	0.0178021322187368	0.0341045824460611	0.483256547040706	0.0609462774841685	0.130764379066019	-0.266300131304421	0.281817760340195	0.466876164645554	-0.376108058182172	0.134230125459251	0.346482582782669	0.0619155148797818	0.798514118941903	0.890303047108787	-0.109807926877752	0.653870285858934	1	0.328215646184203	0.188481444994406	0.371834612507876	0.438023573061954	0.0845447239308431	0.268250322063933	protein_coding
ENSG00000047597	XK	X-linked Kx blood group [Source:HGNC Symbol;Acc:HGNC:12811]	4.3	4.7	4	0.9	1.1	1.7	0.0122445244579562	0.966040595368778	0.973567089660794	-0.301251820787107	0.309067217645809	0.396580258877477	-0.313496345245063	0.352465604136934	0.551855945898139	-2.27805386821217	1.74653083349854e-06	1.02577758978707e-05	-2.29029839267012	4.44642923600698e-06	4.74549929485128e-05	-1.97680204742506	2.62951573359758e-05	0.000391221093597708	-1.64115607880636	0.000158983326688388	0.00194742531001859	-1.00336025376567	0.00806844337258732	0.0324714298726165	0.335645968618696	0.36632063014786	1	0.973441793659392	0.0136901841711282	0.0546861922106684	0.637795825040696	0.0839661169413194	0.267200973199015	protein_coding
ENSG00000047617	ANO2	anoctamin 2 [Source:HGNC Symbol;Acc:HGNC:1183]	0.6	1.2	8.3	2.8	4.1	8.1	0.891678473735642	0.00327171415776746	0.00758210494724695	3.55785878042877	1.66262264026783e-11	7.97713515444822e-10	2.66618030669313	4.50928381170711e-08	1.93396843372659e-06	2.23213749532353	4.11089737251233e-08	4.26630934635121e-07	1.34045902158788	0.000241411050637571	0.00136045798506712	-1.32572128510525	0.000178460372765956	0.00186644616251794	-0.824963862975069	0.00829490223910628	0.0479172112554875	0.184115210518524	0.512143396848278	0.694818474881675	0.500757422130176	0.0928015283343915	0.942530095250487	1.50983649562377	4.46161582110904e-05	0.000636715500542913	1.00907907349359	0.00194564589099929	0.0183649436144586	protein_coding
ENSG00000047621	C12orf4	chromosome 12 open reading frame 4 [Source:HGNC Symbol;Acc:HGNC:1184]	9.2	20	25.7	16.4	18.1	18.5	1.00552370005632	1.78912071432316e-08	1.93629804751614e-07	1.25892019292766	4.37076920488361e-10	1.05008866677211e-08	0.253396492871342	0.0603934696963922	0.161138865143081	0.849696846895294	2.4610663678979e-07	1.93380442092762e-06	-0.155826853161022	0.235500776874218	0.362683309008404	-0.409223346032364	0.00459314687285132	0.0251196809529327	-0.293222483527466	0.0323723044339652	0.133937510335922	-0.25150865506817	0.0621775345253429	0.163047122241367	0.116000862504898	0.373207768180768	1	0.157714690964195	0.230133626390759	0.42327728416701	0.0417138284592961	0.746051278097846	0.902506592515642	protein_coding
ENSG00000047634	SCML1	Scm polycomb group protein like 1 [Source:HGNC Symbol;Acc:HGNC:10580]	14.7	20.9	15.2	20.3	18.3	20.3	0.402467428547885	0.0139733819743416	0.0271036004250395	-0.158808605146287	0.308570933613428	0.396069177232318	-0.561276033694171	0.00459007993518862	0.0222473028993	0.510742542832765	0.00274429455656929	0.00653209166571013	0.10827511428488	0.539653747009057	0.66168661828994	0.669551147979051	0.0011523906964025	0.00841219195039822	0.476272603885995	0.0133403547060716	0.0687600239854868	0.636518784970515	0.00175214395416791	0.00926133232917326	-0.193278544093057	0.279229893010073	1	-0.033032363008536	0.850830511890691	0.921747306315617	0.160246181084521	0.36692986620975	0.641939489493729	protein_coding
ENSG00000047644	WWC3	WWC family member 3 [Source:HGNC Symbol;Acc:HGNC:29237]	26.1	22	29	28.4	28.4	25.5	-0.343185877328811	0.136146259330495	0.195414901652443	-0.0431089790134572	0.844913137744063	0.882291431424939	0.300076898315354	0.246895997023976	0.436386245723729	0.131690332559914	0.549426273349465	0.63445746420422	0.474876209888725	0.0745827155484014	0.152939496220939	0.174799311573371	0.494080526254942	0.663574989434495	0.167544972734439	0.511776389709316	0.734112175763833	0.0213513261230729	0.932985101054796	0.966581412119882	-0.00725433883893269	0.977199542108285	1	-0.153447985450299	0.547729076940136	0.724732524144441	-0.146193646611366	0.566474442215586	0.800360473277159	protein_coding
ENSG00000047648	ARHGAP6	Rho GTPase activating protein 6 [Source:HGNC Symbol;Acc:HGNC:676]	3.6	3.6	3.2	1.9	2.9	2.8	-0.0919646150443102	0.630804004268426	0.700032254290747	-0.378474106204566	0.0623392249234906	0.103412632377954	-0.286509491160256	0.203322251795002	0.383294565614245	-0.936548290603066	0.000155236794719595	0.000519888925812165	-0.844583675558756	0.00119212303772433	0.00523931432371968	-0.5580741843985	0.0207582532318601	0.0782013505372662	0.0571462207259024	0.795802362822765	0.899529175667875	0.0420396508798097	0.848952868385676	0.920633433300617	0.615220405124402	0.011994810395214	0.361835987463088	0.60011383527831	0.0138881308418559	0.0552960324013712	-0.0151065698460927	0.945419569100726	0.983433415645242	protein_coding
ENSG00000047662	FAM184B	family with sequence similarity 184 member B [Source:HGNC Symbol;Acc:HGNC:29235]	0.4	12.5	3.9	2.1	2.2	2.4	4.89928011758747	5.46498745392392e-12	2.65355501929417e-10	3.12584075473002	8.12828113645429e-09	1.16100863688454e-07	-1.77343936285746	7.83554217069904e-05	0.000840695961234458	2.44358417398837	4.32892346840091e-07	3.08753257876376e-06	-2.45569594359911	2.14772093987621e-06	2.60905333409905e-05	-0.682256580741646	0.0685699387702631	0.181858244215264	-0.65134068600474	0.079804696707034	0.245923792844679	-0.491343384172359	0.176768626017614	0.349367059537806	0.0309158947369055	0.931576136160783	1	0.190913196569287	0.596343231420665	0.759952215387826	0.159997301832382	0.655533006520235	0.854626937608468	protein_coding
ENSG00000047849	MAP4	microtubule associated protein 4 [Source:HGNC Symbol;Acc:HGNC:6862]	64.9	90.9	90.3	54	59.9	69	0.363040316006933	0.0201347317679148	0.0374765140963986	0.251119564296084	0.0963343694934562	0.149829782641371	-0.111920751710849	0.511088334053927	0.698544993518	-0.286342564785455	0.0657538036831486	0.106959079653202	-0.649382880792388	0.00106925742977842	0.00479712080524062	-0.537462129081539	0.00474249670324659	0.0257493046322344	-0.397618002455397	0.0284282087219853	0.121827645593899	-0.17873363199138	0.298481877855389	0.49661776147521	0.139844126626142	0.413452167638767	1	0.358728497090159	0.0455114298767097	0.134676850233624	0.218884370464017	0.206356521969765	0.467888755996467	protein_coding
ENSG00000047932	GOPC	golgi associated PDZ and coiled-coil motif containing [Source:HGNC Symbol;Acc:HGNC:17643]	40.3	54	51.3	44	42	36.2	0.320206369577677	0.029445920419025	0.0522223414780317	0.145110277943779	0.301611971288068	0.38861773557708	-0.175096091633898	0.283189180485905	0.477713704671529	0.16622300496354	0.238836599091057	0.320397326035286	-0.153983364614137	0.34382069654692	0.478296209452564	0.0211127270197614	0.895478308886987	0.941539132292476	-0.0752077257750173	0.640669735330861	0.814642100547711	-0.280726915160008	0.0933735561272186	0.219537157048277	-0.0963204527947787	0.550988747675447	1	-0.30183964217977	0.0730341380762055	0.189823015359937	-0.205519189384991	0.211245533306615	0.475251012666572	protein_coding
ENSG00000048028	USP28	ubiquitin specific peptidase 28 [Source:HGNC Symbol;Acc:HGNC:12625]	44.3	47.2	51.7	38.6	37.8	32.9	-0.0142963513574781	0.915472549015454	0.93484120531962	0.0140233527671724	0.916972916254356	0.939935024909134	0.0283197041246505	0.855434897091977	0.928625538237136	-0.186705704923444	0.179726069505804	0.252387599256501	-0.172409353565966	0.275647347981599	0.407547729472793	-0.200729057690617	0.206890382804632	0.380743296103812	-0.246663996596725	0.124874771794791	0.330026182600519	-0.4380927631899	0.0104196236539868	0.0400463263278614	-0.0459349389061084	0.768117559241517	1	-0.237363705499283	0.139363476320238	0.301898184434878	-0.191428766593175	0.22821135154312	0.495858846701869	protein_coding
[truncated: 15,631 more rows]
