# Supplementary material for: Bankable human iPSC-derived retinal progenitors represent a valuable source of multipotent cells
Source: Commun Biol. 2023 Jul 21;6:762. doi: 10.1038/s42003-023-04956-2 (PMC10362027; doi:10.1038/s42003-023-04956-2)
Supplement: Supplementary file 6 — Supplementary Data 4 [file 42003_2023_4956_MOESM6_ESM.xlsx]

## Sheet: Supplemental_Table_4a (9619)
Ensembl_ID	Gene.name	Gene.description	Mean_W4ROs_TPM	Mean_W6ROs_TPM	Mean_hiRPCp0_TPM	Mean_hiRPCp2_TPM	Mean_hiRPCp3_TPM	Mean_hiRPCp4_TPM	Log2_FC_W6ROs.v.W4ROs	pval_W6ROs.v.W4ROs	FDR_W6ROs.v.W4ROs	Log2_FC_hiRPCp0.v.W4ROs	pval_hiRPCp0.v.W4ROs	FDR_hiRPCp0.v.W4ROs	Log2_FC_hiRPCp0.v.W6ROs	pval_hiRPCp0.v.W6ROs	FDR_hiRPCp0.v.W6ROs	Log2_FC_hiRPCp2.v.W4ROs	pval_hiRPCp2.v.W4ROs	FDR_hiRPCp2.v.W4ROs	Log2_FC_hiRPCp2.v.W6ROs	pval_hiRPCp2.v.W6ROs	FDR_hiRPCp2.v.W6ROs	Log2_FC_hiRPCp2.v.hiRPCp0	pval_hiRPCp2.v.hiRPCp0	FDR_hiRPCp2.v.hiRPCp0	Log2_FC_hiRPCp3.v.hiRPCp0	pval_hiRPCp3.v.hiRPCp0	FDR_hiRPCp3.v.hiRPCp0	Log2_FC_hiRPCp4.v.hiRPCp0	pval_hiRPCp4.v.hiRPCp0	FDR_hiRPCp4.v.hiRPCp0	Log2_FC_hiRPCp3.v.hiRPCp2	pval_hiRPCp3.v.hiRPCp2	FDR_hiRPCp3.v.hiRPCp2	Log2_FC_hiRPCp4.v.hiRPCp2	pval_hiRPCp4.v.hiRPCp2	FDR_hiRPCp4.v.hiRPCp2	Log2_FC_hiRPCp4.v.hiRPCp3	pval_hiRPCp4.v.hiRPCp3	FDR_hiRPCp4.v.hiRPCp3	Gene.type
ENSG00000000003	TSPAN6	tetraspanin 6 [Source:HGNC Symbol;Acc:HGNC:11858]	76.4	70.3	107.6	92	100.5	105.6	-0.234189731249594	0.119622265096025	0.174891651841234	0.275158093389883	0.0656884130762117	0.108169462371857	0.509347824639477	0.00607498069831209	0.0278681495280934	0.332759669528348	0.0288671395331661	0.0521394972198126	0.566949400777942	0.00280377995681963	0.0106744332756809	0.057601576138465	0.729369806617145	0.835506936109997	0.132822430014958	0.428178148472305	0.668571668091546	0.206832898976727	0.222879014742295	0.409328803880982	0.0752208538764934	0.651790644220405	1	0.149231322838262	0.374557473501934	0.579430554547367	0.074010468961769	0.656874471812974	0.854888235963189	protein_coding
ENSG00000000419	DPM1	dolichyl-phosphate mannosyltransferase subunit 1, catalytic [Source:HGNC Symbol;Acc:HGNC:3005]	92.1	100.6	99	111.7	97.8	85.3	0.00553926940513149	0.975739023515695	0.981811206125164	-0.119158027175066	0.517556099827693	0.601623918412559	-0.124697296580197	0.555250718805081	0.733207916484375	0.362432764144055	0.0556228478157792	0.0922426488547009	0.356893494738923	0.102278756596805	0.19527042335739	0.48159079131912	0.0321605920739758	0.106996834000847	0.215082615741859	0.313440319751464	0.56461859737761	0.0165725336332752	0.937252422407064	0.968829716014565	-0.266508175577261	0.214747313109185	1	-0.465018257685845	0.0378560386626525	0.117687807947785	-0.198510082108584	0.351367921438591	0.627417771589241	protein_coding
ENSG00000001036	FUCA2	alpha-L-fucosidase 2 [Source:HGNC Symbol;Acc:HGNC:4008]	85.9	84.3	98.1	100.3	113.2	110.9	-0.138652898038594	0.186364302296276	0.255300338905772	-0.0228933265103494	0.822391642750235	0.864187331619454	0.115759571528245	0.3312873250434	0.529411421093766	0.268269318366455	0.0144762024058596	0.0284198296139319	0.406922216405049	0.00243989668097494	0.00949642917932365	0.291162644876805	0.0215480185232234	0.0801864008059838	0.430032509752766	0.00154705002660376	0.0129005940588737	0.406143898858808	0.00245925379841202	0.0123221799400446	0.138869864875961	0.24595356337202	1	0.114981253982004	0.333972896937967	0.538546700966389	-0.0238886108939574	0.838859403783731	0.941998836753985	protein_coding
ENSG00000001084	GCLC	glutamate-cysteine ligase catalytic subunit [Source:HGNC Symbol;Acc:HGNC:4311]	14.9	13.3	13.1	12	14.1	12.2	-0.269862946033017	0.0607083544645136	0.09760300122668	-0.398883559928565	0.00865381466662006	0.0187892479313253	-0.129020613895549	0.414520192580977	0.613770786981852	-0.279779476969324	0.0529813896071519	0.0883970785840511	-0.0099165309363073	0.949558286586239	0.968485960752722	0.119104082959241	0.451120654623162	0.625625685273343	0.322662988799512	0.0509055695911018	0.183499768541594	0.117649059405912	0.456215053292571	0.647744605975285	0.203558905840271	0.203954845823129	1	-0.0014550235533291	0.992594829994601	0.997158484385381	-0.2050139293936	0.200525026767847	0.460029676193149	protein_coding
ENSG00000001167	NFYA	nuclear transcription factor Y subunit alpha [Source:HGNC Symbol;Acc:HGNC:7804]	76.1	71.9	80.4	64.2	66.8	67.4	-0.177072731717925	0.449386876110285	0.531111497684906	-0.119886031027003	0.606094313864199	0.682304460131605	0.0571867006909224	0.830065114630236	0.914632877092564	-0.24550724935928	0.299330087766889	0.387003693355416	-0.0684345176413549	0.797511682395835	0.868114069789838	-0.125621218332277	0.638341116369594	0.773053606016742	-0.0674422336481779	0.800245536326388	0.902255332858489	-0.0470879363324988	0.859695153674278	0.927497894158897	0.0581789846840994	0.827298351785242	1	0.0785332819997785	0.768489081349776	0.875042841078536	0.0203542973156791	0.939089464977502	0.981032008723115	protein_coding
ENSG00000001497	LAS1L	LAS1 like, ribosome biogenesis factor [Source:HGNC Symbol;Acc:HGNC:25726]	32.5	39.5	40.3	28.3	30.4	30.6	0.149361566554332	0.159864006802791	0.224248156333821	0.0750118090941033	0.472538440433932	0.559235610754774	-0.074349757460229	0.537627797044943	0.719019330108403	-0.210962371751187	0.0562736723985485	0.0932002820346989	-0.360323938305519	0.00691602807115051	0.022622953243462	-0.28597418084529	0.0264768844606275	0.0932881028231777	-0.202821893228349	0.103641171455739	0.292609411780659	-0.178043873923619	0.149766883846591	0.309982174208337	0.0831522876169414	0.492201543190431	1	0.107930306921671	0.374755046337564	0.579430554547367	0.0247780193047295	0.836740256037628	0.941296402968929	protein_coding
ENSG00000001617	SEMA3F	semaphorin 3F [Source:HGNC Symbol;Acc:HGNC:10728]	181.8	98.7	73.8	72	82.6	40	-1.00980925212629	5.06389920046881e-08	4.70024030840299e-07	-1.52938788630279	1.00505147695401e-10	3.24364816983422e-09	-0.519578634176495	0.000685467558525306	0.00489114075630877	-1.34890599493894	6.91697422628625e-10	1.50121552033319e-08	-0.339096742812651	0.0157829791331045	0.0444668042521637	0.180481891363844	0.173980021629952	0.341227919666994	0.36160567891611	0.0108139584667598	0.0589120264316168	-0.666617914240832	5.48338927168623e-05	0.000499779713268854	0.181123787552265	0.172354398060848	1	-0.847099805604676	2.9307385893148e-06	7.29032496163553e-05	-1.02822359315694	2.02663998490373e-07	1.60631087823081e-05	protein_coding
ENSG00000001629	ANKIB1	ankyrin repeat and IBR domain containing 1 [Source:HGNC Symbol;Acc:HGNC:22215]	30.1	30.8	41.2	28.9	29.5	34	-0.0575392126469452	0.821172829255273	0.861203172399336	0.259606579506735	0.308401611083857	0.395914700247311	0.317145792153681	0.286826356772275	0.481747907005511	-0.0352376719212997	0.889819049960006	0.919034443871181	0.0223015407256455	0.939369634413666	0.961368923275813	-0.294844251428035	0.321183974504392	0.507696127066333	-0.279571230357456	0.345986688598682	0.595260562667811	-0.0677755989188326	0.816999179158761	0.901649015617911	0.0152730210705792	0.958452571616232	1	0.227068652509202	0.442337701936005	0.639556317857754	0.211795631438623	0.472945480621686	0.73257587381944	protein_coding
ENSG00000002016	RAD52	RAD52 homolog, DNA repair protein [Source:HGNC Symbol;Acc:HGNC:9824]	23.6	12.9	20.2	15.8	15.9	18.3	-0.98708845461454	3.62062075878281e-06	1.90441825142353e-05	-0.435372167396914	0.00838129579072404	0.0182711570230844	0.551716287217626	0.00414447994803808	0.0206572429962477	-0.57838840803442	0.00103734604355344	0.00278156686205898	0.40870004658012	0.0260487257861422	0.0664953974165034	-0.143016240637506	0.40566268220164	0.58637224284984	-0.131240914571554	0.444286596969502	0.682009717972148	0.0729091088342384	0.66872988405766	0.807942426610499	0.0117753260659519	0.9449514662203	1	0.215925349471744	0.214820226424884	0.404970064249032	0.204150023405792	0.239395199540121	0.509514411131265	protein_coding
ENSG00000002330	BAD	BCL2 associated agonist of cell death [Source:HGNC Symbol;Acc:HGNC:936]	82.7	91.1	99.3	106.5	108.1	108.2	-0.0461311410694601	0.888954834182285	0.914869245362699	-0.0234778483102292	0.943270959649982	0.958909243018543	0.022653292759231	0.952529515102648	0.979673667686198	0.36562160748166	0.269289905524292	0.354139770835484	0.41175274855112	0.287383735068951	0.420478473652147	0.389099455791889	0.313736919617968	0.499833703153308	0.350652716995636	0.36233872463271	0.610212981833798	0.362393089928154	0.34693093681465	0.547431083961752	-0.0384467387962539	0.919417493885304	1	-0.0267063658637357	0.943974669792271	0.972421409013202	0.0117403729325182	0.975340407970178	0.993065573209551	protein_coding
ENSG00000002549	LAP3	leucine aminopeptidase 3 [Source:HGNC Symbol;Acc:HGNC:18449]	21.7	36.3	39.8	42.8	42	46.9	0.623968286166391	0.000105301227869242	0.000365446566520233	0.653938872982093	6.18305756745484e-05	0.000247766686017788	0.0299705868157023	0.843234966883906	0.92121293948571	1.01209690011512	1.86097623483671e-07	1.52050837804899e-06	0.388128613948731	0.0180054059750534	0.0496215117113751	0.358158027133029	0.0273195413490854	0.0955711086268632	0.302263767579329	0.0577019943032037	0.199483332454244	0.463685967826565	0.0059937864083745	0.0254633558688931	-0.0558942595536995	0.71224388644301	1	0.105527940693536	0.48809982180725	0.677576389401877	0.161422200247236	0.292942711307929	0.570467385178598	protein_coding
ENSG00000002586	CD99	CD99 molecule (Xg blood group) [Source:HGNC Symbol;Acc:HGNC:7082]	138.5	80.1	97.4	90.2	98.6	122.6	-0.939641282787736	0.000448339085655923	0.00130804667556309	-0.760522686028714	0.0025981021372461	0.00659167008585159	0.179118596759022	0.47298476950536	0.667257093570786	-0.577052944634729	0.0156438459363151	0.0304433240470644	0.362588338153006	0.155343338087787	0.26780535595921	0.183469741393985	0.462387231592337	0.635743124797321	0.248188207844885	0.323061587992142	0.574398814190118	0.566997773395217	0.0323268690343767	0.0985283968740503	0.0647184664509003	0.794040914680177	1	0.383528032001232	0.133855547833365	0.293425285189218	0.318809565550332	0.208127265544472	0.470790396836677	protein_coding
ENSG00000002834	LASP1	LIM and SH3 protein 1 [Source:HGNC Symbol;Acc:HGNC:6513]	96.7	96.5	129	89.4	104	127	-0.119966853181436	0.186190216987829	0.25512793376917	0.195627811626667	0.0355875116538557	0.0637225333257136	0.315594664808103	0.00548934994197477	0.0257416761055075	-0.104113642261504	0.248339081116815	0.331218369418835	0.0158532109199314	0.876319681319374	0.920019020015126	-0.299741453888171	0.00777960887029749	0.0375375994699612	-0.0991656665657198	0.336063317865198	0.586614248792225	0.197248753788361	0.0646225174455025	0.16776044323429	0.200575787322452	0.0607628913921099	0.814762520042951	0.496990207676532	9.64866827864089e-05	0.00115648122607372	0.296414420354081	0.00834593606459525	0.0521024865746875	protein_coding
ENSG00000002919	SNX11	sorting nexin 11 [Source:HGNC Symbol;Acc:HGNC:14975]	22.9	24.5	24.6	21.4	22.6	21.5	-0.0425941787808109	0.788809377612446	0.834911082290596	-0.142104110469485	0.378131988961893	0.467906074153881	-0.0995099316886739	0.588406139739969	0.75816421323544	-0.0843135040460151	0.598320323437679	0.678370472594056	-0.0417193252652043	0.820144579541758	0.882414007626476	0.0577906064234697	0.753028953260141	0.851782159597391	0.0898513240167228	0.624911097415974	0.805436951327651	0.0428938696437205	0.815072438404273	0.900690695500184	0.0320607175932531	0.861282809941012	1	-0.0148967367797492	0.935299667625458	0.968159083506456	-0.0469574543730023	0.797930710617913	0.928071102560243	protein_coding
ENSG00000003056	M6PR	mannose-6-phosphate receptor, cation dependent [Source:HGNC Symbol;Acc:HGNC:6752]	65.4	68.6	74.7	65.3	61.1	57.4	-0.0307787363857683	0.846937004456324	0.881274498040692	-0.0117236504011674	0.941307364788344	0.95753373899105	0.019055085984601	0.917420639295638	0.962357228284103	0.0207847302906069	0.896103453664169	0.924049537136221	0.0515634666763753	0.779351039621528	0.854906849365027	0.0325083806917743	0.85968164344009	0.920261982833962	-0.0747868134659638	0.684763862135744	0.84244691993023	-0.159573807519981	0.390335327107708	0.588798573001636	-0.107295194157738	0.56141896617627	1	-0.192082188211755	0.303578551641665	0.50713520007171	-0.0847869940540169	0.645741778573873	0.849206898557214	protein_coding
ENSG00000003249	DBNDD1	dysbindin domain containing 1 [Source:HGNC Symbol;Acc:HGNC:28455]	25.8	43.8	30.6	17.8	15.9	10.7	0.640962698680461	6.80775418400047e-06	3.29465960494174e-05	0.01994472708648	0.853061477628028	0.888945854860882	-0.621017971593982	7.43748473956729e-05	0.00080547013231121	-0.48530250759137	0.000281593145549177	0.000877448365847878	-1.12626520627183	2.94895266613472e-08	7.64128456069427e-07	-0.50524723467785	0.000638641298186513	0.00530994512367016	-0.731451364284007	1.16901713471394e-05	0.00023335602532333	-1.28797204378356	4.16792701794712e-09	2.07357575240575e-07	-0.226204129606157	0.083426568818953	0.907629989417969	-0.782724809105707	5.53297637438964e-06	0.000122888317304267	-0.55652067949955	0.000274146267160631	0.00417782374525942	protein_coding
ENSG00000003393	ALS2	alsin Rho guanine nucleotide exchange factor ALS2 [Source:HGNC Symbol;Acc:HGNC:443]	18.7	21.2	28.9	19.8	22.1	23.4	0.0884438101544072	0.694407830194045	0.756952754426449	0.431478244177912	0.0638025106362602	0.105461336585329	0.343034434023505	0.197645335446182	0.376100674217879	0.0949633448140959	0.673349647649948	0.743471077086316	0.00651953465968864	0.980013616434947	0.988513246816392	-0.336514899363816	0.206089427124311	0.380004555499257	-0.188859873325727	0.470627749303635	0.703155767664771	-0.0973763407861844	0.708303493982913	0.834671812183805	0.147655026038089	0.57210536279322	1	0.239138558577632	0.363623227804493	0.568884757655621	0.0914835325395428	0.725300171911821	0.891111913128938	protein_coding
ENSG00000003509	NDUFAF7	NADH:ubiquinone oxidoreductase complex assembly factor 7 [Source:HGNC Symbol;Acc:HGNC:28816]	15.2	13.7	17.7	15.7	16.2	17	-0.25972537426599	0.0160015106131237	0.0305212250918483	0.00398872725267605	0.967567762491406	0.977360101938124	0.263714101518666	0.0296851314453607	0.0945957608080485	0.0833574642222543	0.399576110975615	0.491293135913934	0.343082838488244	0.00657539601342225	0.0216974649267397	0.0793687369695783	0.486623706466687	0.656986564495039	0.0853707395077658	0.454181020410752	0.690770580096181	0.166630090002858	0.15231577930982	0.314171939744926	0.0060020025381875	0.957761369336356	1	0.08726135303328	0.444768128369431	0.641521486851502	0.0812593504950925	0.475685087397892	0.734187874965302	protein_coding
ENSG00000003756	RBM5	RNA binding motif protein 5 [Source:HGNC Symbol;Acc:HGNC:9902]	70.7	68.9	80.9	64.6	62.8	73.2	-0.172110985769319	0.213566547205929	0.286759467013175	-0.0421299268230587	0.754806294319274	0.80881093194318	0.12998105894626	0.407184511298778	0.606206760401865	-0.15347415363156	0.265051379262148	0.34963651153092	0.0186368321377588	0.904530263842011	0.938786176010108	-0.111344226808502	0.476626139980611	0.64810092148234	-0.164854548073324	0.295928270476733	0.54690412679601	0.0714529792241147	0.646408548454767	0.793785966428581	-0.053510321264822	0.730949856791343	1	0.182797206032616	0.248124419459292	0.444682303063322	0.236307527297438	0.140127256741122	0.369370331634693	protein_coding
ENSG00000004059	ARF5	ADP ribosylation factor 5 [Source:HGNC Symbol;Acc:HGNC:658]	148.7	202.8	215.8	207.8	218.4	226.4	0.275459215092269	0.331854540699945	0.414280116474476	0.262615641637705	0.35449418933628	0.444051483372972	-0.012843573454564	0.968622325738116	0.987992328088544	0.494095287456539	0.0882485254372275	0.137690862471729	0.21863607236427	0.505936362935159	0.631502628709169	0.231479645818834	0.481595001244325	0.652169981165787	0.249220155300455	0.449032518435587	0.686173971324545	0.306145550344488	0.354433815793484	0.554830125623472	0.01774050948162	0.956661104365577	1	0.0746659045256539	0.819208513456622	0.903840494990114	0.0569253950440339	0.86157619949393	0.951103859925364	protein_coding
ENSG00000004142	POLDIP2	DNA polymerase delta interacting protein 2 [Source:HGNC Symbol;Acc:HGNC:23781]	135.7	143.4	145.9	125.4	130	126.1	-0.0538793581293754	0.626362059078105	0.696010455173794	-0.132524873637693	0.239976804408467	0.321740045645149	-0.0786455155083174	0.538222855190709	0.719573784155661	-0.0948705517951678	0.395474208245222	0.487677125771582	-0.0409911936657924	0.747514216454856	0.83114821660422	0.037654321842525	0.767407234345518	0.860903876509587	0.0519687937344322	0.683353081461391	0.841861344491349	0.0179335757359454	0.887845251451494	0.942770727702056	0.0143144718919072	0.910387784813696	1	-0.0197207461065796	0.876805914423722	0.936096699553007	-0.0340352179984868	0.789120615241077	0.924478695714358	protein_coding
ENSG00000004399	PLXND1	plexin D1 [Source:HGNC Symbol;Acc:HGNC:9107]	62.4	10.3	16.5	11.9	7.5	5	-2.70176547327786	9.97123005301858e-09	1.17254413619824e-07	-2.12478870482625	2.1860792598824e-07	1.82670364615186e-06	0.576976768451609	0.0535649734889683	0.147094438916972	-2.4050300260745	4.5371748585712e-08	4.64902283195423e-07	0.296735447203358	0.302546820398144	0.436074125424995	-0.280241321248251	0.328058302225773	0.514189093513816	-0.957020567782026	0.00313692491028412	0.0224926558201259	-1.5346808622006	3.97518008082835e-05	0.000378531723951199	-0.676779246533775	0.0268271569697325	0.556827087347374	-1.25443954095235	0.000329210758150207	0.00303998215221628	-0.577660294418575	0.0560297840100356	0.202990270593382	protein_coding
ENSG00000004455	AK2	adenylate kinase 2 [Source:HGNC Symbol;Acc:HGNC:362]	34.1	38.2	36	34.9	34.9	32.4	0.0485363080783919	0.621657404998313	0.691638242717795	-0.134960424992501	0.182333648859188	0.255671907762052	-0.183496733070893	0.117859029060962	0.262271213994865	0.0656093506062507	0.505784750494873	0.59416111818887	0.0170730425278588	0.880367120071585	0.922770385351839	0.200569775598751	0.0894669934125274	0.21736916851798	0.169575719837914	0.146504311022579	0.36522173988962	0.072951598760331	0.522460650706927	0.703561777403207	-0.0309940557608373	0.784847084574233	1	-0.12761817683842	0.268690428362348	0.468217635456222	-0.096624121077583	0.398860216487774	0.671578760844614	protein_coding
ENSG00000004478	FKBP4	FKBP prolyl isomerase 4 [Source:HGNC Symbol;Acc:HGNC:3720]	149.8	91.5	89.9	82.6	84.8	71.8	-0.86116012610536	5.74166225725768e-05	0.000213860716511402	-0.990630091245483	1.178859244092e-05	5.7745212872006e-05	-0.129469965140123	0.492242357582529	0.682855643350125	-0.862014563463333	5.69912975905612e-05	0.000216668772805498	-0.000854437357972836	0.996360166144568	0.998887133448442	0.12861552778215	0.495175387379952	0.663998245027903	0.13573215898705	0.471848203628733	0.703746296879715	-0.101064554513214	0.591066779137344	0.75605410384339	0.00711663120489958	0.96969227963843	1	-0.229680082295364	0.229795460314244	0.422895834033804	-0.236796713500263	0.216151604462098	0.480944143432874	protein_coding
ENSG00000004487	KDM1A	lysine demethylase 1A [Source:HGNC Symbol;Acc:HGNC:29079]	199.8	240.2	197.8	160.1	162.8	130.8	0.137398947982812	0.126176225896464	0.183071015480969	-0.246154791101787	0.0109516109028053	0.02300891329099	-0.383553739084599	0.00112292066921477	0.00727816037021635	-0.318185122450849	0.00178684734941221	0.00448560071639581	-0.455584070433661	0.000221562031572945	0.00126722196268233	-0.0720303313490615	0.478741425704924	0.649706980127038	-0.0708783789548878	0.485665574956154	0.714859051567233	-0.377577503540815	0.00129010823074303	0.00718704535774549	0.00115195239417368	0.990899506535813	1	-0.305547172191753	0.00650347291961714	0.0313053449351859	-0.306699124585927	0.00633567671295129	0.0427017743942099	protein_coding
ENSG00000004534	RBM6	RNA binding motif protein 6 [Source:HGNC Symbol;Acc:HGNC:9903]	85.7	72.7	102	66	74.9	88.7	-0.373964967917174	0.0229554100073782	0.0420441803816604	0.0138274781649852	0.92673737674712	0.946224844949746	0.387792446082159	0.0361872784445968	0.110336056038221	-0.405205633428533	0.0149526562639583	0.0292628297182209	-0.0312406655113593	0.857467027530234	0.907489183305153	-0.419033111593518	0.0249697842957141	0.0896262842108039	-0.24733080647663	0.166001028428846	0.39432935204688	0.0092667736417655	0.95745570386344	0.978621033807857	0.171702305116888	0.329825744583658	1	0.428299885235284	0.0223275178684163	0.0789273363389643	0.256597580118395	0.151530275196173	0.386923858832293	protein_coding
ENSG00000004700	RECQL	RecQ like helicase [Source:HGNC Symbol;Acc:HGNC:9948]	36.2	49.9	48.4	46.5	46.8	40.6	0.365139388960231	0.0592474054950289	0.0956154605698295	0.218739860256914	0.246061595557858	0.328481665998597	-0.146399528703318	0.498908885025355	0.688474674573266	0.393878900519167	0.0433748667653476	0.0743326148096349	0.0287395115589353	0.893754452605577	0.932510533921377	0.175139040262253	0.420056504405813	0.599865863203908	0.167027056259906	0.441315742380765	0.679584213195676	-0.0363503721767957	0.865939532985729	0.930695048447637	-0.0081119840023473	0.969922584900125	1	-0.211489412439049	0.332413623150498	0.537210981781149	-0.203377428436702	0.350591735829254	0.626723911180012	protein_coding
ENSG00000004777	ARHGAP33	Rho GTPase activating protein 33 [Source:HGNC Symbol;Acc:HGNC:23085]	49.5	146.5	143.9	102.1	102.9	92.9	1.44256742735622	5.75460658288794e-09	7.32071076622463e-08	1.31743346368844	2.42576469005353e-08	2.86293352361136e-07	-0.125133963667784	0.472398746844228	0.667093042596011	1.03996848691396	8.38323330304195e-07	5.41327872511523e-06	-0.402598940442261	0.0296986044875808	0.0740669221940236	-0.277464976774477	0.121124826996382	0.267916187100478	-0.289214636456388	0.107085202934431	0.299198314540663	-0.416516551934342	0.0251199205081346	0.0807483090846976	-0.011749659681911	0.945859499617582	1	-0.139051575159865	0.42579908829783	0.624977444541654	-0.127301915477954	0.465226680790872	0.727890240149047	protein_coding
ENSG00000004779	NDUFAB1	NADH:ubiquinone oxidoreductase subunit AB1 [Source:HGNC Symbol;Acc:HGNC:7694]	95	99.5	96.2	110.7	92.6	91.2	-0.10578993017934	0.743631775607903	0.798020984920966	-0.257872919111013	0.431604659181984	0.520559132799754	-0.152082988931673	0.683058102327712	0.824101499256319	0.264366575392561	0.411028138138024	0.502590787128122	0.370156505571902	0.325852101950698	0.45982742506902	0.522239494503574	0.171767191055108	0.338283034369067	0.182898741549486	0.623809353739904	0.804913689300176	0.162881501608187	0.662090822373413	0.803523718903829	-0.339340752954088	0.36665672692794	1	-0.359357992895387	0.339866662540789	0.544667979686875	-0.0200172399412994	0.957030922115686	0.986625413140049	protein_coding
ENSG00000004864	SLC25A13	solute carrier family 25 member 13 [Source:HGNC Symbol;Acc:HGNC:10983]	37.4	61.7	91.5	67.6	79.6	93.9	0.614076680457854	0.000420618796630901	0.00123721763193106	1.07913786787024	4.0513386428203e-07	3.11636986278598e-06	0.465061187412384	0.0127223178050638	0.049620908959575	0.892511827682824	5.70977231073353e-06	2.89136575296744e-05	0.27843514722497	0.115404078287534	0.213644211338578	-0.186626040187414	0.281659147893646	0.466709034873168	0.0182051008309267	0.914923327673254	0.961478804088991	0.264061094140748	0.13326248785317	0.285166909224181	0.204831141018341	0.23893699931783	1	0.450687134328162	0.0152241770016017	0.0594391155715569	0.245855993309821	0.160488589764418	0.401631327642915	protein_coding
ENSG00000004897	CDC27	cell division cycle 27 [Source:HGNC Symbol;Acc:HGNC:1728]	42.9	53.7	57.1	57.3	56.5	45.8	0.223043603129522	0.166696456326585	0.232154608298411	0.208577306926189	0.194676903523406	0.270284291007208	-0.0144662962033337	0.93689882571742	0.972562798548022	0.445347250046017	0.00945545672684105	0.0194758318237316	0.222303646916495	0.233151130052489	0.359990510104918	0.236769943119828	0.205292508538081	0.379097141451831	0.195830410648448	0.29133402236882	0.542256222825078	-0.103483684030905	0.572954482026752	0.743255319612177	-0.04093953247138	0.822790383431368	1	-0.340253627150733	0.0752383913019338	0.193961981658318	-0.299314094679353	0.113991048316159	0.325341485783671	protein_coding
ENSG00000004961	HCCS	holocytochrome c synthase [Source:HGNC Symbol;Acc:HGNC:4837]	39.7	37.4	30.8	28.8	26.6	25.3	-0.1987132321794	0.164733803394393	0.229817158505948	-0.580445091550296	0.000568091491339248	0.00173704071926329	-0.381731859370896	0.0261779028621894	0.086235449500418	-0.411709072476013	0.00815314993551434	0.0170894842244402	-0.212995840296613	0.193771867550855	0.31450634719163	0.168736019074283	0.299991498933088	0.485736285424504	0.0135959027370276	0.932430242726223	0.969360547459673	-0.046113843905359	0.77404014253848	0.876555194334268	-0.155140116337256	0.339744195494264	1	-0.214849862979642	0.191393719446739	0.374926708230473	-0.0597097466423866	0.710435790350825	0.883628985354821	protein_coding
ENSG00000004975	DVL2	dishevelled segment polarity protein 2 [Source:HGNC Symbol;Acc:HGNC:3086]	59.7	49	77.4	74.4	79.1	84.7	-0.396023573802528	0.000257943329911196	0.000804996275107918	0.160442538409677	0.0780679246785976	0.125121722311622	0.556466112212204	2.53979237366801e-05	0.000329952633891104	0.34125873635099	0.000809563526353371	0.00223223612851427	0.737282310153517	6.6687866441566e-07	9.95638146346889e-06	0.180816197941313	0.0865943698528363	0.212658621833309	0.239723366106344	0.0270920178782135	0.117471396372441	0.356139529390187	0.00213193158295995	0.0109571524999617	0.0589071681650306	0.562500011100292	1	0.175323331448874	0.0957218674176304	0.231487716762738	0.116416163283843	0.258420387919451	0.533522702241561	protein_coding
ENSG00000005007	UPF1	UPF1 RNA helicase and ATPase [Source:HGNC Symbol;Acc:HGNC:9962]	52	63.2	66	56.2	53.2	56.8	0.161882483321566	0.140459995066129	0.200903496220871	0.12116765112642	0.264394881873959	0.348638137744255	-0.0407148321951458	0.74253295006751	0.862191401769592	0.102594138491359	0.342860582165313	0.433454501135941	-0.059288344830207	0.633054819150608	0.740923877730452	-0.0185735126350613	0.880767665721876	0.932988232904678	-0.106283838270022	0.395279310482866	0.640472108547697	1.58368734109261e-05	0.999897923248898	1	-0.0877103256349609	0.481704804692554	1	0.0185893495084722	0.880676202251571	0.938177198195128	0.106299675143433	0.395247023922709	0.668191751776791	protein_coding
ENSG00000005022	SLC25A5	solute carrier family 25 member 5 [Source:HGNC Symbol;Acc:HGNC:10991]	409.3	415.5	450.1	511.4	482.8	480.5	-0.105373108563519	0.539102776401956	0.615763831000511	-0.0929569851998884	0.587316359590838	0.66561422991689	0.0124161233636309	0.949558966643173	0.978250352739627	0.387533421001873	0.0304829093941978	0.0547156041290835	0.492906529565393	0.0202465831104632	0.054443206770843	0.480490406201762	0.0231311614575922	0.0846554435508845	0.333989084054593	0.101485409586294	0.289097531289779	0.332088430450054	0.103309890247477	0.236469084854397	-0.146501322147169	0.458734542140838	1	-0.148401975751707	0.453027075095955	0.647988979020665	-0.00190065360453883	0.992270037545033	0.997512237969781	protein_coding
ENSG00000005059	MCUB	mitochondrial calcium uniporter dominant negative beta subunit [Source:HGNC Symbol;Acc:HGNC:26076]	26	24.1	38.3	65	58.5	56.7	-0.230649526388858	0.115632272197669	0.169999837167131	0.335399417674261	0.0239428630166002	0.0452098741230187	0.566048944063119	0.00226298287534044	0.0127491881921183	1.37907284070891	3.71617802703384e-09	5.86785962100685e-08	1.60972236709777	8.04544728130847e-09	2.67846251263823e-07	1.04367342303465	3.46341268968229e-06	7.43353415470898e-05	0.839417525459289	4.85192953260083e-05	0.00072171893847859	0.800207842849808	8.26394946537682e-05	0.000713780977060244	-0.204255897575358	0.212656902521912	1	-0.243465580184839	0.140941395052754	0.30437844485214	-0.0392096826094808	0.806988002863938	0.930130614144235	protein_coding
ENSG00000005075	POLR2J	RNA polymerase II subunit J [Source:HGNC Symbol;Acc:HGNC:9197]	82.5	76.5	74.9	93.4	83	71.4	-0.292977688831072	0.42684391340368	0.50908307411847	-0.426341874333045	0.254827270301321	0.338117686977027	-0.133364185501974	0.749852623846174	0.866991607612478	0.213756778149101	0.552585657698947	0.636923118002158	0.506734466980172	0.234520993320083	0.361691142788289	0.640098652482146	0.138204396477411	0.292108089757289	0.381399149616397	0.366702893855697	0.614617921711699	0.168745901227769	0.686968305224993	0.820761771745701	-0.258699502865749	0.536986936585314	1	-0.471352751254377	0.267518303742347	0.466884198546123	-0.212653248388628	0.611595558644181	0.830673790015488	protein_coding
ENSG00000005100	DHX33	DEAH-box helicase 33 [Source:HGNC Symbol;Acc:HGNC:16718]	22.6	43.9	38.5	39.2	36.1	29.1	0.844244443204963	6.56367904863559e-06	3.18990461488995e-05	0.553173038340741	0.000744931975990401	0.00218956646424083	-0.291071404864223	0.0870022563590664	0.21018070866125	0.806168058675719	1.19796003525029e-05	5.51846604272421e-05	-0.0380763845292446	0.815553220928788	0.879768825146913	0.252995020334978	0.133270172259144	0.285460425530657	0.11128942401956	0.498048999985433	0.72429946750661	-0.19002973758967	0.253379098455303	0.446551071991714	-0.141705596315418	0.390128002969845	1	-0.443024757924648	0.0131001975999087	0.0528792479904656	-0.30131916160923	0.0776036674253768	0.254311653547004	protein_coding
ENSG00000005108	THSD7A	thrombospondin type 1 domain containing 7A [Source:HGNC Symbol;Acc:HGNC:22207]	13.4	23.8	26.8	16	15.7	15.3	0.724035218944648	0.00220593435203186	0.00534268312432641	0.791820558630778	0.00102467302849506	0.00289244731105736	0.0677853396861299	0.781056494932863	0.88462471746774	0.268669560312112	0.210457219093355	0.288404337276079	-0.455365658632536	0.0749312747779052	0.15353742008414	-0.523150998318666	0.0434892475971166	0.132687705412193	-0.572100302041448	0.0288554634742289	0.123348782740565	-0.60151932310055	0.0224513980197117	0.0740206902331121	-0.0489493037227819	0.84136705119047	1	-0.0783683247818847	0.748866412928467	0.86349256398703	-0.0294190210591028	0.904188387819581	0.968922851339668	protein_coding
ENSG00000005156	LIG3	DNA ligase 3 [Source:HGNC Symbol;Acc:HGNC:6600]	35.6	32.7	36.5	39.8	37.6	29.5	-0.226846103827329	0.196858518350883	0.267232422400758	-0.170474569534082	0.326168373564783	0.414347614092471	0.0563715342932468	0.774489502107228	0.881075125559119	0.169647487948492	0.322289847371162	0.412238315176356	0.396493591775821	0.0556622661896027	0.121687828829054	0.340122057482574	0.0962063637131839	0.229247076160955	0.245436552344335	0.221379011874028	0.466856973222618	-0.0944684959359696	0.631867847693408	0.784142681725311	-0.0946855051382396	0.630902947756831	1	-0.434590553418544	0.037777428761922	0.117488602741203	-0.339905048280304	0.0964461725275076	0.291087120680238	protein_coding
ENSG00000005175	RPAP3	RNA polymerase II associated protein 3 [Source:HGNC Symbol;Acc:HGNC:26151]	37.2	47	38.8	37.3	37	27.2	0.227050197481166	0.0603085726498303	0.0970656014122797	-0.153772092836842	0.1982484520604	0.274394728759169	-0.380822290318008	0.0097854130998171	0.0403932459563295	0.0274287722645389	0.813290332607812	0.860326554657227	-0.199621425216627	0.148009693085657	0.257856774862837	0.181200865101381	0.187302452215817	0.357935628161865	0.14776208421205	0.27826640841027	0.5295063057059	-0.295258029033742	0.0384676160792689	0.112862073015006	-0.0334387808893314	0.803238748193213	1	-0.476458894135123	0.00200548895171994	0.0125587726027729	-0.443020113245792	0.0035170913227696	0.0280275256766198	protein_coding
ENSG00000005194	CIAPIN1	cytokine induced apoptosis inhibitor 1 [Source:HGNC Symbol;Acc:HGNC:28050]	63.3	84.2	83.3	82.6	84	77.9	0.273449150647195	0.0601499500412728	0.0968304004597112	0.155574951076548	0.271159959516797	0.356106675229621	-0.117874199570646	0.468286294939249	0.663003763081309	0.411651234883346	0.00708909373932363	0.0151158587196524	0.138202084236152	0.396442561764944	0.529933844343367	0.256076283806798	0.124837114745337	0.273286123519815	0.233015577259247	0.160100486769514	0.385820848053623	0.13555338662838	0.405394668282915	0.602996147415666	-0.0230607065475515	0.886351407701979	1	-0.120522897178419	0.45855222599487	0.652382836965336	-0.0974621906308671	0.547703891016951	0.787324343336867	protein_coding
ENSG00000005206	SPPL2B	signal peptide peptidase like 2B [Source:HGNC Symbol;Acc:HGNC:30627]	69.2	82.8	73.4	68.5	70	70.1	0.105497176515181	0.557299430543237	0.632970953389548	-0.169106709489047	0.355499771937786	0.445069749319556	-0.274603886004228	0.196159021519431	0.374570630220169	-0.0426170472670874	0.81297181888257	0.860158443889038	-0.148114223782268	0.478368532753748	0.606456077002929	0.12648966222196	0.544205087564451	0.704318223150336	0.135254599014117	0.5169040032067	0.737399685249343	0.155924073304502	0.455836418934048	0.64737980305179	0.00876493679215737	0.966301660310795	1	0.0294344110825425	0.887207973436573	0.941908451903871	0.0206694742903852	0.920634534042574	0.975103569866037	protein_coding
ENSG00000005238	FAM214B	family with sequence similarity 214 member B [Source:HGNC Symbol;Acc:HGNC:25666]	18.1	35.9	32.9	29.7	29.8	32.5	0.863900725362457	1.50101845730861e-08	1.658917801519e-07	0.637243398462637	1.4372871547393e-06	9.28337284882948e-06	-0.22665732689982	0.0497126492507206	0.139235029574727	0.731385555349115	1.99039453699734e-07	1.60833029828635e-06	-0.132515170013342	0.235161606077309	0.362368055719433	0.094142156886478	0.394708595861719	0.576986103108953	0.0660820585522579	0.548039139301514	0.757356575522914	0.205238862858561	0.0729831385505972	0.183410688098322	-0.02806009833422	0.797946786058689	1	0.111096705972083	0.316912804761963	0.52207469589365	0.139156804306303	0.213291235713469	0.477660109453057	protein_coding
ENSG00000005249	PRKAR2B	protein kinase cAMP-dependent type II regulatory subunit beta [Source:HGNC Symbol;Acc:HGNC:9392]	46.8	66.4	73.5	47.8	48.5	40	0.413445857524308	0.0457664359800197	0.0765805136459629	0.456495565995944	0.0289401337982587	0.0532225913767112	0.0430497084716356	0.850898138943786	0.926112991582493	0.0875244352500574	0.659581392651795	0.731666543481537	-0.325921422274251	0.166694812783058	0.281933935971681	-0.368971130745886	0.120107034943305	0.266247689607663	-0.385037821045793	0.105676603095991	0.296409572418054	-0.656238674770978	0.00957898034273981	0.0373751286587259	-0.0160666902999063	0.944177365071654	1	-0.287267544025092	0.220850810991303	0.41258656995013	-0.271200853725185	0.246478900067505	0.518246727593171	protein_coding
ENSG00000005339	CREBBP	CREB binding protein [Source:HGNC Symbol;Acc:HGNC:2348]	38.7	62.6	64.4	51.8	53.1	53.9	0.597380269743237	0.0315269701716712	0.0554267240084541	0.534035896564674	0.0520813267836477	0.0885026771166369	-0.0633443731785636	0.836323676634537	0.91864176663131	0.416726934666855	0.12347115701117	0.183864904928496	-0.180653335076383	0.557562719854367	0.676971661584836	-0.117308961897819	0.702503037434397	0.818389966913707	-0.0939101169789937	0.75958181539938	0.880799635663037	-0.0537793664203482	0.860747654312534	0.928070201786363	0.0233988449188251	0.939152879448816	1	0.0635295954774707	0.835894359432661	0.91334429975586	0.0401307505586456	0.8958411847262	0.964949444796345	protein_coding
ENSG00000005379	TSPOAP1	TSPO associated protein 1 [Source:HGNC Symbol;Acc:HGNC:16831]	42.4	28.4	30.1	26.9	30.4	41.2	-0.688300663956389	0.00303728149796078	0.00709576716378093	-0.706105525761779	0.00250744327922339	0.00638671241048566	-0.0178048618053902	0.938190597673244	0.973075038264539	-0.675677434510536	0.00348530622770119	0.00807131429328281	0.0126232294458527	0.95616902775075	0.972622415399419	0.0304280912512429	0.894615870238142	0.941391727343222	0.201825550375144	0.384404015111134	0.630879874170923	0.661483487795166	0.00914261716493582	0.0360026733901236	0.171397459123901	0.458903025606509	1	0.631055396543923	0.0122187185498262	0.0502708550209008	0.459657937420021	0.057273892673633	0.206246719450509	protein_coding
ENSG00000005436	GCFC2	GC-rich sequence DNA-binding factor 2 [Source:HGNC Symbol;Acc:HGNC:1317]	21.3	17.9	20.7	18.8	21.1	20.2	-0.364166183417203	0.00149545956583913	0.00380070508017179	-0.252647936999718	0.017975778539534	0.0353672197603316	0.111518246417486	0.330017867428959	0.52800899450414	-0.139958327539052	0.165858302034681	0.235883796780611	0.224207855878151	0.0592679278703845	0.128029809717602	0.112689609460666	0.32504888649642	0.511426174003083	0.239511112021846	0.0448388633602143	0.168057390280785	0.186154310530194	0.111329497498377	0.24969990914846	0.12682150256118	0.269383965026752	1	0.0734647010695284	0.517757703685886	0.701082347449719	-0.0533568014916516	0.637110322265545	0.844657002354181	protein_coding
ENSG00000005448	WDR54	WD repeat domain 54 [Source:HGNC Symbol;Acc:HGNC:25770]	83.4	86.5	45.8	51	49.9	48.8	-0.128508832952327	0.66401892755748	0.729730309228362	-1.14625296692907	0.00142747359387659	0.00388893353654433	-1.01774413397674	0.00744725086642426	0.0326680952955002	-0.711200336362376	0.0285506806107594	0.0516198093252117	-0.582691503410049	0.099868171332097	0.191663912435451	0.435052630566696	0.212552208881056	0.387748289731878	0.349412131896045	0.312620762080832	0.563833251766311	0.324749756303044	0.34711447997132	0.547655215514733	-0.0856404986706508	0.801636934828232	1	-0.110302874263652	0.746458717076959	0.861921802215051	-0.024662375593001	0.942262947040029	0.982467964904807	protein_coding
ENSG00000005469	CROT	carnitine O-octanoyltransferase [Source:HGNC Symbol;Acc:HGNC:2366]	13.8	9.4	16.3	18.2	17.3	19.2	-0.672826234208968	8.17686498435181e-06	3.84560005619501e-05	0.0174821996929496	0.871829621551953	0.903686976785276	0.690308433901918	2.57455646581611e-05	0.000334093125969348	0.431600100210753	0.000633823304898299	0.00179699965227084	1.10442633441972	4.47049342487958e-08	1.05523223630479e-06	0.414117900517803	0.00339836621783431	0.0197640776417384	0.294656675042534	0.0276233080492208	0.119017320545854	0.456668013908948	0.00155369719426921	0.0083991072999461	-0.119461225475269	0.344410322058486	1	0.0425501133911453	0.733343939475515	0.853257742645144	0.162011338866415	0.203827581944982	0.464639852142886	protein_coding
ENSG00000005483	KMT2E	lysine methyltransferase 2E [Source:HGNC Symbol;Acc:HGNC:18541]	70.3	72	64.2	54.6	51.5	52.9	-0.115165990654654	0.497257770624954	0.577058845419858	-0.382913106943031	0.034942462283197	0.0627375147838973	-0.267747116288377	0.178281388133727	0.350216470019952	-0.363200412862334	0.0441137903763123	0.0754469935048226	-0.248034422207681	0.210888323796896	0.334939854661893	0.0197126940806961	0.919032101068411	0.955247495639954	-0.106824312466368	0.583263939690583	0.780122033042962	-0.0618364988912388	0.750110340779053	0.862074534760741	-0.126537006547064	0.516591408133392	1	-0.0815491929719349	0.674861132009022	0.813526403001109	0.0449878135751289	0.816669532221695	0.933254661097157	protein_coding
ENSG00000005486	RHBDD2	rhomboid domain containing 2 [Source:HGNC Symbol;Acc:HGNC:23082]	152.8	186.2	136.3	164.5	168.2	186	0.125635440767652	0.574425533186546	0.647781172136509	-0.42690806585239	0.0734015519852956	0.118814366563676	-0.552543506620042	0.044139115904554	0.127717495536996	0.116072219561672	0.603948467150521	0.683553322508524	-0.00956322120598015	0.970480810599552	0.982230949257805	0.542980285414062	0.0475807363405989	0.14142149372999	0.528269115192591	0.0531945112359662	0.188804195350476	0.681320204442343	0.0157208503279643	0.0555728965791111	-0.0147111702214709	0.954609215211961	1	0.138339919028281	0.593917408073142	0.758474889118919	0.153051089249751	0.555546869575371	0.793806805024266	protein_coding
ENSG00000005513	SOX8	SRY-box transcription factor 8 [Source:HGNC Symbol;Acc:HGNC:11203]	67	21.5	23.1	12.4	11.6	18.3	-1.76979532827364	9.26675735329631e-13	6.68902676988607e-11	-1.76373675499396	9.73095542269909e-13	8.45913001234524e-11	0.00605857327968029	0.957297718951127	0.981981002468635	-2.4274210726436	7.07430628711032e-15	3.01011732516544e-12	-0.657625744369959	1.39048974562292e-05	0.000123193581901244	-0.66368431764964	1.23712773166183e-05	0.000214166148749894	-0.779634926997878	1.53222013061497e-06	4.27883718340475e-05	-0.10887062618284	0.34240952211563	0.542999172527229	-0.115950609348239	0.318317172756701	1	0.554813691466799	0.000100292023250743	0.00119500495500461	0.670764300815038	1.09543223052974e-05	0.000362209483342237	protein_coding
ENSG00000005700	IBTK	inhibitor of Bruton tyrosine kinase [Source:HGNC Symbol;Acc:HGNC:17853]	44.8	33.6	35.3	29	30.9	30.3	-0.517636221347523	0.00581837580361332	0.0125923328026534	-0.550296892251355	0.00379914062371752	0.00916977231600067	-0.0326606709038315	0.863816145054997	0.9332515868899	-0.608443053975004	0.00178360260717671	0.0044795076973346	-0.090806832627481	0.634605628265243	0.742137428285841	-0.0581461617236495	0.760437876530129	0.857047387960704	0.0102472463627651	0.957070867191352	0.981590031818565	-0.0127762202342855	0.946493083056063	0.973136311115288	0.0683934080864145	0.720031645412031	1	0.0453699414893639	0.811882403357851	0.899871578001994	-0.0230234665970506	0.903765053469022	0.968922851339668	protein_coding
ENSG00000005801	ZNF195	zinc finger protein 195 [Source:HGNC Symbol;Acc:HGNC:12986]	17	32.4	31.1	22.2	21.6	19.8	0.829678570652537	1.02883610867107e-05	4.71253570569477e-05	0.66907209236495	0.000130819445929605	0.000477799778910273	-0.160606478287587	0.339892722577624	0.538955127131275	0.404519899800395	0.0097360854329111	0.0200054346632024	-0.425158670852142	0.0183285087714666	0.0503489055939252	-0.264552192564556	0.124060544612527	0.272252821555186	-0.326381460337565	0.0618740961129155	0.20838030551766	-0.443622650524159	0.0144602966126991	0.0521196023028826	-0.0618292677730094	0.710813665722268	1	-0.179070457959604	0.289742155260266	0.49205345115043	-0.117241190186594	0.48422041329362	0.741788808189029	protein_coding
ENSG00000005810	MYCBP2	MYC binding protein 2 [Source:HGNC Symbol;Acc:HGNC:23386]	18.7	31.7	34.9	23.3	22.7	24.1	0.653004984912157	0.0163232690365868	0.0310653174496907	0.688128289079169	0.0119610912278582	0.0248776542401902	0.0351233041670123	0.905313636880338	0.955858442909638	0.300824366730944	0.244069643915855	0.326280452457665	-0.352180618181212	0.242717650649103	0.371006021303209	-0.387303922348225	0.200673165227114	0.373897719354368	-0.434477185243808	0.153539365403478	0.375579122421911	-0.335605184970045	0.264543303103162	0.458260195829764	-0.0471732628955836	0.873253885818436	1	0.0516987373781791	0.861197654834651	0.927324512588005	0.0988720002737627	0.738344049229282	0.897999970858829	protein_coding
ENSG00000005812	FBXL3	F-box and leucine rich repeat protein 3 [Source:HGNC Symbol;Acc:HGNC:13599]	18.9	27.6	21.8	19.9	17	15.6	0.440777877537663	0.00236314966470656	0.00568343997153658	-0.00497751386947609	0.969252266291184	0.978755926409078	-0.445755391407139	0.00701061410167972	0.0310934681321339	0.115889618400916	0.372963917264638	0.464810665812543	-0.324888259136747	0.0399209973876509	0.0938337849630655	0.120867132270392	0.421738935720911	0.600695635277608	-0.133961363020335	0.374361531000845	0.622178985582973	-0.261199800287676	0.0926422601470429	0.21823028909055	-0.254828495290727	0.100231086378777	0.966966847051579	-0.382066932558068	0.0181691574333378	0.0678769028051757	-0.127238437267341	0.398987065066227	0.671722392238216	protein_coding
ENSG00000005882	PDK2	pyruvate dehydrogenase kinase 2 [Source:HGNC Symbol;Acc:HGNC:8810]	28.3	18.7	30.2	24.4	27.9	37.9	-0.735672869921368	0.00020453596290471	0.000657688156768443	-0.147819119459489	0.352956093149091	0.442639189492566	0.58785375046188	0.00403850477745325	0.0202037697235896	-0.199661750457049	0.215540013023466	0.294023999879898	0.536011119464319	0.0076919964068893	0.0246183471700303	-0.0518426309975604	0.774496359618806	0.864657297429847	0.10347474026615	0.568275856219986	0.771231519155695	0.557932797121922	0.00567489607460536	0.0243884085727452	0.15531737126371	0.394977724907277	1	0.609775428119483	0.00301046441384018	0.017279445902514	0.454458056855772	0.0198082265963439	0.0981849220834718	protein_coding
ENSG00000005889	ZFX	zinc finger protein X-linked [Source:HGNC Symbol;Acc:HGNC:12869]	35.4	41.4	46.3	39.7	39	35.1	0.126117628169876	0.425837630218906	0.508107788577189	0.183376120204304	0.250384440920164	0.333179658072432	0.0572584920344282	0.753438181037789	0.868678119594981	0.190868544780719	0.232342959233333	0.31316716470855	0.064750916610843	0.722629200674025	0.811514901076421	0.00749242457641486	0.967175832289776	0.982414130716094	-0.0403565707670702	0.824669095716708	0.914826578171391	-0.186122746074541	0.313656699535368	0.512792232031078	-0.0478489953434851	0.79293038860009	1	-0.193615170650956	0.295299224173937	0.497822553102121	-0.145766175307471	0.427585219600545	0.69789436724595	protein_coding
ENSG00000005893	LAMP2	lysosomal associated membrane protein 2 [Source:HGNC Symbol;Acc:HGNC:6501]	96.5	72.5	108.8	92.8	107	130.2	-0.511291813392359	0.0069002566311649	0.0146340830888386	-0.0282522124626628	0.865682635142135	0.899153532068467	0.483039600929696	0.0204501005973524	0.0712931601031892	-0.00787095961396295	0.96238389320364	0.974071059105455	0.503420853778396	0.0163480124141925	0.0457953937500136	0.0203812528486998	0.91574223577756	0.953407283102324	0.195838016146236	0.316042974356472	0.567158384300786	0.481763240095399	0.0206360303579246	0.0691961789417841	0.175456763297536	0.367819393681942	1	0.461381987246699	0.0258106323094602	0.0878593923814026	0.285925223949163	0.149349447842332	0.383002572904468	protein_coding
ENSG00000006007	GDE1	glycerophosphodiester phosphodiesterase 1 [Source:HGNC Symbol;Acc:HGNC:29644]	78.4	75	93.1	103.9	106.8	114.5	-0.198466826042211	0.124782459043983	0.181390594289504	0.012436259148164	0.920147237966042	0.941828987946943	0.210903085190375	0.152763686798032	0.314298757319418	0.440800751185028	0.00172690645480978	0.00436218566908597	0.639267577227239	0.000254371925169536	0.0014207045451006	0.428364492036864	0.0070680466525238	0.0348849958255975	0.421808917302411	0.00781208163360982	0.0457869576901069	0.528011592400315	0.00146930930133799	0.00799638576012587	-0.0065555747344533	0.963479312196209	1	0.0996471003634501	0.489283498728871	0.678550895526813	0.106202675097903	0.461464782879081	0.725114098578413	protein_coding
ENSG00000006015	REX1BD	required for excision 1-B domain containing [Source:HGNC Symbol;Acc:HGNC:26098]	30.1	36.6	37.6	31.9	30.8	35.5	0.104048948853389	0.720950994488405	0.778367100858074	0.0440680933260536	0.879837984789531	0.91049861591442	-0.0599808555273357	0.858684388305068	0.930567551910499	0.0900835938292118	0.757511167790172	0.814199725495124	-0.0139653550241776	0.966955376824604	0.979679271124571	0.0460155005031582	0.891456123266777	0.939693204061577	-0.0592695641829435	0.86043505984191	0.932417243113248	0.146543408706729	0.664253138039645	0.805120613865294	-0.105285064686102	0.755297312151861	1	0.100527908203571	0.765809953066114	0.873245917011698	0.205812972889673	0.543478786884053	0.783899063793778	protein_coding
ENSG00000006025	OSBPL7	oxysterol binding protein like 7 [Source:HGNC Symbol;Acc:HGNC:16387]	19.5	9.8	13.6	11.3	11.5	16.5	-1.13652658886576	7.7515729217427e-06	3.68091578771388e-05	-0.756714723850072	0.000550843775138772	0.00168941445375926	0.379811865015687	0.0792012496403936	0.195841108034183	-0.816896010922404	0.000274648208283396	0.000858288921479364	0.319630577943355	0.135411696590457	0.240963535908107	-0.0601812870723318	0.77122944963834	0.863334877541008	-0.0414382745441785	0.841045497410646	0.921944351638108	0.49742299536998	0.0248069108448371	0.0799806463509814	0.0187430125281533	0.927813124944589	1	0.557604282442312	0.0134561528001105	0.0539346888014343	0.538861269914159	0.0162587986767557	0.0844757441531048	protein_coding
ENSG00000006042	TMEM98	transmembrane protein 98 [Source:HGNC Symbol;Acc:HGNC:24529]	78.3	100	106.9	95.3	107.8	116.7	0.236618581013285	0.0513768284925647	0.0846283557351547	0.229579981126214	0.0580299559960299	0.0973087310891465	-0.00703859988707142	0.958142083876555	0.982446531435096	0.335693468683262	0.0081071951423321	0.0170085945577226	0.0990748876699764	0.463458846427092	0.593275757096006	0.106113487557048	0.432785797469068	0.610463308223763	0.236740654537264	0.0899383600996743	0.266730253934636	0.359336829162067	0.0139459273906864	0.0507521269367563	0.130627166980216	0.336237312069422	1	0.25322334160502	0.0712583342766474	0.1861350576606	0.122596174624804	0.365865120423608	0.640917999147272	protein_coding
ENSG00000006062	MAP3K14	mitogen-activated protein kinase kinase kinase 14 [Source:HGNC Symbol;Acc:HGNC:6853]	14.5	16.4	14.4	11.5	12.9	14.3	0.0521244055629349	0.75642533477995	0.808790000131519	-0.245868731109336	0.159461260287848	0.228352592117103	-0.29799313667227	0.13723473576734	0.291659889934559	-0.372025732961355	0.0406784046896422	0.070315279605177	-0.42415013852429	0.0403649660884596	0.0946846274023361	-0.126157001852019	0.520023943733286	0.68552249848653	0.0463430558076236	0.811868479216355	0.907445143125207	0.207633607326875	0.293042832595569	0.490497884082583	0.172500057659643	0.381510238398851	1	0.333790609178895	0.0993847428704523	0.238139935945813	0.161290551519252	0.411235406665413	0.682899208803126	protein_coding
ENSG00000006118	TMEM132A	transmembrane protein 132A [Source:HGNC Symbol;Acc:HGNC:31092]	206.3	133.1	156.2	154.1	160.1	147.2	-0.764619359902485	1.03136958634859e-05	4.72280227744839e-05	-0.636821098551499	8.30461885151174e-05	0.000321699526138221	0.127798261350985	0.382957142134849	0.582288842616844	-0.441009426632328	0.00246650524168524	0.00595771186925733	0.323609933270157	0.0359485833236471	0.0862767907252172	0.195811671919171	0.187301388896453	0.357935628161865	0.237165607206482	0.11407693719018	0.311233494366492	0.131109987649748	0.370957519131832	0.571021718092401	0.0413539352873111	0.775603298899919	1	-0.0647016842694235	0.65614476850353	0.800876029435613	-0.106055619556735	0.467511947729829	0.729511743181201	protein_coding
ENSG00000006125	AP2B1	adaptor related protein complex 2 subunit beta 1 [Source:HGNC Symbol;Acc:HGNC:563]	123	190.8	226	157.2	163.6	159.8	0.522215573182398	0.000527318620503825	0.00151066881199971	0.663013123390499	4.09163543571917e-05	0.000173824627851139	0.140797550208102	0.349985575240159	0.549356059223195	0.350903076906499	0.0117470219195582	0.0236417223571492	-0.171312496275899	0.258266950862377	0.388922658847639	-0.312110046484	0.0473506404960174	0.14097081682565	-0.264775247859658	0.087757502375733	0.261995976532021	-0.285743044754523	0.0670993973792369	0.172293180280273	0.047334798624342	0.750830886390007	1	0.0263670017294774	0.859467477525879	0.92663396973501	-0.0209677968948646	0.888003189908491	0.96201833015949	protein_coding
ENSG00000006194	ZNF263	zinc finger protein 263 [Source:HGNC Symbol;Acc:HGNC:13056]	32.7	34.5	26.6	24.1	25.9	24.6	-0.0568045977883547	0.661794707146258	0.727731135735028	-0.534742586163606	0.000640702164402293	0.00192950517716906	-0.477937988375251	0.00444920240275121	0.021766061045992	-0.467320856728578	0.00201973079825785	0.00500644293684366	-0.410516258940223	0.0121278996068784	0.035980919035526	0.0674217294350281	0.653283956157014	0.785232551821496	0.165937331805528	0.275162421410381	0.526458548311968	0.0989067506217545	0.51099927003944	0.693881716349927	0.0985156023704999	0.512794369055429	1	0.0314850211867264	0.833469090102337	0.912166194583189	-0.0670305811837735	0.654846119932263	0.854237305587265	protein_coding
ENSG00000006210	CX3CL1	C-X3-C motif chemokine ligand 1 [Source:HGNC Symbol;Acc:HGNC:10647]	23.3	2.9	9.9	10.1	12.6	30.7	-3.14987579252622	6.51248300055064e-15	1.78475148535429e-12	-1.46756178370422	5.5046717534827e-10	1.26427610201792e-08	1.682314008822	4.98786800650556e-10	5.63977886693625e-08	-1.19910449401682	1.14078155961954e-08	1.45927982891522e-07	1.9507712985094	4.62700089588907e-11	4.98759849904202e-09	0.268457289687403	0.0656739306936813	0.176480270132314	0.565255420700726	0.000599010457933333	0.00591655473080272	1.85809156553741	6.04024009336063e-11	7.87618081206033e-09	0.296798131013324	0.0431945658362343	0.701217806230996	1.58963427585001	7.19622949582923e-10	9.86066395915787e-08	1.29283614483669	1.6717609951837e-08	2.4134556724219e-06	protein_coding
ENSG00000006282	SPATA20	spermatogenesis associated 20 [Source:HGNC Symbol;Acc:HGNC:26125]	35	11.2	25	20.8	23.2	34.2	-1.77868622363377	1.57434510436135e-12	9.92995663014597e-11	-0.723163358398766	1.08280150077533e-06	7.26164142100222e-06	1.055522865235	2.93073113063295e-08	1.41175397936442e-06	-0.738661486574758	8.31330806887457e-07	5.37241719287102e-06	1.04002473705901	3.72762233504073e-08	9.1321099295869e-07	-0.0154981281759929	0.893941449713267	0.941024694037357	0.0993500136754027	0.396703677810262	0.641686851391969	0.68017184028123	1.13410560638502e-05	0.000131164902317993	0.114848141851396	0.329398007593225	1	0.695669968457223	8.69886059955409e-06	0.000176034889905119	0.580821826605828	7.2360198774272e-05	0.00152292468097995	protein_coding
ENSG00000006451	RALA	RAS like proto-oncogene A [Source:HGNC Symbol;Acc:HGNC:9839]	60.2	105.7	101.3	89.7	85.1	77.8	0.687948777895477	1.29667361210286e-05	5.77732588429077e-05	0.523667261014284	0.000291102265871893	0.000960578068751557	-0.164281516881193	0.24994908754409	0.440006089083348	0.619976961533476	4.62863543806038e-05	0.000180425280612339	-0.0679718163620009	0.628959064904344	0.737946384183901	0.0963097005191923	0.495049010039748	0.663993981197236	-0.0270244740911329	0.847252802323495	0.925661164862073	-0.152784535555632	0.283755043479088	0.480176119911331	-0.123334174610325	0.384281900582102	1	-0.249094236074824	0.0883599569174074	0.21808764210007	-0.125760061464499	0.375260057295115	0.650623252554445	protein_coding
ENSG00000006453	BAIAP2L1	BAI1 associated protein 2 like 1 [Source:HGNC Symbol;Acc:HGNC:21649]	28	7.8	10.2	17.8	19.6	21.6	-1.97290251314651	2.92646324242999e-11	9.34517434900333e-10	-1.67576087205692	3.29851400772655e-10	8.35871535051507e-09	0.297141641089584	0.0643360227554566	0.168379597269825	-0.63571885168778	0.000123925419513251	0.000426329810236117	1.33718366145873	4.82701382455151e-08	1.12461075690452e-06	1.04004202036914	1.58374030624895e-06	3.92151562201214e-05	1.14882583800962	3.97419124407225e-07	1.44726797804964e-05	1.29200128088902	7.34213203927148e-08	2.05034426499103e-06	0.108783817640476	0.472512768793821	1	0.251959260519875	0.106019348985671	0.249061346172088	0.143175442879399	0.345840476132532	0.622982916509237	protein_coding
ENSG00000006468	ETV1	ETS variant 1 [Source:HGNC Symbol;Acc:HGNC:3490]	14.8	9.3	27.7	13.2	12	17.4	-0.769158001418618	0.000187022821331561	0.000607833567459298	0.704352622574595	0.000244800528783807	0.000824620781230286	1.47351062399321	2.72279150778702e-07	8.12265975819343e-06	-0.12015324767086	0.463474235960978	0.55436565477534	0.649004753747757	0.0025045300021677	0.00971820148909277	-0.824505870245455	0.000288619727768161	0.00276955037286849	-0.993786063564168	3.97043070194967e-05	0.000614648796899546	-0.455088274893372	0.0232363702367078	0.075977525352185	-0.169280193318713	0.370998404165691	1	0.369417595352083	0.0600563457942867	0.164612825080153	0.538697788670796	0.00902383332871688	0.0550773118106947	protein_coding
ENSG00000006530	AGK	acylglycerol kinase [Source:HGNC Symbol;Acc:HGNC:21869]	11.1	11.6	12.4	11.6	11.9	10.8	-0.040459725178637	0.760433343425811	0.812223987967495	-0.0438678018490286	0.740968604030799	0.797226600916555	-0.00340807667039165	0.982196363219639	0.992954266806882	0.112149429364216	0.399591565984547	0.491293135913934	0.152609154542853	0.324483455160218	0.458696711530475	0.156017231213245	0.313988490909093	0.500037418448647	0.162789561013461	0.293677235648927	0.544766246763218	0.0197020831959677	0.89738646966361	0.948435197820904	0.00677232980021618	0.964628336211067	1	-0.136315148017277	0.377566110285062	0.582136591703935	-0.143087477817493	0.354489193268552	0.630692755937414	protein_coding
ENSG00000006576	PHTF2	putative homeodomain transcription factor 2 [Source:HGNC Symbol;Acc:HGNC:13411]	18.6	15.9	19.2	18.7	17.4	15.1	-0.330041581689484	0.0119075448583267	0.0235658620335721	-0.166484756821227	0.173155671249496	0.244797940756588	0.163556824868257	0.240842757894437	0.429016916645935	0.0385490743794005	0.744736180145792	0.803901415099627	0.368590656068884	0.0135342208939434	0.0393148991091619	0.205033831200627	0.145408243482974	0.302587630485997	0.0677213700394331	0.621470544410638	0.803569346586011	-0.127782972257518	0.355944722143488	0.55633351496743	-0.137312461161194	0.321790681207549	1	-0.332816803458145	0.0236965929692618	0.0825576840594688	-0.195504342296951	0.16423553124758	0.406540769250171	protein_coding
ENSG00000006607	FARP2	FERM, ARH/RhoGEF and pleckstrin domain protein 2 [Source:HGNC Symbol;Acc:HGNC:16460]	11.7	18.4	15.1	14.5	15	14.7	0.539604461144591	0.000518048510110693	0.00148700982779687	0.150715956576196	0.262700190857325	0.346856066141767	-0.388888504568395	0.0190779911860425	0.0676175181172727	0.304572415108039	0.0302830419374664	0.0544172599563118	-0.235032046036552	0.137363922858953	0.243561494539577	0.153856458531842	0.32270508989919	0.509552597517578	0.195909578691287	0.211476716555887	0.453436816071097	0.176427078383307	0.258573425114263	0.452524484324334	0.0420531201594451	0.784203514588958	1	0.0225706198514647	0.883068096533721	0.939549125015052	-0.0194825003079804	0.898911757137751	0.96671128707418	protein_coding
ENSG00000006625	GGCT	gamma-glutamylcyclotransferase [Source:HGNC Symbol;Acc:HGNC:21705]	49.1	44.9	54.1	60.4	56.9	45.2	-0.277393779082396	0.274658181392362	0.354425230242067	-0.113124316530708	0.648888609907257	0.719963094819667	0.164269462551687	0.566422112981469	0.74175744268222	0.340477376402645	0.173277674449094	0.245056128589818	0.617871155485041	0.0415055257271033	0.0967285738658884	0.453601692933354	0.123694230910076	0.271740763530573	0.311294577390969	0.281926682332867	0.532531837224315	-0.0302203117090999	0.915565715643967	0.957986741664106	-0.142307115542385	0.617838918096632	1	-0.483822004642454	0.102385521472693	0.242987156420368	-0.341514889100069	0.23974930260277	0.509865378637931	protein_coding
ENSG00000006634	DBF4	DBF4 zinc finger [Source:HGNC Symbol;Acc:HGNC:17364]	37.8	36.9	39.9	48.8	43.1	26.4	-0.153488696300628	0.124379917216127	0.18091929484235	-0.142849671554899	0.150703898101603	0.217837594171716	0.0106390247457292	0.923623399624858	0.965952610482807	0.407254871921068	0.000349849238309628	0.00106309196283187	0.560743568221696	6.5622414164509e-05	0.000453052440062317	0.550104543475967	8.09756097495449e-05	0.00098814689361539	0.330603515658881	0.00715643712317119	0.0428183011767324	-0.377004356241662	0.00284150817848246	0.0138972612637274	-0.219501027817086	0.059403508737452	0.808497754861836	-0.927108899717629	9.34174943645789e-08	4.75369592501591e-06	-0.707607871900543	3.99666016748522e-06	0.000166123388812515	protein_coding
ENSG00000006652	IFRD1	interferon related developmental regulator 1 [Source:HGNC Symbol;Acc:HGNC:5456]	37.9	55.3	46.4	33.7	34.3	24.2	0.432177308171845	0.000242206451703283	0.000760434197590366	0.0774412990990549	0.433488041721968	0.522324178150571	-0.35473600907279	0.00518208810027476	0.0245500095204637	-0.125425944651291	0.214527432090456	0.292889812502794	-0.557603252823136	9.1153251717786e-05	0.000601574255928524	-0.202867243750346	0.0865861094789642	0.212658621833309	-0.216107490943644	0.0692495572363996	0.223492233723622	-0.709577411177609	5.26156208764869e-06	6.88302567922263e-05	-0.0132402471932984	0.907290302912744	1	-0.506710167427263	0.000254914043702058	0.00247698628162174	-0.493469920233965	0.000330534230283276	0.00481989973887115	protein_coding
ENSG00000006704	GTF2IRD1	GTF2I repeat domain containing 1 [Source:HGNC Symbol;Acc:HGNC:4661]	40.7	42.8	42.8	37.1	41.5	44.3	-0.0446514381118092	0.544154442918601	0.620088321062151	-0.146917671688638	0.0574759929309651	0.0964935447721706	-0.102266233576829	0.234915323729968	0.422590740668962	-0.116964747728339	0.123620218270139	0.184052975065366	-0.0723133096165294	0.396663272354782	0.530141217614852	0.0299529239602995	0.723385388596043	0.83171573264662	0.158350956260782	0.0729348241746503	0.231686281351654	0.270502579836197	0.00433219021693959	0.0196872354181271	0.128398032300483	0.14026504137406	1	0.240549655875898	0.00960524918174047	0.0419409327625065	0.112151623575415	0.194217527871263	0.450705409735025	protein_coding
ENSG00000006712	PAF1	PAF1 homolog, Paf1/RNA polymerase II complex component [Source:HGNC Symbol;Acc:HGNC:25459]	60.5	93.1	98.8	95.5	95.7	91.7	0.464660656471158	0.0182696824481252	0.0344211716970096	0.448369165304758	0.0221567507033115	0.0423516375602133	-0.0162914911664005	0.939074211482729	0.973440891680295	0.634404958445729	0.00220608364943364	0.00539802762222951	0.169744301974571	0.429951983713073	0.561678405482481	0.186035793140972	0.387821160645479	0.571204258196097	0.164686123209121	0.443410085091388	0.681122711936409	0.115285079739971	0.590054503288919	0.755285611304864	-0.0213496699318502	0.920207578804978	1	-0.0707507134010009	0.74030693340374	0.858095596565211	-0.0494010434691508	0.816781030235746	0.933254661097157	protein_coding
ENSG00000006715	VPS41	VPS41 subunit of HOPS complex [Source:HGNC Symbol;Acc:HGNC:12713]	27.4	46.8	56.5	37	40.9	48.1	0.668389044965671	1.13714236257044e-05	5.14738377950769e-05	0.836219373801334	5.36771186010526e-07	3.94681823856489e-06	0.167830328835663	0.222314577402517	0.406399593218915	0.462676986180506	0.000669379868846003	0.00188853657291416	-0.205712058785165	0.138981650705935	0.24572928488401	-0.373542387620828	0.0114367767133641	0.0502601136722109	-0.254702815538467	0.070952586228108	0.22693886705734	-0.0144782318586347	0.91439328181557	0.957194417562861	0.118839572082361	0.383226874721568	1	0.359064155762193	0.0144606398437986	0.0570556577926744	0.240224583679832	0.0870732605113645	0.273008108064191	protein_coding
ENSG00000006744	ELAC2	elaC ribonuclease Z 2 [Source:HGNC Symbol;Acc:HGNC:14198]	48.2	48.7	52.2	49.4	50.8	48.2	-0.114776688537042	0.319735111838752	0.401849749189335	-0.120280693269037	0.297757906179756	0.384632706321041	-0.00550400473199429	0.966435375465526	0.986819929643328	0.019625884312573	0.86243184767312	0.898843660244082	0.134402572849615	0.311145601066817	0.445489526578355	0.13990657758161	0.292267243448397	0.477533251749913	0.164801192251394	0.217294479749889	0.461383380574649	0.105717263857508	0.423033634368569	0.619196921018366	0.0248946146697839	0.849114119043403	1	-0.0341893137241013	0.793987187207803	0.890248001640165	-0.0590839283938852	0.652298111574047	0.852559062811476	protein_coding
ENSG00000006756	ARSD	arylsulfatase D [Source:HGNC Symbol;Acc:HGNC:717]	20.4	44.8	43.4	39.2	47.2	67.1	0.990063653501038	2.68647672033285e-07	1.94875020596957e-06	0.840719949782743	2.73381701799078e-06	1.60796971130931e-05	-0.149343703718295	0.332056995602301	0.530326902597156	0.942053045417484	5.59876984347723e-07	3.84728047595339e-06	-0.0480106080835547	0.752425813444491	0.835116212080174	0.10133309563474	0.507648000751167	0.674945681145799	0.328335584474306	0.0416344793965463	0.159940103911323	0.85182632649985	2.08033471582241e-05	0.000218138339948979	0.227002488839566	0.147003322017532	1	0.750493230865109	8.82674096903606e-05	0.00108284958063994	0.523490742025544	0.00253149175242255	0.0221851979105258	protein_coding
ENSG00000006831	ADIPOR2	adiponectin receptor 2 [Source:HGNC Symbol;Acc:HGNC:24041]	50.5	73.6	59.2	61.8	62.1	54.6	0.434566367803469	0.000186634472234878	0.00060669336179448	0.0161540374957742	0.866905973828475	0.900015552253363	-0.418412330307695	0.00122719848974885	0.0078243581943017	0.305050336267833	0.00437015043337944	0.00984821775014803	-0.129516031535636	0.252855620916079	0.383205786352242	0.288896298772058	0.0167016647170568	0.0664491183095698	0.280601448401667	0.019571465576578	0.0923538527944082	0.102235466655608	0.36379947038544	0.564185298872452	-0.008294850370391	0.940570416254073	1	-0.186660832116451	0.105864310486904	0.248941250183647	-0.17836598174606	0.121090930534168	0.337299736377527	protein_coding
ENSG00000007047	MARK4	microtubule affinity regulating kinase 4 [Source:HGNC Symbol;Acc:HGNC:13538]	63.4	52.3	55.1	43.3	44.4	52.6	-0.389917551638153	0.00506750959515815	0.0111523836455849	-0.415755277135298	0.00319285512763196	0.00789498005179402	-0.025837725497145	0.855120739108263	0.928510323728528	-0.534811981847232	0.000380304103516249	0.00114338732795728	-0.144894430209079	0.312852269692521	0.447022653646021	-0.119056704711934	0.404785463113478	0.585627787498374	-0.105177482096868	0.460642414567257	0.695112197959681	0.149659188325544	0.297275024869676	0.495223560387161	0.013879222615066	0.921913239187187	1	0.268715893037478	0.0698823297500074	0.183340481864006	0.254836670422412	0.084143080884674	0.267442360994014	protein_coding
ENSG00000007062	PROM1	prominin 1 [Source:HGNC Symbol;Acc:HGNC:9454]	34.7	33.1	21.9	34.5	30.6	26.3	-0.171799787490386	0.229623247889914	0.304450864709473	-0.871593080289998	8.20324841385722e-06	4.19078431607132e-05	-0.699793292799612	0.000337669019192115	0.00272443631303259	0.0125537670270614	0.928133658948424	0.948369131163869	0.184353554517448	0.260088049684203	0.39101475363495	0.884146847317059	2.74628672512494e-05	0.000405328840231107	0.691526984221451	0.000379182420969631	0.00402032823911997	0.476035041331868	0.00772800466647537	0.0312776238929262	-0.192619863095608	0.240103713991161	1	-0.408111805985192	0.0191095838972054	0.0703833398710511	-0.215491942889584	0.191114520312038	0.446292703484308	protein_coding
ENSG00000007080	CCDC124	coiled-coil domain containing 124 [Source:HGNC Symbol;Acc:HGNC:25171]	126.5	146.5	167.6	153.9	162.2	145.4	0.0434130431103001	0.85585958384471	0.888215251038839	0.135847926408757	0.569852399411932	0.649784446127753	0.0924348832984567	0.738191635293261	0.859743610967135	0.273636518023906	0.256679089346648	0.34032342727724	0.230223474913606	0.409167207537761	0.54174783644596	0.137788591615149	0.618988126216002	0.759307853471682	0.178022625919535	0.521353526723524	0.739883814918545	0.0230911529993129	0.933343225235042	0.966642749732603	0.0402340343043852	0.884147545994808	1	-0.114697438615837	0.678628434279633	0.816000853813705	-0.154931472920222	0.576300139454804	0.807119701588975	protein_coding
ENSG00000007168	PAFAH1B1	platelet activating factor acetylhydrolase 1b regulatory subunit 1 [Source:HGNC Symbol;Acc:HGNC:8574]	156.9	194.8	167.4	130.2	134.4	120	0.200730501927827	0.101981537266203	0.152665445427019	-0.120444942347611	0.321000655149913	0.40897168017642	-0.321175444275438	0.0291336389630478	0.0933350125606341	-0.261961033003111	0.040298679337286	0.0697558447922682	-0.462691534930938	0.00306291972317802	0.0115004004281315	-0.1415160906555	0.310752990507656	0.496989624482521	-0.111604762334194	0.421542394530553	0.66268734593716	-0.266243221276733	0.0651914995960322	0.168805817251152	0.0299113283213066	0.828065395918615	1	-0.124727130621233	0.370213604575331	0.575464696440927	-0.154638458942539	0.269341257518007	0.544849092056632	protein_coding
ENSG00000007202	KIAA0100	KIAA0100 [Source:HGNC Symbol;Acc:HGNC:28960]	89.7	91.1	112.8	89	94.8	94.7	-0.0747983490336247	0.800180494458046	0.844220848096395	0.129365743843489	0.659608144075004	0.728846038512181	0.204164092877114	0.550180366394964	0.729543907735313	-0.0330937270376805	0.910632799534057	0.934739825778705	0.0417046219959442	0.902383849164943	0.937280430214426	-0.16245947088117	0.633832074771377	0.770264443963056	-0.0650198789743007	0.84835755169924	0.925892220953426	-0.0502957089729004	0.882383652657417	0.939624689134469	0.0974395919068688	0.77464858220301	1	0.112163761908269	0.741824554188213	0.85914771267597	0.0147241700014003	0.965444801383441	0.990064782218512	protein_coding
ENSG00000007237	GAS7	growth arrest specific 7 [Source:HGNC Symbol;Acc:HGNC:4169]	27.6	19.4	25.3	12.3	13.9	16.4	-0.618856598631689	0.00691191802942218	0.0146549701832844	-0.332529778023169	0.114743443331207	0.173358880136637	0.28632682060852	0.227421414967377	0.412689855133545	-1.17230430266672	2.41082372175305e-05	0.000101840448522381	-0.553447704035034	0.0271262049950039	0.0688113599881107	-0.839774524643554	0.00184251633830701	0.0122197074134889	-0.67242484085561	0.0089967950621898	0.0510418173194901	-0.417162151611741	0.0855057792738019	0.206137832150002	0.167349683787944	0.476606840728168	1	0.422612373031813	0.0828159426299936	0.207862616638368	0.25526268924387	0.281082894088204	0.557305863214246	protein_coding
ENSG00000007255	TRAPPC6A	trafficking protein particle complex 6A [Source:HGNC Symbol;Acc:HGNC:23069]	101.6	70.7	47.3	54.2	51.3	62.5	-0.712538905708847	0.0545657759129492	0.0891515428993436	-1.39225790993813	0.00110167875690296	0.00308504395919016	-0.679719004229284	0.100981498760957	0.234357665202514	-0.903754357827689	0.0189838891341611	0.0360651513817707	-0.191215452118841	0.631079226712927	0.739511316989671	0.488503552110443	0.230877501580918	0.410406587847611	0.344968208994264	0.392166707699971	0.637921880965878	0.635381713788215	0.123624040704579	0.269470456649029	-0.14353534311618	0.718836344088462	1	0.146878161677771	0.712033655243323	0.838214209801914	0.290413504793951	0.467912396476196	0.729653130522289	protein_coding
ENSG00000007372	PAX6	paired box 6 [Source:HGNC Symbol;Acc:HGNC:8620]	186.5	227.2	199.1	179.2	169.8	198	0.138092165835349	0.425031387671133	0.507370432429277	-0.153745343558458	0.380721268706725	0.470669179120654	-0.291837509393807	0.154630887610565	0.316765085743726	-0.0471458177887359	0.785198895576253	0.836576235013998	-0.185237983624085	0.358123102692275	0.49284926982254	0.106599525769722	0.593988784484867	0.74152947983867	-0.0160364766585846	0.935831306147365	0.970961010593991	0.21327692627079	0.291874831357752	0.4889477981997	-0.122636002428306	0.540236049973357	1	0.106677400501068	0.593716168135769	0.758397592241053	0.229313402929374	0.25824988830958	0.533508275727982	protein_coding
ENSG00000007376	RPUSD1	RNA pseudouridine synthase domain containing 1 [Source:HGNC Symbol;Acc:HGNC:14173]	37.6	45.3	51.5	53.7	51.9	49.7	0.109042096543628	0.594962157683171	0.667125043521442	0.192712724221311	0.349631533421268	0.439021467388521	0.0836706276776831	0.723947192118443	0.850752391115859	0.510062057269781	0.0191817416794637	0.0364196314249939	0.401019960726154	0.102740025931089	0.195937201758323	0.317349333048471	0.19017208334877	0.361581892717106	0.224950906945868	0.347080698098618	0.595985249062679	0.177704947766794	0.455602913062521	0.647275591012029	-0.0923984261026028	0.696246697735359	1	-0.139644385281676	0.556390535178328	0.731438076678131	-0.0472459591790736	0.841514803466168	0.942958416175713	protein_coding
ENSG00000007392	LUC7L	LUC7 like [Source:HGNC Symbol;Acc:HGNC:6723]	94.7	67	90.1	75.6	73.7	76.1	-0.66220563139089	0.00762685985940244	0.015980134387285	-0.333811475892336	0.142334945792945	0.207858899794628	0.328394155498554	0.202498990677967	0.382366714968124	-0.338704478477292	0.137123505253975	0.201083797973112	0.323501152913598	0.209126339788943	0.333008054761415	-0.00489300258495615	0.98448443934915	0.990749572587621	-0.0761472846936184	0.762434099204955	0.882384721927201	-0.0183872455322111	0.941736974051183	0.971343378986118	-0.0712542821086623	0.777310668076473	1	-0.0134942429472549	0.957234733155593	0.979280506193786	0.0577600391614074	0.818562987427006	0.933801260947568	protein_coding
ENSG00000007402	CACNA2D2	calcium voltage-gated channel auxiliary subunit alpha2delta 2 [Source:HGNC Symbol;Acc:HGNC:1400]	38.7	46.5	40.3	17.4	22.8	28.7	0.17771585205392	0.532257076902484	0.609581008389026	-0.131042719438188	0.648311813383602	0.719412100102907	-0.308758571492108	0.35406274014511	0.55355986766208	-1.13883857912381	0.00118047539194119	0.00312186892579279	-1.31655443117773	0.000845857956292896	0.00392219021947228	-1.00779585968562	0.00656550340273673	0.0330297524949752	-0.620365633169718	0.0731486865194651	0.232046519979053	-0.279867050733092	0.400492891303547	0.598289724941908	0.387430226515905	0.251409819150994	1	0.72792880895253	0.0391867550571206	0.12075674528656	0.340498582436625	0.30970329075349	0.58767662342368	protein_coding
ENSG00000007520	TSR3	TSR3 ribosome maturation factor [Source:HGNC Symbol;Acc:HGNC:14175]	152	157.4	207.9	181.6	182.7	192.3	-0.12342758679906	0.649750340807791	0.716924611745678	0.176783417270922	0.511561013847952	0.595976802883001	0.300211004069982	0.341133698398284	0.540392943019678	0.241035120668753	0.372522412494292	0.464403615082513	0.364462707467813	0.250979603406525	0.380898179789761	0.0642517033978306	0.836446049874471	0.905467393443811	0.0390283016222812	0.900126924687807	0.954671380600238	0.121733373601369	0.696012451852291	0.827183045497956	-0.0252234017755494	0.935380132483106	1	0.0574816702035381	0.85345162383357	0.923556347929577	0.0827050719790875	0.790439579034558	0.924797624250067	protein_coding
ENSG00000007541	PIGQ	phosphatidylinositol glycan anchor biosynthesis class Q [Source:HGNC Symbol;Acc:HGNC:14135]	32.7	27	35.7	29.3	32.3	42.3	-0.438735822662398	0.0427564942146053	0.0721789261804086	-0.135979823220227	0.502654025529111	0.587453049423939	0.302755999442171	0.201928026999844	0.381466791513082	-0.177939737074446	0.383647096862243	0.475650061076038	0.260796085587952	0.269142640557649	0.400309755788485	-0.041959913854219	0.856351485467818	0.918263803467152	0.0685663119135956	0.767411669693471	0.884536590196302	0.470827189571889	0.0539438009005327	0.147035960344018	0.110526225767815	0.634431721315084	1	0.512787103426108	0.0376426016763034	0.117204549683064	0.402260877658294	0.0950314791113382	0.288492262538019	protein_coding
ENSG00000007545	CRAMP1	cramped chromatin regulator homolog 1 [Source:HGNC Symbol;Acc:HGNC:14122]	16.7	17.1	22.1	15.6	15.1	16.4	-0.0842124386683883	0.355850949931019	0.43778087266489	0.178478948904982	0.057003915833943	0.0958104277670504	0.26269138757337	0.0190302821797811	0.0675671129918491	-0.0874564301585972	0.338627270417531	0.429292169893413	-0.0032439914902089	0.975076805057678	0.985314471656621	-0.265935379063579	0.0178757037891894	0.0701364364395544	-0.343281827712283	0.00341415732801442	0.0240130592704159	-0.201972950769802	0.0633032899482042	0.165195431757991	-0.0773464486487044	0.459900358237815	1	0.063962428293777	0.539957737146921	0.719096537685932	0.141308876942481	0.183981148266005	0.436351621672206	protein_coding
ENSG00000007866	TEAD3	TEA domain transcription factor 3 [Source:HGNC Symbol;Acc:HGNC:11716]	64.5	24.5	29.6	22.9	31.7	35.2	-1.51924317869221	3.00346245593677e-13	2.76711855197495e-11	-1.34980487093598	2.0020381073328e-12	1.46474905689883e-10	0.169438307756234	0.0789759171089702	0.195481210812542	-1.47848891046977	4.76417914691121e-13	5.70607500936351e-11	0.040754268222442	0.660776340423612	0.762985977883981	-0.128684039533792	0.175004020803439	0.34215719617543	0.307134540208249	0.00323698749004319	0.0230515008710508	0.476501278784164	4.99719671382612e-05	0.000460134815864775	0.435818579742041	0.00013836500341776	0.0183378995103424	0.605185318317955	2.68849350302062e-06	6.79222678911569e-05	0.169366738575914	0.0777756637656277	0.25466883503978	protein_coding
ENSG00000007923	DNAJC11	DnaJ heat shock protein family (Hsp40) member C11 [Source:HGNC Symbol;Acc:HGNC:25570]	46.5	67	66.2	59.1	57	55	0.397067106174971	0.000164998091830444	0.000544348938340429	0.277104175317698	0.00416256164309829	0.0099283757497059	-0.119962930857274	0.24048955046799	0.428812918120526	0.344948671188013	0.000674900736223428	0.00190178982293423	-0.0521184349869585	0.604660010467678	0.717981031743547	0.0678444958703151	0.50149712335979	0.669753202174965	-0.00518124828994482	0.958800049999112	0.982560401092385	-0.0464185747739657	0.644490837562948	0.792936566166132	-0.0730257441602599	0.469892093121586	1	-0.114263070644281	0.263056259823363	0.460968534202228	-0.0412373264840209	0.681719588982501	0.867384642292891	protein_coding
ENSG00000008018	PSMB1	proteasome subunit beta 1 [Source:HGNC Symbol;Acc:HGNC:9537]	163.7	176.4	172.1	191.8	190.1	174.6	-0.0564055005650115	0.830662261782196	0.868812866987278	-0.195186657346606	0.46486624749939	0.552190887144993	-0.138781156781594	0.648716949186378	0.800924875117046	0.257723145654341	0.329034289586119	0.419206952038292	0.314128646219352	0.308329091419011	0.442632786926573	0.452909803000946	0.148280340349385	0.306287846084121	0.37702033370112	0.224452945353792	0.470711063894635	0.257013833725632	0.402276600205349	0.600037855047997	-0.0758894692998267	0.802769223618043	1	-0.195895969275315	0.521334295954909	0.703979808860442	-0.120006499975488	0.693278612525377	0.873675576938091	protein_coding
ENSG00000008083	JARID2	jumonji and AT-rich interaction domain containing 2 [Source:HGNC Symbol;Acc:HGNC:6196]	39.4	27.6	44.8	21.6	18.1	17.8	-0.636601618795667	0.000110094423940971	0.000379555808251932	-0.0401703639157495	0.755090131175825	0.808975108069303	0.596431254879917	0.000699223829553648	0.00496519547652742	-0.862182403581019	3.31476834715138e-06	1.80216843998287e-05	-0.225580784785352	0.141903847059506	0.249605550041356	-0.822012039665269	2.46896194853058e-05	0.000371354844146893	-1.10444647028935	5.57619800398993e-07	1.87836553180236e-05	-1.11479514318418	4.90276761740296e-07	9.53945241946913e-06	-0.282434430624083	0.0708735438259442	0.856652906132318	-0.292783103518915	0.0619782870369302	0.168453004387313	-0.0103486728948318	0.94477154706648	0.983202107518692	protein_coding
ENSG00000008130	NADK	NAD kinase [Source:HGNC Symbol;Acc:HGNC:29831]	46.4	35.5	48.3	41	44.2	46.1	-0.502757411363094	0.00134815726631374	0.00346225458053158	-0.161668432896433	0.233810187658691	0.314632472681348	0.341088978466662	0.0361949205528761	0.110338550229912	-0.194200982244785	0.156907441437388	0.224994361529011	0.308556429118309	0.0556337149484187	0.121658309034485	-0.0325325493483529	0.831573485273529	0.902699676628915	0.0769552227720213	0.615701428428357	0.800494419619097	0.151102105515235	0.329037177685029	0.529057490651277	0.109487772120374	0.476972683714576	1	0.183634654863587	0.238716393530541	0.434346491441005	0.0741468827432132	0.628503554671821	0.839094540127873	protein_coding
ENSG00000008256	CYTH3	cytohesin 3 [Source:HGNC Symbol;Acc:HGNC:9504]	33.8	45.4	47.4	34.2	39.9	36.7	0.328466073698956	0.0984229244815374	0.148147483331035	0.28619805527198	0.146847651779792	0.213331507783239	-0.0422680184269759	0.849921193629626	0.92584893753267	0.0269078449510535	0.889503250875335	0.918943074781374	-0.301558228747903	0.188266931592583	0.307621149616087	-0.259290210320927	0.254908111808256	0.437677525733003	-0.0428557870317522	0.847895883837707	0.925762641001795	-0.155323403878585	0.48981580954193	0.676561748204636	0.216434423289175	0.339386780316638	1	0.103966806442342	0.64305308455064	0.79310885366153	-0.112467616846832	0.615985597566663	0.833324178513714	protein_coding
ENSG00000008282	SYPL1	synaptophysin like 1 [Source:HGNC Symbol;Acc:HGNC:11507]	61.3	30.7	52	62.9	64.2	74	-1.11735289142046	2.40558773709967e-06	1.3343378429216e-05	-0.461381345943888	0.0100935952660848	0.0214571840464535	0.655971545476573	0.00213859429633218	0.0121971538544603	0.103790182085101	0.517391861283548	0.605027048896629	1.22114307350556	3.06089451181504e-06	3.49024001139192e-05	0.565171528028989	0.00618990438527854	0.0316123070137614	0.532388069723297	0.00912335719638168	0.0516097289595771	0.741172832409165	0.000723488941901051	0.00441937767344091	-0.0327834583056913	0.859147349071204	1	0.176001304380176	0.346352910314756	0.551470232090526	0.208784762685867	0.266112533276641	0.541365570023907	protein_coding
ENSG00000008283	CYB561	cytochrome b561 [Source:HGNC Symbol;Acc:HGNC:2571]	13.2	12.5	16	19.9	22.6	28.8	-0.193711803390677	0.0377751741493623	0.0648875800298565	0.0556528833215909	0.523609770704575	0.607073453500809	0.249364686712268	0.0213048645683025	0.0735261907840841	0.614076197294591	6.91946248653216e-07	4.61173903317141e-06	0.807788000685268	1.54763445366573e-07	2.93361095912324e-06	0.558423313973	2.09062386708873e-05	0.000327551330493776	0.714558353040889	8.42405008559672e-07	2.574829221815e-05	1.07544218434217	1.82510130554904e-09	1.08095468898983e-07	0.156135039067889	0.129689514975535	1	0.517018870369166	4.89709621413099e-05	0.000686145135929671	0.360883831301277	0.00166654227258132	0.0163807428604057	protein_coding
ENSG00000008294	SPAG9	sperm associated antigen 9 [Source:HGNC Symbol;Acc:HGNC:14524]	57.8	62.3	76.6	64.1	67.3	73.5	0.0123137048562783	0.958087129725745	0.967541740087163	0.209930358222414	0.37199499421849	0.461823330890569	0.197616653366135	0.468636765425699	0.663286752465697	0.162814904694011	0.487616721230019	0.577052972668387	0.150501199837732	0.579861879142994	0.696618376095035	-0.0471154535284031	0.861840608683185	0.921511757822934	0.0110649313651152	0.967380639654973	0.985831648305227	0.145575413533071	0.592075535596327	0.756620746385384	0.0581803848935184	0.829887818885615	1	0.192690867061474	0.479611906875589	0.670718294609185	0.134510482167956	0.620326594729897	0.835176907540411	protein_coding
ENSG00000008300	CELSR3	cadherin EGF LAG seven-pass G-type receptor 3 [Source:HGNC Symbol;Acc:HGNC:3230]	15.8	50	41.3	15.5	15.7	9.1	1.55023697455234	1.0919569442748e-05	4.97067900675093e-05	1.17309927549365	0.000268206191201175	0.000893965348491403	-0.377137699058685	0.241430311634728	0.429542991727764	-0.0564355249474277	0.837605667501945	0.878575805244174	-1.60667249949976	8.05670830796226e-05	0.000540534923781916	-1.22953480044108	0.00104077070790539	0.00776926203883758	-1.20876299029404	0.00119787770811063	0.010480781743745	-1.98455312507128	7.69645440694862e-06	9.54324933327854e-05	0.0207718101470403	0.947756093889256	1	-0.755018324630201	0.0273587144432935	0.0919100465060489	-0.775790134777241	0.023846981039882	0.111407638380194	protein_coding
ENSG00000008311	AASS	aminoadipate-semialdehyde synthase [Source:HGNC Symbol;Acc:HGNC:17366]	64.3	44.8	61.2	57.4	59.4	52.3	-0.638837319098436	2.85764801046128e-05	0.000115311481610054	-0.290208827577964	0.0203221293758683	0.0393330751590155	0.348628491520472	0.0154831253225868	0.0578836192695735	-0.151952498272146	0.197845993697339	0.273673699383375	0.48688482082629	0.00150268231087866	0.0063587726471073	0.138256329305818	0.303478939997535	0.489460768135501	0.161111889087021	0.232753240627349	0.480207206631898	-0.0181930548131722	0.890725144015797	0.944310529668085	0.0228555597812032	0.862975567226008	1	-0.15644938411899	0.246207732225978	0.442696772708503	-0.179304943900193	0.186215903907914	0.439294565259275	protein_coding
ENSG00000008324	SS18L2	SS18 like 2 [Source:HGNC Symbol;Acc:HGNC:15593]	39.8	39.2	41.7	56.9	46.6	34.9	-0.177565424301608	0.491404568359628	0.571414632564316	-0.188505353294791	0.465468827364365	0.552664948655471	-0.0109399289931837	0.970324590516443	0.988266440093618	0.576422663989441	0.0303074691753791	0.0544490521218561	0.753988088291049	0.0180627801004443	0.0497541893431149	0.764928017284233	0.0166611945085527	0.0663697595488515	0.390828650416205	0.193724479867614	0.431935409186011	-0.0214870630049795	0.941803613055273	0.971343378986118	-0.374099366868027	0.211223425535899	1	-0.786415080289212	0.0143451368500005	0.0566781973030178	-0.412315713421185	0.171960618006807	0.417626642797925	protein_coding
ENSG00000008382	MPND	MPN domain containing [Source:HGNC Symbol;Acc:HGNC:25934]	45	60.9	60.4	62.3	64	69.5	0.281358645344629	0.186176378609569	0.25512793376917	0.168084968003443	0.424390825250123	0.513582460404853	-0.113273677341186	0.640575471681938	0.796221178570349	0.476623644302085	0.0307094964162306	0.055030682428686	0.195264998957456	0.423646262479115	0.555820871310031	0.308538676298642	0.212316313558667	0.38750902742184	0.300165331757291	0.224129492106634	0.470215357191147	0.432080652372135	0.0866393467604916	0.208308044278125	-0.00837334454135076	0.972358868092945	1	0.123541976073493	0.610374454756313	0.770545327838447	0.131915320614843	0.586319152335094	0.813122426803854	protein_coding
ENSG00000008405	CRY1	cryptochrome circadian regulator 1 [Source:HGNC Symbol;Acc:HGNC:2384]	38.4	49.3	53.7	49.2	50.8	42.8	0.248067202982307	0.00566115205627353	0.012298154990983	0.271063316563236	0.00294078093934511	0.00736402152830589	0.0229961135809293	0.806127753836204	0.900281782827571	0.387240260517714	0.000104607700526359	0.000367536268972338	0.139173057535407	0.14885491411845	0.259105943199615	0.116176943954478	0.224153291968415	0.401499343950073	0.135295209279978	0.159623727210593	0.385098358733717	-0.106382527745853	0.26420484614384	0.45777198427987	0.0191182653255003	0.838284553977343	1	-0.222559471700332	0.0266407887579426	0.0899815298345085	-0.241677737025832	0.0172223933158474	0.08859970649823	protein_coding
ENSG00000008710	PKD1	polycystin 1, transient receptor potential channel interacting [Source:HGNC Symbol;Acc:HGNC:9008]	50.8	62.3	72.8	46.1	47.2	45.9	0.186388745432308	0.551641631585491	0.627426388654038	0.310974832286292	0.322692797749424	0.410803861649511	0.124586086853984	0.731308818582535	0.85511514952712	-0.172593369512052	0.586445548248274	0.66861077913033	-0.35898211494436	0.328780165231572	0.463036417023828	-0.483568201798344	0.193346699823339	0.365387842686156	-0.446161526362989	0.228311912885991	0.475209575090501	-0.466710071731241	0.208510352080116	0.391341135552339	0.037406675435355	0.917792034667143	1	0.0168581300671035	0.962893994071895	0.981530776791815	-0.0205485453682514	0.954774818942432	0.986185898012021	protein_coding
ENSG00000008735	MAPK8IP2	mitogen-activated protein kinase 8 interacting protein 2 [Source:HGNC Symbol;Acc:HGNC:6883]	11.6	100.7	81.4	38.3	44.9	35.6	2.97802202321468	9.0211580223882e-13	6.57041009297274e-11	2.56845095115627	1.08093281554209e-11	5.63793635306452e-10	-0.409571072058417	0.0627311820140015	0.165708296354254	1.70495650226705	9.47698540760182e-09	1.25498261306727e-07	-1.27306552094763	8.86997065889842e-06	8.44632247253996e-05	-0.863494448889216	0.000581849175928551	0.00491636514875209	-0.654123931200646	0.00540161764550384	0.0344931302554853	-0.97387999779309	0.000180819084993057	0.00137789787889376	0.209370517688569	0.325585844960394	1	-0.110385548903875	0.600934498819531	0.76355178361489	-0.319756066592444	0.140093928413112	0.369342691751443	protein_coding
ENSG00000008838	MED24	mediator complex subunit 24 [Source:HGNC Symbol;Acc:HGNC:22963]	70.8	77.6	100.1	83.9	89.5	85.5	0.00435974883411726	0.963529805220431	0.971945866752474	0.269557692479052	0.00942730199968355	0.0202457226767012	0.265197943644934	0.0248501687904264	0.082982730105825	0.237015246543593	0.02012514219683	0.03804997944113	0.232655497709476	0.0457445386036343	0.103993033949316	-0.0325424459354587	0.767753289936578	0.860976874941127	0.0424867465333624	0.700006695813544	0.850391314383178	-0.00786858034408475	0.943001580369947	0.97179047501604	0.0750291924688211	0.49817837194206	1	0.0246738655913739	0.822752040877458	0.905627748974059	-0.0503553268774472	0.648204025265943	0.850594526841825	protein_coding
ENSG00000008853	RHOBTB2	Rho related BTB domain containing 2 [Source:HGNC Symbol;Acc:HGNC:18756]	24.7	30.4	35.4	26.9	25.6	25.7	0.180931314067171	0.3054792403221	0.387213376980874	0.297920228074195	0.0978776983855592	0.15177754917005	0.116988914007024	0.564316357697788	0.740318960455621	0.0953773479762308	0.586641014601219	0.6687393235397	-0.0855539660909406	0.673050226732297	0.771647813659116	-0.202542880097965	0.323106096186838	0.509837266443348	-0.274917514459051	0.184689780184216	0.420083904309833	-0.252265483829599	0.221723465702135	0.407808749509478	-0.072374634361086	0.721061078201474	1	-0.0497226037316339	0.80603120481536	0.897384738047205	0.022652030629452	0.910848307773724	0.971707259488999	protein_coding
ENSG00000008869	HEATR5B	HEAT repeat containing 5B [Source:HGNC Symbol;Acc:HGNC:29273]	13.6	21.6	26	17.8	19.1	18.5	0.571421372854218	0.0288312943061803	0.0513124048031513	0.733164100350349	0.0066401038012754	0.0149137155664428	0.16174272749613	0.574420432948427	0.747268805241219	0.391729901447566	0.123519422869104	0.183919840535089	-0.179691471406652	0.53389073630259	0.656811939076054	-0.341434198902782	0.243641987446723	0.425013193982745	-0.247909706381986	0.392439935323323	0.638265259170863	-0.282055308498998	0.332089754349216	0.532535876036147	0.0935244925207959	0.745175058136057	1	0.0593788904037838	0.836383700196001	0.913540873564751	-0.0341456021170121	0.905344831454412	0.969310063553594	protein_coding
ENSG00000008952	SEC62	SEC62 homolog, preprotein translocation factor [Source:HGNC Symbol;Acc:HGNC:11846]	109	101.5	86.8	93.1	89.8	93.6	-0.274377002416986	0.324082059781085	0.406333044454437	-0.601232728057163	0.041791147680717	0.0732092163433925	-0.326855725640177	0.304811434928887	0.501516463068131	-0.210495848261912	0.445720132896699	0.536583190291618	0.0638811541550744	0.838652830594299	0.895019446411485	0.390736879795251	0.222978589014923	0.400060009518674	0.276479442763864	0.383331280219169	0.630014583234777	0.33892360002813	0.287869072647971	0.484647546402025	-0.114257437031387	0.716098835537591	1	-0.0518132797671213	0.868801145266404	0.931850462209783	0.062444157264266	0.842224760372976	0.943266062926553	protein_coding
ENSG00000008988	RPS20	ribosomal protein S20 [Source:HGNC Symbol;Acc:HGNC:10405]	838.8	566	537.7	826.5	727.5	758.4	-0.744194644208084	0.0456793141104712	0.0764426443647494	-0.920229185956078	0.0168721553671207	0.0334895507158083	-0.176034541747994	0.655612186793157	0.805699889660147	0.0301914837876301	0.929311313512781	0.949392470347391	0.774386127995714	0.0623871512145085	0.133166712605596	0.950420669743708	0.0256418489248087	0.0914229449316938	0.675197303969139	0.0999959918830719	0.286165520842016	0.735444309816441	0.0753083784034767	0.187650049376763	-0.275223365774569	0.487420243795205	1	-0.214976359927267	0.586458643440448	0.753472372331235	0.0602470058473024	0.878328705610441	0.957891328815271	protein_coding
ENSG00000009307	CSDE1	cold shock domain containing E1 [Source:HGNC Symbol;Acc:HGNC:29905]	398.7	500.8	467.1	410.6	443.2	389	0.224817594336855	0.0999086552813781	0.149992854897363	0.020919538979511	0.874677750893096	0.906058335203438	-0.203898055357344	0.193753682043764	0.371172103726729	0.068892067283767	0.604057422484487	0.683628785899886	-0.155925527053088	0.315678481682005	0.45002692385085	0.047972528304256	0.754545714567778	0.852866106874967	0.135767651876177	0.380696260802095	0.627789682907606	-0.0479285493690557	0.754759396590359	0.86516537264839	0.0877951235719215	0.568421878671592	1	-0.0959010776733117	0.533628607167121	0.713775998678159	-0.183696201245233	0.239661223470907	0.509865378637931	protein_coding
ENSG00000009335	UBE3C	ubiquitin protein ligase E3C [Source:HGNC Symbol;Acc:HGNC:16803]	29.3	34.9	41.1	36	36.7	36.9	0.152445411636883	0.400712045958952	0.483804739479562	0.287889447804902	0.119455938828458	0.179222703434846	0.135444036168018	0.51831962330408	0.703204253967689	0.31177687647054	0.0934482226262415	0.144800589713388	0.159331464833657	0.448520312038255	0.579382034460857	0.0238874286656389	0.90878159860081	0.949782797994732	0.0374482495412097	0.857447511713675	0.930474417241504	0.0620562920961493	0.766137690707304	0.872139741228081	0.0135608208755708	0.948135022490625	1	0.0381688634305104	0.854782871078622	0.923930414742712	0.0246080425549396	0.906017360607835	0.969408993638076	protein_coding
ENSG00000009413	REV3L	REV3 like, DNA directed polymerase zeta catalytic subunit [Source:HGNC Symbol;Acc:HGNC:9968]	13.2	18.9	19	14.2	15.6	20.5	0.416474542333249	0.157929100635423	0.221990404952983	0.324177618412478	0.267997450032857	0.35258346375763	-0.092296923920771	0.783543994578932	0.886076573531036	0.0999920255802822	0.73102279412668	0.792112823899898	-0.316482516752966	0.352524611716793	0.487176961269131	-0.224185592832195	0.50750619316341	0.674880141233587	-0.0944945378171416	0.778645629473986	0.890376321284645	0.31223653662473	0.358025548129068	0.558021504501532	0.129691055015054	0.70031443097633	1	0.536422129456926	0.123354491888305	0.277534882200516	0.406731074441872	0.23536513468519	0.504495156265895	protein_coding
ENSG00000009780	FAM76A	family with sequence similarity 76 member A [Source:HGNC Symbol;Acc:HGNC:28530]	15.9	14.9	19.5	19.8	18.6	21.1	-0.236503983403754	0.115724047573177	0.170119294955059	0.0554120505687176	0.699555228969603	0.763851195111393	0.291916033972472	0.091226727907377	0.217783104021022	0.346061482999372	0.023319630148809	0.0433645888299129	0.582565466403126	0.00221218152626129	0.00875612315743422	0.290649432430654	0.0918200525922365	0.221919047886976	0.143165396569361	0.391997957411727	0.637775706720689	0.337382885616157	0.0531097797600616	0.14527694619192	-0.147484035861293	0.378116026419685	1	0.0467334531855031	0.777716062157611	0.880409648465057	0.194217489046796	0.248905335687554	0.521382351694787	protein_coding
ENSG00000009830	POMT2	protein O-mannosyltransferase 2 [Source:HGNC Symbol;Acc:HGNC:19743]	21.8	33.3	29.9	21.1	22.2	23.8	0.493579188088851	0.00124727800405992	0.00323141131992385	0.234285840354382	0.089915940379627	0.141246559797745	-0.259293347734469	0.105581016826993	0.242275668428576	-0.0544954408057045	0.685632889153624	0.753944381442121	-0.548074628894556	0.00204216197674711	0.00818129757235483	-0.288781281160086	0.0742773120487905	0.192528031182573	-0.228808409646563	0.150443753602978	0.370620190786231	-0.110322330296209	0.478273145373126	0.667614447259577	0.0599728715135234	0.698896132773453	1	0.178458950863878	0.257200659914711	0.45493529034422	0.118486079350354	0.447105148813538	0.713752264397727	protein_coding
ENSG00000009844	VTA1	vesicle trafficking 1 [Source:HGNC Symbol;Acc:HGNC:20954]	31.1	48	41.8	39.3	40.5	35.2	0.518527718062787	0.000431740586182621	0.00126486927667817	0.215728392002464	0.0951205564237921	0.148127157547558	-0.302799326060322	0.0475631238568694	0.13492072800732	0.391613476758477	0.00470855873350757	0.0105155643870282	-0.126914241304309	0.385036568160069	0.519064221325675	0.175885084756013	0.23324413318675	0.413360520392996	0.176457872665668	0.23161719010611	0.478921448745204	-0.0168805575986773	0.907109927352584	0.953303721962055	0.00057278790965506	0.99683959109397	1	-0.19276564235469	0.193215433212169	0.377306804300429	-0.193338430264345	0.191798287874538	0.447447666008995	protein_coding
ENSG00000009954	BAZ1B	bromodomain adjacent to zinc finger domain 1B [Source:HGNC Symbol;Acc:HGNC:961]	85	159.8	159.4	150.5	145.2	112.5	0.791842504083871	7.84501175747227e-06	3.72091508086152e-05	0.685009998976386	4.68204997195266e-05	0.000195093935741626	-0.106832505107485	0.494868789450129	0.68465247339943	0.818377666613243	5.10459716818737e-06	2.62603345887438e-05	0.026535162529372	0.864558488349367	0.912172671981789	0.133367667636857	0.395871268197233	0.578162996611062	0.0640730004850213	0.681014193820209	0.840539690899102	-0.295325567583364	0.069937897718816	0.177973660219017	-0.0692946671518359	0.656766087556358	1	-0.428693235220221	0.0118735281643688	0.0491508133358112	-0.359398568068385	0.0306580004989976	0.133040582412317	protein_coding
ENSG00000010017	RANBP9	RAN binding protein 9 [Source:HGNC Symbol;Acc:HGNC:13727]	81.9	85.1	85.4	74.8	77.4	65.7	-0.0479726991654923	0.739264694581791	0.794005121808594	-0.145967641784357	0.319039615373338	0.406922106253175	-0.0979949426188642	0.556603318656817	0.73425137140916	-0.0805709512430883	0.577945969094845	0.660920769814667	-0.032598252077596	0.844349919740345	0.899123673095471	0.0653966905412683	0.694176255233883	0.813107495716941	0.0767206340875264	0.644737046787802	0.817563587915612	-0.154867295981003	0.356566118478883	0.556859457698575	0.0113239435462581	0.945604285004531	1	-0.220263986522271	0.195210397964804	0.380055018024434	-0.231587930068529	0.174098341845472	0.420818139295563	protein_coding
ENSG00000010072	SPRTN	SprT-like N-terminal domain [Source:HGNC Symbol;Acc:HGNC:25356]	18.4	18	13.4	14	14.1	11.3	-0.12764537266798	0.381668864458771	0.464472545085073	-0.661524606264904	0.000243698180439685	0.000821420862941268	-0.533879233596924	0.00436832921017737	0.0214881396408147	-0.346186914282273	0.026930267846512	0.0490410520115163	-0.218541541614294	0.199141141997851	0.32083630180981	0.31533769198263	0.070986382029917	0.186721784779848	0.288083334322577	0.0963683358627957	0.279091376481773	-0.0159640530955258	0.923812489107852	0.962629640805881	-0.0272543576600534	0.870026978968071	1	-0.331301745078156	0.0591199260067822	0.162763508190646	-0.304047387418103	0.0807470964801288	0.260235161049871	protein_coding
ENSG00000010165	EEF1AKNMT	eEF1A lysine and N-terminal methyltransferase [Source:HGNC Symbol;Acc:HGNC:24248]	28.8	36.7	41.8	36.3	35.8	34.2	0.228705593338215	0.00782780912451517	0.0163546389748631	0.310485151951654	0.000694053089175877	0.00206441214107519	0.081779558613439	0.371115226968349	0.57067091374162	0.336611858667686	0.000321775388473988	0.000986684289064273	0.107906265329471	0.242044571967594	0.370227634517988	0.0261267067160321	0.772962758645835	0.864198232923835	-0.00633412353691032	0.944151357107519	0.975627060501139	-0.0648217297852699	0.476610576024304	0.66617534610451	-0.0324608302529424	0.720260062350959	1	-0.090948436501302	0.321546223341787	0.526595855891153	-0.0584876062483596	0.520326057565889	0.767975053252408	protein_coding
ENSG00000010219	DYRK4	dual specificity tyrosine phosphorylation regulated kinase 4 [Source:HGNC Symbol;Acc:HGNC:3095]	14.9	6.8	10.3	10.9	10.4	13.7	-1.2889259328942	1.29366459215436e-05	5.76709754357427e-05	-0.791612849702478	0.00151969610566142	0.00410422019917145	0.497313083191719	0.0526224064746706	0.145270904949453	-0.426259288981237	0.0564230651418928	0.0933972707083604	0.862666643912959	0.0020705268183465	0.00827443107410891	0.36535356072124	0.142808349640435	0.299102099136812	0.246983522512646	0.313649086710549	0.564742993655108	0.645360299889068	0.0143117931931668	0.0517574109014347	-0.118370038208595	0.625102139161149	1	0.280006739167827	0.254057947323395	0.451413511018898	0.398376777376422	0.110888191184549	0.318973699210634	protein_coding
ENSG00000010244	ZNF207	zinc finger protein 207 [Source:HGNC Symbol;Acc:HGNC:12998]	43.3	51.9	55.8	56.5	53.8	47.6	0.150819595453744	0.151831326298305	0.214519461282532	0.152449699223867	0.147651511908413	0.214325998388288	0.00163010377012253	0.989048481819971	0.995681919432412	0.436449727592059	0.000345712119687627	0.00105190426481544	0.285630132138314	0.0250866820259381	0.0645491027494259	0.284000028368192	0.0258162960971649	0.0918626081855325	0.168185442675537	0.167837733902407	0.396807767139644	-0.00297095990002545	0.980042392950254	0.989473586273447	-0.115814585692655	0.335641177139116	1	-0.286970988268217	0.0245011735550893	0.0845771723339537	-0.171156402575562	0.160858656727956	0.402121771897699	protein_coding
ENSG00000010256	UQCRC1	ubiquinol-cytochrome c reductase core protein 1 [Source:HGNC Symbol;Acc:HGNC:12585]	173.5	175.3	203.3	191.1	202.3	184.1	-0.137711580053839	0.455607867720283	0.537207293310673	-0.0279622066957211	0.878153710550856	0.909134802528928	0.109749373358118	0.603193493147871	0.768115966710541	0.143281318937423	0.433012396012961	0.524212146685652	0.280992898991262	0.192352143962669	0.312734219782041	0.171243525633144	0.419830497552855	0.599667784004604	0.216904742366877	0.309431063699718	0.560518806739944	0.0876871350658814	0.677444021537114	0.814147932179055	0.0456612167337326	0.82821109066	1	-0.0835563905672627	0.691799310542542	0.825756906257372	-0.129217607300995	0.541021871572705	0.782729298627333	protein_coding
ENSG00000010270	STARD3NL	STARD3 N-terminal like [Source:HGNC Symbol;Acc:HGNC:19169]	42.6	52	62.3	44.8	46.7	41.4	0.174099886754733	0.263948929062904	0.342601768806141	0.330200828633751	0.0409024529439619	0.0719173294531231	0.156100941879017	0.385012657723871	0.584203234115734	0.144834202353377	0.351137502409794	0.442004069790889	-0.0292656844013566	0.869453598840737	0.915366274232053	-0.185366626280374	0.304685674021508	0.490732409926662	-0.184874188016199	0.305674410051343	0.556268940474977	-0.356390155800252	0.0572117981225977	0.153383777788805	0.000492438264175402	0.997792868386417	1	-0.171023529519878	0.343143855420897	0.547925439294933	-0.171515967784053	0.341530090786858	0.619532420637026	protein_coding
ENSG00000010278	CD9	CD9 molecule [Source:HGNC Symbol;Acc:HGNC:1709]	44.5	28.4	49.8	91.7	84.3	91.6	-0.772040942834116	0.0112479084803225	0.0224333825358745	-0.0630618396186101	0.8145907818205	0.857691142098523	0.708979103215506	0.0329544369113788	0.102646944792927	1.11647473669537	0.000351791260182809	0.00106733919784767	1.88851567952949	1.03065946292861e-05	9.57743267591537e-05	1.17953657631398	0.00120136833094733	0.00869124140630309	0.996054629639171	0.00444013708381444	0.0296541001686062	1.11661923469305	0.0018790410574674	0.00983880014837772	-0.183481946674808	0.553772120073755	1	-0.062917341620926	0.838353545660998	0.914685950957298	0.120564605053882	0.696326057902048	0.875429284676014	protein_coding
ENSG00000010292	NCAPD2	non-SMC condensin I complex subunit D2 [Source:HGNC Symbol;Acc:HGNC:24305]	119.4	97.2	121.4	132.5	121.9	95.1	-0.396138872481573	0.0686312781380853	0.108591754204394	-0.179674104183721	0.387352385021346	0.477297722405895	0.216464768297852	0.364518521277851	0.564436526052438	0.149224985986382	0.465806589563677	0.556661252524397	0.545363858467955	0.0308830338253921	0.0762945414702467	0.328899090170103	0.174523046751863	0.341712659594439	0.204862711337328	0.390071180848434	0.636048903099871	-0.139829933035085	0.555306976824167	0.729759494355302	-0.124036378832775	0.600327848004275	1	-0.468729023205188	0.0592527106245419	0.162958200510992	-0.344692644372413	0.155824211361101	0.393736782856327	protein_coding
ENSG00000010295	IFFO1	intermediate filament family orphan 1 [Source:HGNC Symbol;Acc:HGNC:24970]	23.2	22.8	29.2	25.3	24.6	26.9	-0.170665619152532	0.288049218835948	0.368879123978967	0.0831753217261011	0.596255871310346	0.673197485037147	0.253840940878633	0.172519091088807	0.342665742040129	0.100034496387803	0.52496197874999	0.612108620062637	0.270700115540335	0.14746987747247	0.257082528178153	0.0168591746617015	0.925852326936519	0.959130335356008	-0.0423627853663679	0.815143188491493	0.909219799580502	0.106044424706724	0.559773456207429	0.732931979384397	-0.0592219600280694	0.744185619821274	1	0.0891852500450223	0.623621844723026	0.780504807440716	0.148407210073092	0.416736961516115	0.687924444181118	protein_coding
ENSG00000010322	NISCH	nischarin [Source:HGNC Symbol;Acc:HGNC:18006]	69.7	81.9	97.9	68.3	75	87.4	0.106168111092903	0.477534646317137	0.558540053262572	0.261691435200243	0.0886518516083964	0.139491221161557	0.155523324107339	0.371385571690063	0.570865415786351	-0.0520752222450862	0.727812004740112	0.789798141251199	-0.15824333333799	0.36345587013708	0.49802694612258	-0.313766657445329	0.0808800680115916	0.203275097290405	-0.185588687990079	0.288381501461442	0.539430876576823	0.048782632089464	0.776956634779745	0.877767735309788	0.12817796945525	0.459883471774912	1	0.362549289534793	0.0465645257544445	0.136743706250801	0.234371320079543	0.183996867868211	0.436351621672206	protein_coding
ENSG00000010361	FUZ	fuzzy planar cell polarity protein [Source:HGNC Symbol;Acc:HGNC:26219]	35.2	34.4	46.3	44.8	42.9	45.8	-0.184027756210814	0.298465406472705	0.38002103766101	0.144240530493237	0.405831454053654	0.495610935090146	0.328268286704051	0.112706961625818	0.253970012764846	0.349114351008063	0.052501164429099	0.0877135077137944	0.533142107218877	0.0144286062251457	0.0414233192568148	0.204873820514826	0.311058821392642	0.497319792735054	0.10960387339996	0.583839228812953	0.780509385864136	0.211870270592149	0.294980809276186	0.492772466699727	-0.0952699471148661	0.633699947504624	1	0.00699645007732262	0.971984522009717	0.986505413117514	0.102266397192189	0.608916263244866	0.829170208893906	protein_coding
ENSG00000010803	SCMH1	Scm polycomb group protein homolog 1 [Source:HGNC Symbol;Acc:HGNC:19003]	54.9	54.4	56.8	45.7	46.5	40.1	-0.118010426512865	0.321791023721172	0.404025396998573	-0.159405742047386	0.186144819881297	0.260316173037597	-0.0413953155345204	0.759544085204875	0.872049159531181	-0.239079478530419	0.0547108184733741	0.0909603326050275	-0.121069052017554	0.375700322501634	0.509964616733455	-0.0796737364830338	0.557487181821445	0.714830312678108	-0.0823623639455233	0.544209075919441	0.75491734287418	-0.279834479970761	0.0499476333450987	0.138811152209849	-0.00268862746248956	0.984137975965445	1	-0.200160743487728	0.150704068609913	0.319529777780446	-0.197472116025238	0.1557739084764	0.393732738182729	protein_coding
ENSG00000010810	FYN	FYN proto-oncogene, Src family tyrosine kinase [Source:HGNC Symbol;Acc:HGNC:4037]	60.2	129.3	96.5	68.7	68.5	56.4	0.989580110804339	2.35864831287682e-09	3.47965187690742e-08	0.46457411476466	9.9048551557565e-05	0.000375062302139173	-0.525005996039678	0.000151194041480185	0.00141391350878723	0.228090888390575	0.0271359995762579	0.04936010542789	-0.761489222413764	1.73303633058459e-06	2.18846804204945e-05	-0.236483226374086	0.0462202982182103	0.138626600239333	-0.277135000380231	0.021822664732283	0.100241666493262	-0.550330165756846	9.22364215509108e-05	0.000783960683955603	-0.0406517740061454	0.717638696227713	1	-0.313846939382761	0.010810165528268	0.0458644886976031	-0.273195165376615	0.0235858400801331	0.110773372084815	protein_coding
ENSG00000011007	ELOA	elongin A [Source:HGNC Symbol;Acc:HGNC:11620]	50.4	73.6	54.2	54	48.8	40.6	0.43601853165426	0.000834709829332796	0.00226526069662336	-0.109797815243479	0.339076482184485	0.427954698340562	-0.545816346897739	0.000465761928010368	0.0035895636863678	0.108851856355365	0.339289408783707	0.429867610924914	-0.327166675298895	0.0200617949932861	0.0540629954887256	0.218649671598844	0.1060122789857	0.244838242953832	0.0587222430771131	0.653389672018568	0.822664507620949	-0.195736666068392	0.145325080979171	0.303547504760653	-0.159927428521731	0.229396709500492	1	-0.414386337667235	0.00465521465176137	0.0240633522072665	-0.254458909145505	0.0632310341913705	0.221107673814634	protein_coding
ENSG00000011009	LYPLA2	lysophospholipase 2 [Source:HGNC Symbol;Acc:HGNC:6738]	115.3	128.6	148.8	154.9	148.5	132.5	-0.00668685850736499	0.976709539345204	0.98242021081592	0.101585729265477	0.656841223657483	0.726583139174786	0.108272587772842	0.682728862355455	0.824101499256319	0.426705390802424	0.0707385499803468	0.113830773749226	0.433392249309789	0.113861118904548	0.211562908706922	0.325119661536947	0.228186935368051	0.406562485726283	0.220143831826305	0.409168412820859	0.653287653490715	0.0653107210802607	0.804910595358665	0.89516518736765	-0.104975829710642	0.691640044376334	1	-0.259808940456686	0.331975296909827	0.536850013013682	-0.154833110746044	0.559665454888679	0.795588917117507	protein_coding
ENSG00000011021	CLCN6	chloride voltage-gated channel 6 [Source:HGNC Symbol;Acc:HGNC:2024]	35	45.5	46.2	35.1	38.5	41.5	0.258294595200149	0.0771121916759119	0.120257236420507	0.177255015147246	0.216034035997933	0.294971654116752	-0.081039580052903	0.620125880895429	0.78114797196932	-0.00179803912818747	0.989848330069539	0.993020352413388	-0.260092634328337	0.123045667425629	0.224146619716651	-0.179053054275434	0.280080323407811	0.465225941094037	-0.0672021578163082	0.680799899934504	0.840510498821945	0.060008889279121	0.713181163180568	0.837491918619116	0.111850896459125	0.495653629257428	1	0.239061943554555	0.154315194030505	0.324801141926482	0.127211047095429	0.438941383887633	0.706826335631823	protein_coding
ENSG00000011028	MRC2	mannose receptor C type 2 [Source:HGNC Symbol;Acc:HGNC:16875]	251.9	51.7	161.4	68.8	64.6	186.9	-2.40757090352977	8.5438666982248e-09	1.03016987802831e-07	-0.867996480706296	0.00105433916944164	0.00296531745185282	1.53957442282347	9.11457422886919e-06	0.00013997230935693	-1.91115918836356	1.81284385044606e-07	1.49018160741547e-06	0.496411715166212	0.0619674991827674	0.132515870160847	-1.04316270765726	0.000574967617532649	0.00486480973725034	-1.13186615135071	0.000264997678003704	0.00296522315269335	0.419882333402776	0.108590128927128	0.245177895734564	-0.0887034436934486	0.725849032872754	1	1.46304504106004	1.65881708384359e-05	0.000294094445489769	1.55174848475349	8.22452672976461e-06	0.000290354525531799	protein_coding
ENSG00000011105	TSPAN9	tetraspanin 9 [Source:HGNC Symbol;Acc:HGNC:21640]	43.1	48.5	47.1	31.3	36.6	48	0.0396551008519215	0.701456633133375	0.762427564641099	-0.103403332074214	0.325694099435847	0.4139402526158	-0.143058432926136	0.239769017291073	0.427905655693086	-0.474827355118773	0.000225393288735266	0.000722274704582588	-0.514482455970695	0.000357327374751623	0.00189120337884092	-0.371424023044559	0.00542658284404189	0.0287209224239978	-0.159984921083254	0.190937533774909	0.428668284310817	0.242868712395082	0.0535168890965147	0.146118638939809	0.211439101961306	0.0895617182188721	0.929814171055874	0.614292735439641	5.51249143383869e-05	0.000751530134854449	0.402853633478336	0.00297248756030585	0.0249803281510319	protein_coding
ENSG00000011114	BTBD7	BTB domain containing 7 [Source:HGNC Symbol;Acc:HGNC:18269]	20.3	30.2	30.9	27.8	25.7	24.9	0.461552225453123	0.00114635467741764	0.00299780184039558	0.390208866368646	0.00442663584612563	0.0104686668123454	-0.0713433590844771	0.618734865681844	0.780368490109964	0.459496838630219	0.00119688375147677	0.00315906192909368	-0.00205538682290384	0.988524963250591	0.993687294423301	0.0692879722615733	0.628920875955699	0.7671125145256	-0.0634205240354143	0.65806805972053	0.825341487559823	-0.0986634237736535	0.492807947259732	0.679238521769186	-0.132708496296988	0.358878094728075	1	-0.167951396035227	0.248849374731301	0.445685150645814	-0.0352428997382392	0.805422342601845	0.929740405335135	protein_coding
ENSG00000011132	APBA3	amyloid beta precursor protein binding family A member 3 [Source:HGNC Symbol;Acc:HGNC:580]	10.9	7.9	13.5	11.6	11.9	12.7	-0.578524408927116	1.15907257862275e-05	5.24078426279398e-05	0.0870903515166825	0.369265960204849	0.45892861725997	0.665614760443799	9.25529510773035e-06	0.000141578870952594	0.0945955891542654	0.331241729226431	0.421454793819811	0.673119998081382	8.19220310993243e-06	7.89390536856361e-05	0.00750523763758293	0.946163280664535	0.970844498454252	0.0236899183753528	0.831110486951808	0.917400843504552	0.130522629879884	0.248153116443763	0.440099565622375	0.0161846807377699	0.884288464481575	1	0.123017392242302	0.27614235516648	0.477177058959796	0.106832711504532	0.341793334276609	0.61976633642688	protein_coding
ENSG00000011143	MKS1	MKS transition zone complex subunit 1 [Source:HGNC Symbol;Acc:HGNC:7121]	29.4	23.3	26.9	21.6	21.8	27.7	-0.464222029414445	9.33569979709454e-05	0.000328363998301548	-0.35805087394909	0.0011357963599373	0.00317179470532405	0.106171155465355	0.330799330072973	0.528997563836405	-0.449679772889258	0.000132496377613444	0.000452787870134452	0.0145422565251862	0.892856259997816	0.931973961180345	-0.0916288989401689	0.400181079675569	0.581943301583617	-0.0959817559933965	0.37821045310712	0.62541264228769	0.259251210945629	0.0248067654433762	0.0799806463509814	-0.0043528570532275	0.967834988406872	1	0.350880109885798	0.00386898195107806	0.0208733964521125	0.355232966939026	0.00350819006579262	0.0279703773046355	protein_coding
ENSG00000011201	ANOS1	anosmin 1 [Source:HGNC Symbol;Acc:HGNC:6211]	15.2	49.2	71.2	17.4	12.5	23.8	1.60315406136042	2.13938782746858e-06	1.19985299279707e-05	2.03331295332871	6.99799765345576e-08	6.98460642337816e-07	0.430158891968291	0.146029832623365	0.305256155615667	0.230006009563371	0.361138546310132	0.452339387658883	-1.37314805179705	0.000150666176150573	0.000917905577309198	-1.80330694376534	7.16801457686115e-06	0.00013683545182204	-2.30486292024223	3.28762519554574e-07	1.24783126260045e-05	-1.36788972218304	0.000152258631291761	0.00118816110490177	-0.501555976476892	0.0969921808839922	0.954688473364932	0.435417221582298	0.144227417648927	0.309406389143166	0.93697319805919	0.0042778644266456	0.0324431472394149	protein_coding
ENSG00000011243	AKAP8L	A-kinase anchoring protein 8 like [Source:HGNC Symbol;Acc:HGNC:29857]	171.1	111.5	117.8	91.8	95.5	104.4	-0.773044795441514	0.00054436913979664	0.00155373426679115	-0.793906347260805	0.000426535729195736	0.00135096105883758	-0.0208615518192906	0.920776626016898	0.964625972921292	-0.925932705982749	9.43645887612108e-05	0.000336371480529104	-0.152887910541234	0.469516538895086	0.598625347782626	-0.132026358721944	0.531462065337725	0.694008248622651	-0.0990312232631934	0.637901648395762	0.813416126528235	0.0438549530183771	0.834468807160595	0.912752766968927	0.0329951354587503	0.875099323616255	1	0.175881311740321	0.406503250095098	0.60887226048953	0.142886176281571	0.498575135566361	0.752704142574462	protein_coding
ENSG00000011258	MBTD1	mbt domain containing 1 [Source:HGNC Symbol;Acc:HGNC:19866]	35.7	66	57.1	45.9	48	38.9	0.793215192101149	0.000921809867434291	0.00247094558132378	0.480217783939728	0.0292456488536752	0.0537172437027235	-0.312997408161421	0.205328117084141	0.385726771829147	0.405492942827697	0.0616382938965298	0.101016579567504	-0.387722249273452	0.121193567918651	0.221596607449584	-0.0747248411120308	0.757472844073957	0.854979296044105	-0.0414204578263197	0.863915552066066	0.934387029040795	-0.339460404568923	0.171661996642029	0.342167555055213	0.0333043832857112	0.890431683372945	1	-0.264735563456892	0.281678601852427	0.482873336869369	-0.298039946742603	0.227378573272661	0.49492706860117	protein_coding
ENSG00000011260	UTP18	UTP18 small subunit processome component [Source:HGNC Symbol;Acc:HGNC:24274]	45.3	72.4	75.5	78.2	71.7	58.5	0.550143101609286	9.90683908503752e-05	0.000346043813277105	0.507322548216313	0.00023580308446829	0.000797969877096646	-0.0428205533929727	0.747596898968812	0.865461033824495	0.820632557331771	5.88582693183719e-07	4.01383111180411e-06	0.270489455722485	0.0534175036173316	0.117815798116033	0.313310009115458	0.0276938301167546	0.096556875115289	0.14801660195106	0.273201595917453	0.524231017657448	-0.141474839672314	0.294711228789752	0.492467148280187	-0.165293407164398	0.222890766156618	1	-0.454784848787772	0.00267829776384821	0.0157703556240575	-0.289491441623374	0.0401991529299143	0.160291024346186	protein_coding
ENSG00000011275	RNF216	ring finger protein 216 [Source:HGNC Symbol;Acc:HGNC:21698]	45.7	40.3	46.7	38	37.4	40.8	-0.307468466096102	0.0164811767480526	0.0313363295906942	-0.196411673754916	0.107341787001411	0.163937787288732	0.111056792341186	0.414586752903561	0.613813131370541	-0.278160826522057	0.0278067123347754	0.0504495883910439	0.0293076395740452	0.828177299669614	0.887748525481171	-0.0817491527671408	0.546561190591579	0.706196890736394	-0.122025281603877	0.370947447255086	0.618736470734193	0.0203669669896445	0.879977232918704	0.938613286539392	-0.0402761288367365	0.765640269126596	1	0.102116119756785	0.452671828883244	0.647778635384828	0.142392248593522	0.298410666820019	0.57646380786295	protein_coding
ENSG00000011295	TTC19	tetratricopeptide repeat domain 19 [Source:HGNC Symbol;Acc:HGNC:26006]	57.5	64.4	57.5	61.1	61.7	58.9	0.0310743946235526	0.792633278365969	0.838187638513285	-0.235565044077405	0.0603118540903346	0.100596489456016	-0.266639438700957	0.0629134045009186	0.165985746505093	0.110083019039912	0.355623521744412	0.446573215523874	0.0790086244163596	0.564569385963558	0.683528446397961	0.345648063117317	0.019238707738208	0.0740644441474011	0.322838085387745	0.0273494765301301	0.118329468171976	0.262203676142532	0.0670298827613128	0.172196722969124	-0.022809977729572	0.86735188964874	1	-0.0834443869747843	0.543158107271485	0.721222258066243	-0.0606344092452123	0.657759597924834	0.855396793773661	protein_coding
ENSG00000011304	PTBP1	polypyrimidine tract binding protein 1 [Source:HGNC Symbol;Acc:HGNC:9583]	260.1	260.3	283	333.7	323.6	268.6	-0.11166481632027	0.225227440915731	0.299580659112081	-0.0947241708019269	0.300578112738304	0.3875326931557	0.0169406455183435	0.870314020145341	0.936447918507031	0.378832700456664	0.000373172504986407	0.00112487439096294	0.490497516776935	0.000136101444736329	0.000843474227651094	0.473556871258591	0.000196472233957197	0.00202212574847481	0.40387495708733	0.000905017081111673	0.00839542236631935	0.146228203999833	0.169678149727401	0.339488368425064	-0.0696819141712609	0.504292389691919	1	-0.327328667258758	0.00484864765035003	0.0248727196241619	-0.257646753087497	0.0212038898681025	0.103466720001255	protein_coding
ENSG00000011332	DPF1	double PHD fingers 1 [Source:HGNC Symbol;Acc:HGNC:20225]	11.9	48.3	50.4	49.1	37.5	14.6	1.86074407574055	3.95071096504525e-07	2.71710104610024e-06	1.8195173239181	5.43900872341923e-07	3.99016933071532e-06	-0.0412267518224426	0.888535421520199	0.946738732817816	2.05157490027729	9.50100174167897e-08	8.63528370776882e-07	0.190830824536746	0.518970092167438	0.643351025090493	0.232057576359189	0.434203051563885	0.611393289274271	-0.209140435182417	0.480493525105892	0.710805105895441	-1.5630558516274	5.13740401159048e-05	0.000471969803769355	-0.441198011541605	0.146252073472054	1	-1.79511342798659	1.06392439419381e-05	0.000204874961959755	-1.35391541644498	0.000230441589805013	0.00366012776577334	protein_coding
ENSG00000011347	SYT7	synaptotagmin 7 [Source:HGNC Symbol;Acc:HGNC:11514]	144.6	531.1	296.4	275.1	277.4	167.7	1.77137435668813	3.99604529933981e-08	3.8448647761541e-07	0.826906110682088	0.00062600232526844	0.00189193113967578	-0.944468246006038	0.000939933699220893	0.00629829589005496	0.917167257328149	0.000224062069806507	0.000719243582873987	-0.854207099359976	0.00216459718239805	0.00858038044672568	0.0902611466460617	0.7092171127652	0.822856737679428	0.0970829330994747	0.688431371687152	0.84436371454218	-0.614004197397903	0.0191547428884456	0.0652989748604843	0.00682178645341304	0.977470553899705	1	-0.704265344043965	0.00857535404713177	0.0385795491341329	-0.711087130497378	0.00805993969821181	0.0508471186033503	protein_coding
ENSG00000011405	PIK3C2A	phosphatidylinositol-4-phosphate 3-kinase catalytic subunit type 2 alpha [Source:HGNC Symbol;Acc:HGNC:8971]	45.7	48.5	55.2	51.7	51.2	51.8	-0.00286732860176142	0.991324659959862	0.993168255548639	0.0815109180827503	0.756767202400731	0.810465133475663	0.0843782466845118	0.781862511298932	0.885146455298851	0.197376625464364	0.454367946597855	0.545086461532922	0.200243954066125	0.513345237903622	0.63779615426953	0.115865707381613	0.704050866232953	0.819232798019502	0.0864444814452183	0.77663160694043	0.889596309965092	0.114522780726431	0.707255131789936	0.834167935364467	-0.0294212259363949	0.923004390858137	1	-0.00134292665518253	0.996479454438066	0.999361568464535	0.0280782992812124	0.926493737199664	0.977144784956651	protein_coding
ENSG00000011422	PLAUR	plasminogen activator, urokinase receptor [Source:HGNC Symbol;Acc:HGNC:9053]	15.9	15.4	13.9	15.7	14.9	10.9	-0.178062272398864	0.30275963534347	0.384398943374053	-0.421753073128485	0.0228388571759726	0.0434499919612073	-0.24369080072962	0.222547740552862	0.406687886188882	0.00684267268146114	0.967733090867982	0.977771439495369	0.184904945080325	0.349934175653706	0.484702885655923	0.428595745809946	0.0393669506402766	0.123932427252758	0.314117003482129	0.120674718157495	0.323151626016651	-0.130394927717737	0.50890423189068	0.692282729719032	-0.114478742327817	0.559706256297536	1	-0.558990673527682	0.00970403484111164	0.0422240418046109	-0.444511931199865	0.0335393065172923	0.14170291274578	protein_coding
ENSG00000011426	ANLN	anillin actin binding protein [Source:HGNC Symbol;Acc:HGNC:14082]	30.9	25.8	47.6	49	46.7	37.9	-0.344113148919368	0.230020653015219	0.304902765912696	0.434030919915343	0.1231196230991	0.1837645329908	0.778144068834711	0.024207530855475	0.081425331059325	0.699890778089563	0.0169267289426914	0.0326324407147226	1.04400392700893	0.0040578654366403	0.0145480324268375	0.26585985817422	0.408981097056131	0.589587674598839	0.177866642237091	0.578511162170687	0.777666459358696	-0.117495455102863	0.713084888080544	0.837491918619116	-0.0879932159371289	0.782692047831249	1	-0.383355313277083	0.238950902834695	0.434502603231465	-0.295362097339954	0.360217716673109	0.635903986769333	protein_coding
ENSG00000011451	WIZ	WIZ zinc finger [Source:HGNC Symbol;Acc:HGNC:30917]	44.3	80.5	94	69.9	71.2	67.8	0.76465162321968	0.000262978159880877	0.000818812606800288	0.884398111099813	5.36208939409698e-05	0.000218778692822091	0.119746487880133	0.55870770297375	0.736186525090259	0.676014494065929	0.000868608058548917	0.00236798578632228	-0.0886371291537507	0.66453506574272	0.765520140692187	-0.208383617033884	0.313631706756652	0.499715319920015	-0.195660433954052	0.343217334146045	0.592613797515377	-0.256502861656159	0.218141070854224	0.40328412698856	0.0127231830798316	0.950237877978138	1	-0.0481192446222758	0.813554012146248	0.900551435776866	-0.0608424277021074	0.765625451250648	0.913885603112538	protein_coding
ENSG00000011454	RABGAP1	RAB GTPase activating protein 1 [Source:HGNC Symbol;Acc:HGNC:17155]	41.2	39	47.3	40.8	39.9	41.9	-0.186829190472545	0.183070080013504	0.251500504971188	-0.0111524847462549	0.934606917509709	0.952169946197781	0.17567670572629	0.271018328956813	0.464648007730114	-0.00970745105309654	0.943085291768105	0.959583794764237	0.177121739419448	0.267381193474136	0.398513239576025	0.00144503369315834	0.992651414427469	0.99511319485881	-0.0426220409933328	0.786064149370507	0.893766345219641	0.036966656150306	0.813820526992558	0.899860774187422	-0.0440670746864911	0.779083068107336	1	0.0355216224571476	0.821020483738669	0.904666771266904	0.0795886971436388	0.613190984232532	0.831699104442229	protein_coding
ENSG00000011478	QPCTL	glutaminyl-peptide cyclotransferase like [Source:HGNC Symbol;Acc:HGNC:25952]	32.8	15.8	19.5	26.2	25.3	27.8	-1.19826555496768	2.86111330799965e-06	1.55239399587404e-05	-0.990885108486702	2.65606129378148e-05	0.000118602195689458	0.207380446480974	0.312428410908617	0.509290752694972	-0.289352679353743	0.110695318446959	0.167086688197244	0.908912875613933	0.000238672092243859	0.00134854953082103	0.701532429132959	0.00235155759728066	0.0148466750450726	0.603348481143927	0.0069690342233553	0.0419517179290513	0.745198622620739	0.00142588472775768	0.00779679748498948	-0.0981839479890322	0.624923004229636	1	0.0436661934877802	0.827285315071659	0.908869509912292	0.141850141476812	0.481001617269034	0.738446178277916	protein_coding
ENSG00000011485	PPP5C	protein phosphatase 5 catalytic subunit [Source:HGNC Symbol;Acc:HGNC:9322]	39.5	50.9	60.9	57.2	57	54.6	0.244278236985142	0.00583274377920236	0.0126135952959306	0.399135254816928	6.53835577354534e-05	0.000260454975369437	0.154857017831785	0.106790479600741	0.244193927968375	0.538733243859503	1.4656099363973e-06	8.82257895071032e-06	0.294455006874361	0.00459028644383239	0.0161138387994628	0.139597989042575	0.143317458650352	0.29970280574804	0.118345637818874	0.210911799362542	0.453004781473586	0.0668927494600789	0.473071132741677	0.66293039201793	-0.0212523512237007	0.818557455692048	1	-0.0727052395824963	0.436136236521572	0.634167389374142	-0.0514528883587956	0.579915961544034	0.808890716201301	protein_coding
ENSG00000011523	CEP68	centrosomal protein 68 [Source:HGNC Symbol;Acc:HGNC:29076]	22.5	36.4	31.7	23.5	23.8	21.4	0.594130723412526	0.000432631904658071	0.00126702142119477	0.292000548479216	0.0516973873512901	0.087951920884155	-0.30213017493331	0.0810326096896738	0.199090756127083	0.0797527225954679	0.580148771603263	0.662927596328845	-0.514378000817058	0.00560369540782276	0.0190069542792293	-0.212247825883748	0.211267825437846	0.38610888351639	-0.213795703787525	0.207904664780439	0.449653628255073	-0.353357091969775	0.0446170384037905	0.126811388035845	-0.00154787790377703	0.992568017445505	1	-0.141109266086028	0.400678079586419	0.603724151414854	-0.139561388182251	0.405558793963674	0.677355659497847	protein_coding
ENSG00000011566	MAP4K3	mitogen-activated protein kinase kinase kinase kinase 3 [Source:HGNC Symbol;Acc:HGNC:6865]	32.6	37.4	42	33.8	32.4	30.6	0.108199548983488	0.589774732228587	0.66196703753858	0.171711270926604	0.393827278794291	0.483654357498472	0.0635117219431166	0.784085839323294	0.88627031879972	0.0955471937179959	0.634094892490295	0.710019412512159	-0.0126523552654918	0.956460892322037	0.972703702619977	-0.0761640772086085	0.742723733179054	0.845175595873891	-0.164510305334438	0.480689116828177	0.710964355103805	-0.240278450248196	0.306932825692266	0.505736967147482	-0.0883462281258293	0.703708627321649	1	-0.164114373039588	0.482172873510011	0.672844842649811	-0.0757681449137583	0.744153195676155	0.901540129458405	protein_coding
ENSG00000011638	TMEM159	transmembrane protein 159 [Source:HGNC Symbol;Acc:HGNC:30136]	54.1	24.5	31.3	29	28.7	37.3	-1.28858229828636	1.36839559365774e-05	6.0651283864726e-05	-1.03695690392727	0.000139493825671753	0.000504693593037943	0.251625394359097	0.309648390838493	0.506597675955438	-0.868138348546291	0.000746836865502002	0.00207698749196799	0.420443949740072	0.0980080515444562	0.188923722630223	0.168818555380975	0.491357601159671	0.660914571207669	0.109574517360911	0.653594020517779	0.822793656006849	0.491289243174701	0.0553468534769139	0.149768699903083	-0.0592440380200641	0.80802913309214	1	0.322470687793726	0.195507534404009	0.380404491429413	0.38171472581379	0.128674096228298	0.351013260001291	protein_coding
ENSG00000012048	BRCA1	BRCA1 DNA repair associated [Source:HGNC Symbol;Acc:HGNC:1100]	13.5	25.8	26.9	24.8	25.7	16.5	0.820716624282107	0.000189662242930566	0.000616287943316786	0.775002324034231	0.000341566928383392	0.00110877246838608	-0.0457143002478751	0.829120680107388	0.914137931201499	0.87403211876886	9.6371512314829e-05	0.000342845100686132	0.053315494486753	0.801367212641926	0.870962321785797	0.0990297947346281	0.64101664465608	0.775443811166958	0.133299865793629	0.531080058648731	0.746048152858619	-0.502096047762733	0.027391637088539	0.0865030039227708	0.0342700710590008	0.871444459455581	1	-0.601125842497361	0.0101302226935773	0.0436904696538946	-0.635395913556362	0.00708735325522092	0.0462583319487149	protein_coding
ENSG00000012061	ERCC1	ERCC excision repair 1, endonuclease non-catalytic subunit [Source:HGNC Symbol;Acc:HGNC:3433]	55.4	55.1	52	56.6	56.5	56.1	-0.14419417078535	0.251763553155168	0.329143575756307	-0.331222460758646	0.01450624775253	0.0293577776513887	-0.187028289973296	0.19786885781682	0.376216082083744	0.0578206513035434	0.638233238873487	0.713718618573996	0.202014822088894	0.165753862997755	0.280900766252038	0.38904311206219	0.0122325180972345	0.0527715008308926	0.339280668741578	0.0258809460250628	0.113745770348452	0.339154229389655	0.0259337871894985	0.0828047798315565	-0.0497624433206119	0.726166431041366	1	-0.0498888826725346	0.725510016001851	0.847537854832305	-0.00012643935192266	0.999288582822768	1	protein_coding
ENSG00000012171	SEMA3B	semaphorin 3B [Source:HGNC Symbol;Acc:HGNC:10724]	46.5	36.9	33.2	33.5	57.5	118.5	-0.480523613257317	0.00751282984261541	0.0157862177680635	-0.729830139615896	0.000259062169866164	0.00086706193843221	-0.24930652635858	0.186280388513641	0.36086682942583	-0.497363601483676	0.00601804675809867	0.0130875316787757	-0.0168399882263593	0.927081526708369	0.953318570678429	0.232466538132221	0.21659905294754	0.392798349832747	0.994188247399658	3.331763443605e-05	0.000532324932012345	2.05305657878631	1.6747997150783e-09	1.0139555571467e-07	0.761721709267437	0.000534495487494052	0.0454855659857438	1.82059004065409	1.00286907195357e-08	7.37063182928057e-07	1.05886833138665	1.53122727538227e-05	0.00046364070815835	protein_coding
ENSG00000012174	MBTPS2	membrane bound transcription factor peptidase, site 2 [Source:HGNC Symbol;Acc:HGNC:15455]	15.3	21	22.3	15.6	17.1	18.6	0.357069328988941	0.0616635794625668	0.0989714528816997	0.339117321786299	0.0747464634630166	0.120652779349361	-0.0179520072026417	0.932649161432925	0.970649091864635	0.0567416377804838	0.758367344402118	0.8148457399203	-0.300327691208457	0.169558719511384	0.28522627296916	-0.282375684005816	0.195128636144931	0.367806301371554	-0.172156222509074	0.422229613410846	0.663119004547321	-0.0384031100865158	0.856618475252463	0.925275296151412	0.110219461496742	0.606081182915431	1	0.2439725739193	0.260308920587269	0.458325568696135	0.133753112422558	0.531589630927976	0.77628470323708	protein_coding
ENSG00000012232	EXTL3	exostosin like glycosyltransferase 3 [Source:HGNC Symbol;Acc:HGNC:3518]	31.1	32.5	58.8	33.4	37.1	34.2	-0.0522356509780771	0.736768892720656	0.791917584683925	0.696652380563735	0.000178890831810521	0.000626723223482353	0.748888031541812	0.000481682176689238	0.00368729045422494	0.08186573809913	0.597336618555133	0.677492689773986	0.134101389077207	0.456772832502744	0.587040770108645	-0.614786642464605	0.00261453103526617	0.0161661003094527	-0.469348499893541	0.0157625408421148	0.0780834935282336	-0.569419610616346	0.00461128145737349	0.020705306827068	0.145438142571064	0.420104590722882	1	0.0453670318482591	0.799831824812978	0.893682591071871	-0.100071110722805	0.577142239428277	0.807381283902317	protein_coding
ENSG00000012660	ELOVL5	ELOVL fatty acid elongase 5 [Source:HGNC Symbol;Acc:HGNC:21308]	91	118.4	134.5	125.9	149.4	129.1	0.274090743811965	0.0798808018448299	0.123892791536244	0.354274830304115	0.0269911094874881	0.0500767928058744	0.0801840864921499	0.64724891037084	0.800104559005055	0.520825442305153	0.00221684707386527	0.00542026316911048	0.246734698493187	0.169273526189638	0.284835429801254	0.166550612001037	0.346492925464246	0.532567731443139	0.369803005756629	0.0455973993306079	0.169959091355347	0.165960364447654	0.348075474518721	0.54856931348951	0.203252393755592	0.253305517217483	1	-0.000590247553383392	0.997304119917305	0.999694988488448	-0.203842641308975	0.251894678324472	0.525172251065556	protein_coding
ENSG00000012822	CALCOCO1	calcium binding and coiled-coil domain 1 [Source:HGNC Symbol;Acc:HGNC:29306]	53.8	41.3	43.1	25	32.5	37	-0.486458534419339	0.0077482213827501	0.0162134064368689	-0.526029193298529	0.00458829992128022	0.0107996957015744	-0.0395706588791899	0.832429054269844	0.916113897256269	-1.08508208396382	3.90787190716344e-06	2.07236408222124e-05	-0.598623549544486	0.00452169029907342	0.0159006547293863	-0.559052890665296	0.00722784702463568	0.0355543226471963	-0.195233890395603	0.303698632535057	0.55467109335359	-0.000667340406023502	0.997151413404294	0.998757430671748	0.363819000269692	0.0644224895871626	0.836575574157148	0.558385550259273	0.00729115219601991	0.0341910208403265	0.19456654998958	0.30536752535769	0.583282636445185	protein_coding
ENSG00000012963	UBR7	ubiquitin protein ligase E3 component n-recognin 7 (putative) [Source:HGNC Symbol;Acc:HGNC:20344]	32.2	76.1	67.4	76.4	68.5	51.7	1.13763685936643	2.3083357853449e-08	2.40331495899817e-07	0.859377225962126	1.50479589981898e-06	9.62843090786431e-06	-0.278259633404308	0.0734374472155865	0.185532825629503	1.28851150008292	3.14936447711588e-09	5.10241224754375e-08	0.150874640716486	0.316371464349514	0.450736647023288	0.429134274120794	0.00887515040257847	0.0414626717305089	0.238087651888425	0.121325613492928	0.324164920117934	-0.162047179418478	0.28361790224691	0.480119484427793	-0.191046622232369	0.208322598104018	1	-0.591181453539272	0.000764755381176169	0.00591642572164473	-0.400134831306903	0.0136542550627438	0.0746350852818334	protein_coding
ENSG00000012983	MAP4K5	mitogen-activated protein kinase kinase kinase kinase 5 [Source:HGNC Symbol;Acc:HGNC:6867]	46.7	40.9	45.6	32.6	34.9	31.3	-0.283839715109892	0.16603003451082	0.231346055498574	-0.231509090012198	0.253352032142125	0.33657456311774	0.0523306250976944	0.8184332744114	0.907559870248181	-0.495454312981083	0.0224142954265336	0.041830187298202	-0.21161459787119	0.359194422391588	0.493855430784645	-0.263945222968885	0.255781040371208	0.438701426586478	-0.180757026259356	0.431696427277171	0.671726954142999	-0.328903300347179	0.160749558000776	0.327061734404749	0.0831881967095291	0.715830555418623	1	-0.0649580773782948	0.776114144926068	0.87995158890047	-0.148146274087824	0.5184039271187	0.767146454854159	protein_coding
ENSG00000013275	PSMC4	proteasome 26S subunit, ATPase 4 [Source:HGNC Symbol;Acc:HGNC:9551]	71.7	112.6	121.2	105.4	109.3	105.6	0.528271075922475	3.53223617916079e-05	0.000139296689744729	0.530994132051712	3.31613561104335e-05	0.000144446650579095	0.00272305612923691	0.981348740720782	0.992467524511308	0.59251222204423	8.58229838552734e-06	4.12874687877393e-05	0.0642411461217554	0.583013550792464	0.699521082128477	0.0615180899925184	0.5989166085674	0.744799464999714	0.075604260879555	0.518662998657005	0.738460922595957	0.0316723206843014	0.785905046448346	0.883391222902241	0.0140861708870365	0.903795932989281	1	-0.0298457693082171	0.798040650434	0.892606480137476	-0.0439319401952536	0.706610275853189	0.881096749461727	protein_coding
ENSG00000013288	MAN2B2	mannosidase alpha class 2B member 2 [Source:HGNC Symbol;Acc:HGNC:29623]	17.3	18.1	19.4	14.3	17.2	23.5	-0.0383709669317751	0.816434596885374	0.857258977663459	-0.0370251982433607	0.822702601199002	0.864404665934926	0.00134576868841438	0.994359700106732	0.997172547098908	-0.26005126584639	0.131325461817722	0.193739326683379	-0.221680298914615	0.253862027249761	0.384442738465991	-0.22302606760303	0.251009099472066	0.433340064591163	0.0260442824255305	0.891206912776797	0.94900205376686	0.489087504956859	0.0177665972545448	0.0614916895977331	0.24907035002856	0.201934656860656	1	0.712113572559888	0.00134006105274155	0.00918112167871954	0.463043222531328	0.0237606281811245	0.111109441806888	protein_coding
ENSG00000013306	SLC25A39	solute carrier family 25 member 39 [Source:HGNC Symbol;Acc:HGNC:24279]	103.7	75.2	132.4	160.7	159.1	176.6	-0.614713668769774	0.00630588411170665	0.0135064035239349	0.0989248921052628	0.615118057310545	0.690443864536911	0.713638560875037	0.00522902430773164	0.0247245136566693	0.653381034679535	0.00283781796222089	0.00672500053219251	1.26809470344931	2.50408534762611e-05	0.000201435601919237	0.554456142574272	0.0235731899428429	0.0859037431115228	0.489456942285188	0.0424185460515002	0.161913472876937	0.648431066830872	0.00970909685133603	0.037782523944465	-0.064999200289084	0.774868636590274	1	0.0939749242565994	0.679580683408585	0.816782289745103	0.158974124545683	0.486638888638118	0.743851785818655	protein_coding
ENSG00000013374	NUB1	negative regulator of ubiquitin like proteins 1 [Source:HGNC Symbol;Acc:HGNC:17623]	40.9	38.6	38.5	28.3	30.6	28.6	-0.204332185766427	0.0225125683148918	0.0413535559554512	-0.3110770515606	0.00133158083303134	0.0036516842756587	-0.106744865794173	0.271192443223283	0.464749402700292	-0.511286190143485	7.37082207487675e-06	3.62751147030343e-05	-0.306954004377059	0.00425807387386542	0.015128278722595	-0.200209138582885	0.0473913320856033	0.141028632009458	-0.112601236055887	0.246966604929895	0.497778733206641	-0.205362468750698	0.0424051309742124	0.121893077817252	0.0876079025269983	0.364942096821701	1	-0.00515333016781252	0.957028973591362	0.979264315979257	-0.0927612326948109	0.337801589412836	0.615714017329858	protein_coding
ENSG00000013375	PGM3	phosphoglucomutase 3 [Source:HGNC Symbol;Acc:HGNC:8907]	50.9	25.6	32.3	28.1	29.5	33.1	-1.09330236836263	2.5982843199229e-06	1.42477749108299e-05	-0.858371230768238	4.48458203629578e-05	0.00018770698147778	0.234931137594393	0.20934346615795	0.390457319680227	-0.825641692261088	6.89002999071403e-05	0.000256397916961692	0.267660676101543	0.155486861406455	0.267995636081545	0.0327295385071503	0.858074519911551	0.919073630295633	0.0758957778013005	0.678809211184774	0.839439092592474	0.248165074289655	0.185412480217641	0.360805679701412	0.0431662392941502	0.813609804436589	1	0.215435535782505	0.247723514901455	0.444308542700124	0.172269296488354	0.351834653964595	0.627835174920377	protein_coding
ENSG00000013392	RWDD2A	RWD domain containing 2A [Source:HGNC Symbol;Acc:HGNC:21385]	25	15.6	14.8	15.6	16.2	18.8	-0.792558821828139	2.58156374489661e-07	1.88023892753303e-06	-0.967736969056044	1.46242437556457e-08	1.89244456573519e-07	-0.175178147227905	0.139566282355503	0.295309417274209	-0.640999983315443	4.43959314788817e-06	2.31635306899658e-05	0.151558838512696	0.197640330467534	0.318966242493036	0.326736985740601	0.00981811350466492	0.0448064005805608	0.34521203703189	0.00680899938463614	0.04121853652197	0.560325449394617	9.66214104364692e-05	0.000814531587772299	0.0184750512912895	0.872229830438748	1	0.233588463654016	0.053287916463511	0.150921758854179	0.215113412362727	0.0725801098990238	0.243227508837583	protein_coding
ENSG00000013441	CLK1	CDC like kinase 1 [Source:HGNC Symbol;Acc:HGNC:2068]	21.2	95.9	45.1	55.7	42	47.4	2.05310954095894	2.59046578700925e-11	8.47442904405467e-10	0.865743306107698	1.4364981585306e-05	6.8819966593426e-05	-1.18736623485124	2.45861909178541e-06	4.74479333914974e-05	1.44275856677521	9.13061605189765e-09	1.22160115772007e-07	-0.610350974183724	0.00261736296867702	0.0100666369744383	0.577015260667516	0.0040483166980999	0.0227124332725806	0.124663095783169	0.486363958572389	0.715040811616381	0.299581527503011	0.10466283149858	0.238662770556799	-0.452352164884347	0.0188197110643881	0.456215754422925	-0.277433733164505	0.130695697439329	0.288494024832288	0.174918431719842	0.331626242037494	0.609882252731633	protein_coding
ENSG00000013523	ANGEL1	angel homolog 1 [Source:HGNC Symbol;Acc:HGNC:19961]	29	25.5	31.7	24.2	26.3	32.2	-0.299178438732996	0.101414708426686	0.15198576518223	-0.0848253785797509	0.627465457474407	0.701187986861821	0.214353060153245	0.293021158511011	0.488539813566151	-0.276791919185631	0.127597488646538	0.189173280205931	0.0223865195473653	0.911303683794078	0.943031632849052	-0.19196654060588	0.345110377892888	0.531133609380364	-0.0734718060362813	0.71465082100587	0.857909950615778	0.241876060726742	0.236781888114367	0.427052576566781	0.118494734569598	0.557141866660045	1	0.433842601332621	0.0417693835789422	0.126497314682135	0.315347866763023	0.128139184580123	0.350039276140566	protein_coding
ENSG00000013561	RNF14	ring finger protein 14 [Source:HGNC Symbol;Acc:HGNC:10058]	26	38.1	39.5	30.7	32.4	29.7	0.436378436081904	0.000100678994920275	0.000350760325116554	0.387104690626516	0.000353849328672721	0.00114267820956845	-0.0492737454553885	0.64066037065992	0.796221178570349	0.279031628803721	0.00568693274961236	0.0124613112384445	-0.157346807278184	0.1470403526767	0.256499672287147	-0.108073061822795	0.311936599021057	0.498192425161076	-0.0689695243173533	0.514919725573518	0.735890628663662	-0.189201802765998	0.0848899888446226	0.205047411926027	0.0391035375054417	0.711219969431591	1	-0.0811287409432029	0.445445568363237	0.642097654886795	-0.120232278448645	0.262245045714243	0.53714721866653	protein_coding
ENSG00000013563	DNASE1L1	deoxyribonuclease 1 like 1 [Source:HGNC Symbol;Acc:HGNC:2957]	29.4	13	19	19	23.7	31.7	-1.29984590006773	3.07987788671155e-10	6.45058880184444e-09	-0.858825040176176	1.42204348290008e-07	1.26335280631931e-06	0.441020859891556	0.0014477630340642	0.00895177074485048	-0.626655075996916	9.32514134617432e-06	4.43204616185458e-05	0.673190824070816	1.88840942592149e-05	0.000159444866881068	0.232169964179261	0.0632553299297143	0.171866145124105	0.539123148754519	0.000209550246732434	0.0024560992057264	0.967045303668971	1.33355791357259e-07	3.28693565618219e-06	0.306953184575258	0.0171244588765013	0.440199325237121	0.73487533948971	5.75246032068926e-06	0.000126238677044884	0.427922154914452	0.00170203311607883	0.0166385571063353	protein_coding
ENSG00000013573	DDX11	DEAD/H-box helicase 11 [Source:HGNC Symbol;Acc:HGNC:2736]	34.8	30.6	43.6	39.6	37.9	34.4	-0.30467129359211	0.0184800247118488	0.0347688526374079	0.102804787530463	0.38688705524281	0.47686970545975	0.407476081122573	0.00709475218033016	0.0313857860475399	0.178876002654045	0.139080394695512	0.203481519304537	0.483547296246155	0.00202362976341638	0.00812210781837952	0.0760712151235821	0.578361764525695	0.730702560604467	-0.00280199014807204	0.983594918270902	0.993177183133842	-0.125438970048984	0.362947642788038	0.563466196470455	-0.0788732052716541	0.564616511195471	1	-0.201510185172566	0.151018794331149	0.319904283794116	-0.122636979900912	0.373582977106917	0.649023654973862	protein_coding
ENSG00000013583	HEBP1	heme binding protein 1 [Source:HGNC Symbol;Acc:HGNC:17176]	41.3	21.8	25.3	38.5	36.1	46.8	-1.07172124851371	0.000132452083568358	0.000447195184634951	-0.954117545452319	0.000402106876919946	0.00128035960868819	0.11760370306139	0.639010116097544	0.795209310180958	-0.0582099288460758	0.786989386906185	0.838207719971418	1.01351131966763	0.000660014282095588	0.00317612229976296	0.895907616606243	0.00187548158282696	0.01239258754096	0.74241668215501	0.00736243359761798	0.0437819745641357	1.12132417589473	0.000247487976394479	0.00180416279996498	-0.153490934451232	0.538203585512572	1	0.225416559288484	0.368386391161519	0.573805686150433	0.378907493739717	0.138376033475659	0.366667008401823	protein_coding
ENSG00000013619	MAMLD1	mastermind like domain containing 1 [Source:HGNC Symbol;Acc:HGNC:2568]	14.4	28	24.8	17.9	19.2	11.8	0.851682299595605	9.51108765354803e-06	4.39887803976596e-05	0.576344329822875	0.000723158485993673	0.00213333947649485	-0.27533796977273	0.116401817680964	0.260080800415683	0.334907869540706	0.0314556727728578	0.0562058540241284	-0.516774430054898	0.00630488386769408	0.020950198778616	-0.241436460282169	0.166415154126933	0.331497674889539	-0.170706932647319	0.320919202888568	0.571847321082793	-0.858677989250799	7.2068549201826e-05	0.000635374248661027	0.0707295276348495	0.678017122915093	1	-0.61724152896863	0.00174372247424015	0.0113139039670903	-0.68797105660348	0.000676337779928432	0.00839915941909586	protein_coding
ENSG00000013810	TACC3	transforming acidic coiled-coil containing protein 3 [Source:HGNC Symbol;Acc:HGNC:11524]	55.3	46.5	70.4	69.9	67.5	49.5	-0.397742143517504	0.0677998203506437	0.107454939742164	0.0969821621769462	0.634808132088801	0.707730310125066	0.49472430569445	0.0477884149679793	0.135369811075203	0.304691689888576	0.143392090115011	0.208641682183034	0.70243383340608	0.00747780501017989	0.0240853843047009	0.20770952771163	0.383680162921455	0.567638809980511	0.144068372782819	0.543390304341795	0.754299264328853	-0.293107278326316	0.223979174083072	0.410613170598047	-0.0636411549288108	0.787478373930251	1	-0.500816806037946	0.045347440363354	0.134345415615208	-0.437175651109135	0.0767009970978913	0.252530731434698	protein_coding
ENSG00000014123	UFL1	UFM1 specific ligase 1 [Source:HGNC Symbol;Acc:HGNC:23039]	56.8	39.9	34.1	26.7	27.8	30	-0.607881456553636	0.00219518358108389	0.005319832632276	-0.939286150784677	3.60267008073657e-05	0.000155550531540412	-0.331404694231041	0.102908757561362	0.237534860957839	-1.04993270174007	1.02358880343951e-05	4.81310870461138e-05	-0.442051245186437	0.0344337427706236	0.0832825099830489	-0.110646550955396	0.574242303092077	0.727886782588257	-0.0876242156686197	0.655558540163057	0.823774784867709	0.029984927840991	0.878322470034839	0.938018231043151	0.0230223352867761	0.906603369996142	1	0.140631478796387	0.476454593631752	0.668384029535988	0.117609143509611	0.550332388618768	0.789225628073739	protein_coding
ENSG00000014164	ZC3H3	zinc finger CCCH-type containing 3 [Source:HGNC Symbol;Acc:HGNC:28972]	38.9	54	49.4	42.2	43.8	43	0.353968863604847	0.000267178607120515	0.000829973275414333	0.122437610280144	0.141154140811754	0.206432824058	-0.231531253324703	0.0215899400652848	0.0742897937679484	0.124316872538023	0.135871339993526	0.199482765491267	-0.229651991066824	0.0226245322663104	0.0595985764441143	0.00187926225787904	0.983991548792343	0.990749572587621	0.0357559716795787	0.703011811711023	0.851269226657345	0.0205544000472989	0.826305563268901	0.906844135783267	0.0338767094216997	0.718095580509055	1	0.0186751377894199	0.84207326744179	0.916991019751233	-0.0152015716322798	0.871051589045416	0.954853101782315	protein_coding
ENSG00000014216	CAPN1	calpain 1 [Source:HGNC Symbol;Acc:HGNC:1476]	45.7	49.8	67.3	58.4	64.6	95.5	-0.00196830111691888	0.979974909372011	0.984908895427402	0.33056016363602	0.000378482457759006	0.00121301939732515	0.332528464752939	0.00148760126354842	0.00915259696739516	0.363307298498816	0.000143617487933398	0.00048574208152351	0.365275599615735	0.000651777758974204	0.00314584912980714	0.0327471348627965	0.717831522551742	0.828097737452848	0.149248368672358	0.111140597968424	0.306654829716642	0.727978014459843	1.5295070409412e-07	3.63685284484974e-06	0.116501233809561	0.207698595417092	1	0.695230879597046	2.98584123902345e-07	1.19796692292234e-05	0.578729645787485	3.67979280622454e-06	0.000155819173378788	protein_coding
ENSG00000014641	MDH1	malate dehydrogenase 1 [Source:HGNC Symbol;Acc:HGNC:6970]	56.9	71.1	83.2	77.4	73.1	71.8	0.192734205682191	0.236693202220256	0.31254327371983	0.31767099487911	0.0575524055559562	0.0965917423120464	0.124936789196919	0.503596736832986	0.692049603761053	0.508143884679233	0.00425503369190116	0.00963310553967374	0.315409678997042	0.102031729087372	0.194936905070746	0.190472889800123	0.311792186697714	0.498060449191399	0.0390643984939336	0.833377909415476	0.918220607655116	0.0257298765690452	0.889765303657267	0.943570223311757	-0.151408491306189	0.418958111625012	1	-0.164743013231078	0.380009422201314	0.58470429133022	-0.0133345219248883	0.942729326210531	0.982467964904807	protein_coding
ENSG00000014824	SLC30A9	solute carrier family 30 member 9 [Source:HGNC Symbol;Acc:HGNC:1329]	49.2	70.4	74.4	62.1	68.3	59	0.42018142246763	0.0148531356861836	0.0285969762587091	0.397075952953013	0.0203899245546725	0.0394454044178632	-0.0231054695146166	0.900980645439266	0.953532264175029	0.379073903603267	0.0260563026478942	0.0476157727750679	-0.0411075188643627	0.824946791952833	0.885753680794565	-0.0180020493497462	0.92278906982219	0.957797950311657	0.0939792794691571	0.61398747227293	0.799137751545425	-0.11453296183722	0.539553360184534	0.717319378459442	0.111981328818903	0.548563856575551	1	-0.0965309124874733	0.60467393597718	0.766160400502705	-0.208512241306377	0.269782884560844	0.545062799778233	protein_coding
ENSG00000014914	MTMR11	myotubularin related protein 11 [Source:HGNC Symbol;Acc:HGNC:24307]	15.4	4.3	15.3	12.9	14	19.9	-1.93574683987198	4.59411024090185e-11	1.33601022455292e-09	-0.222394524044699	0.102992164695749	0.158386942264179	1.71335231582728	1.27786119578931e-09	1.10141171029532e-07	-0.248873349707423	0.0713065445044081	0.114585124040129	1.68687349016455	1.66934984985135e-09	7.98571530243979e-08	-0.0264788256627239	0.860704238035231	0.921125640069266	0.075856149955798	0.615617252754658	0.800494419619097	0.601316250265149	0.000712443035548765	0.00435849089738478	0.102334975618522	0.500167144658147	1	0.627795075927873	0.000485348748616658	0.0041499756300279	0.525460100309351	0.0022461333337902	0.020380319794643	protein_coding
ENSG00000014919	COX15	cytochrome c oxidase assembly homolog COX15 [Source:HGNC Symbol;Acc:HGNC:2263]	23.6	20.3	27.5	25.6	26.7	28.5	-0.338304010696853	0.000946801454957207	0.00252777881710532	-0.000525483331357338	0.995129849224565	0.996609137944378	0.337778527365495	0.00283448445551233	0.0152565842746934	0.143431123413048	0.106538701545542	0.161992125756053	0.481735134109901	0.00010658920134312	0.000684992367455048	0.143956606744406	0.158903695290067	0.320902881330963	0.177088012084718	0.0869655128236404	0.260493771182927	0.279897711982153	0.010250380731704	0.039499143482107	0.0331314053403129	0.739178985139822	1	0.135941105237748	0.181826864342017	0.362789396364091	0.102809699897435	0.307164897525402	0.585194913171701	protein_coding
ENSG00000015171	ZMYND11	zinc finger MYND-type containing 11 [Source:HGNC Symbol;Acc:HGNC:16966]	64.7	76.2	82.2	80.1	85.3	79.3	0.14368708266818	0.491960649110606	0.571896738476482	0.151596180468897	0.46859356715294	0.555638705433843	0.0079090978007169	0.973825365007276	0.989555834336435	0.343957137305511	0.107856960086482	0.163611894890546	0.20027005463733	0.41067597921845	0.543345054249499	0.192360956836613	0.429021496719599	0.607270295059021	0.261658143517482	0.285491056525634	0.536756382902671	0.161963006199858	0.504297629400093	0.688914191430391	0.0692971866808682	0.773945280657212	1	-0.0303979506367553	0.899654712051976	0.948149982998852	-0.0996951373176235	0.67978187844924	0.867082000485043	protein_coding
ENSG00000015475	BID	BH3 interacting domain death agonist [Source:HGNC Symbol;Acc:HGNC:1050]	16.3	18.8	17.1	18.5	16.9	9.5	0.101223690104471	0.51937661227424	0.597410574365952	-0.144900225593566	0.364078396163908	0.453632086581971	-0.246123915698037	0.184874299782954	0.358808372727233	0.243143867575654	0.130072352564164	0.192225561521796	0.141920177471182	0.436715510970362	0.568048086248392	0.388044093169219	0.0433613843798585	0.132484925177236	0.204284971145514	0.267668049397347	0.519621165890947	-0.617536331203634	0.00293765077859019	0.0142853760718871	-0.183759122023705	0.316834938629414	1	-1.00558042437285	2.60537643900266e-05	0.000419584976516274	-0.821821302349149	0.000233929352865391	0.00370823892792206	protein_coding
ENSG00000015532	XYLT2	xylosyltransferase 2 [Source:HGNC Symbol;Acc:HGNC:15517]	28	14	18.8	14.5	15.3	18.1	-1.13094604123822	3.25292838233715e-08	3.2188861085685e-07	-0.806652811284126	3.1946963676364e-06	1.84878473759173e-05	0.324293229954093	0.0303477987385576	0.0961955612240223	-0.971977787120891	2.7781695125345e-07	2.147238185859e-06	0.158968254117328	0.265899722719587	0.397187430918421	-0.165324975836765	0.246883243965345	0.428632575075234	-0.102035111401531	0.469139557894144	0.701972747694838	0.161099495046994	0.257495812151692	0.451152458138792	0.063289864435234	0.652733193794279	1	0.326424470883759	0.0293661238933736	0.0968034367445377	0.263134606448525	0.0722750532312651	0.242501626000483	protein_coding
ENSG00000015592	STMN4	stathmin 4 [Source:HGNC Symbol;Acc:HGNC:16078]	20.1	171.5	160.2	43.3	49.3	20.7	2.92353785204026	7.93072963502604e-08	6.88309004126334e-07	2.72511868135149	2.15794659093137e-07	1.80786727610204e-06	-0.19841917068877	0.630916194684993	0.78938976645219	1.06987791232893	0.00614596993816719	0.0133137979542103	-1.85365993971133	0.000320185542448348	0.00172511360130859	-1.65524076902256	0.000879855928118046	0.0067874000485404	-1.48592482767389	0.00209329341079719	0.0163272846884611	-2.73328514280519	5.70663976039138e-06	7.39348223443656e-05	0.169315941348675	0.683849934520312	1	-1.07804437378263	0.0181729922842232	0.0678769028051757	-1.24736031513131	0.00766119478947756	0.0489426545045685	protein_coding
ENSG00000015676	NUDCD3	NudC domain containing 3 [Source:HGNC Symbol;Acc:HGNC:22208]	25	44.2	40	31	31.3	32.4	0.691319578278963	1.60697050388335e-06	9.35949658247767e-06	0.443184253043795	0.00033528354579328	0.00109056520859617	-0.248135325235168	0.0502959220015178	0.140479316435057	0.29962466817166	0.0084337769281615	0.0176069385605479	-0.391694910107303	0.00385133535629494	0.0139405062404148	-0.143559584872135	0.241358034433273	0.422122018253282	-0.145043608024422	0.236574952156368	0.485431592907767	-0.0809489110842675	0.503194096380855	0.687864289577826	-0.00148402315228752	0.990153816661783	1	0.0626106737878674	0.603927535764547	0.765694685625104	0.0640946969401549	0.595337000950531	0.820094753863686	protein_coding
ENSG00000016864	GLT8D1	glycosyltransferase 8 domain containing 1 [Source:HGNC Symbol;Acc:HGNC:24870]	57.3	51.3	61.9	61.3	63.3	67	-0.272979746959208	0.0153369392629263	0.0293783877434256	-0.106014016916112	0.309732276035089	0.397307510607803	0.166965730043095	0.169538090383251	0.338594538464277	0.1500680352312	0.152393240512866	0.21980787741771	0.423047782190408	0.00188761433541036	0.00766855180634425	0.256082052147313	0.0412708528457419	0.128082230261574	0.256681074475185	0.0407658384310962	0.1576812899775	0.343678210943193	0.00847771071892823	0.0338208992386752	0.000599022327871992	0.995958790462821	1	0.0875961587958807	0.462205872244915	0.65538952453986	0.0869971364680087	0.465024344733568	0.727807436840292	protein_coding
ENSG00000017260	ATP2C1	ATPase secretory pathway Ca2+ transporting 1 [Source:HGNC Symbol;Acc:HGNC:13211]	91	68.1	78.1	52.5	53.8	54.5	-0.520097816831463	0.00176026041397757	0.00438546234724241	-0.423936964147278	0.00769731777179483	0.0169607428525689	0.0961608526841847	0.557566493264982	0.735042203799551	-0.755773815493789	5.0173175346769e-05	0.000193661989062284	-0.235675998662327	0.160430036866201	0.273980536500313	-0.331836851346511	0.0539307948959383	0.154228337932866	-0.325430239464864	0.0582125269970535	0.200904663610535	-0.304182917913839	0.0748829088037921	0.186791384209891	0.00640661188164726	0.968709530547217	1	0.0276539334326722	0.865591014966318	0.929949576145541	0.0212473215510249	0.896488917287749	0.965389897011363	protein_coding
ENSG00000017797	RALBP1	ralA binding protein 1 [Source:HGNC Symbol;Acc:HGNC:9841]	43	38.8	43.6	35.7	36.6	34.5	-0.295603461600558	0.0599858654791838	0.096595105958861	-0.229659636319539	0.135392595005007	0.199395470319333	0.0659438252810193	0.699766733014678	0.835267112513977	-0.26562710256663	0.0878869809786083	0.137245952814672	0.0299763590339284	0.860691198356628	0.909695122645334	-0.0359674662470909	0.833220516249809	0.903759477241776	-0.033154530118613	0.846025340917289	0.925072974968461	-0.116734913471477	0.496797177388872	0.683111962003628	0.00281293612847791	0.986855073828496	1	-0.0807674472243858	0.63728520999098	0.789356868419194	-0.0835803833528637	0.625560607242421	0.837484751364537	protein_coding
ENSG00000018189	RUFY3	RUN and FYVE domain containing 3 [Source:HGNC Symbol;Acc:HGNC:30285]	48.2	91	108.9	63.9	69.1	63.4	0.798794162564491	2.24063270755043e-08	2.34187396563561e-07	0.956748434959916	1.19822576889788e-09	2.40098878136757e-08	0.157954272395425	0.140084252587116	0.296003957145986	0.424926351441616	0.00011605978385594	0.000402524805913062	-0.373867811122875	0.0017790665236176	0.00731394015265015	-0.5318220835183	5.71943394564655e-05	0.000736286046713051	-0.448418660700475	0.000345049951155032	0.00371940844015048	-0.565825017011338	2.7932721091983e-05	0.000281048019499858	0.0834034228178246	0.42633523402267	1	-0.0340029334930385	0.743931279744811	0.860047537694398	-0.117406356310863	0.266742804036607	0.542042890598493	protein_coding
ENSG00000018236	CNTN1	contactin 1 [Source:HGNC Symbol;Acc:HGNC:2171]	27.6	62.5	31.6	18.2	25	22.7	1.08895501016851	0.00114793963775332	0.00300097590991648	0.00263904371733506	0.992911160269033	0.994756658744572	-1.08631596645118	0.00503991550124367	0.0239748142805557	-0.574833868823901	0.0719127670948626	0.11541017678976	-1.66378887899241	0.00013572013353856	0.00084143360398197	-0.577472912541236	0.106443506742958	0.245551660609356	-0.133967460026463	0.696846565095445	0.848149534810092	-0.269622024061583	0.43629789160727	0.6308398875998	0.443505452514773	0.208117635103427	1	0.307850888479652	0.376628901553761	0.581356821882841	-0.135654564035121	0.693501381036602	0.873848490491023	protein_coding
ENSG00000018408	WWTR1	WW domain containing transcription regulator 1 [Source:HGNC Symbol;Acc:HGNC:24042]	26.3	13.9	31.2	30.5	34.3	45.7	-1.02462330802929	5.46531311100074e-05	0.000204841557004569	0.0460959691407482	0.80793023345927	0.852648256954698	1.07071927717004	0.000111006236089966	0.00111829272980602	0.234915683290015	0.221586750448402	0.301004251796855	1.25953899131931	1.80492482215209e-05	0.000153356959797042	0.188819714149267	0.393724687220383	0.576141934702265	0.345096420711352	0.127489976367973	0.334640491541194	0.764931879753852	0.00234496969754223	0.011837594455061	0.156276706562085	0.478589222253429	1	0.576112165604585	0.0156971329862088	0.0608941802432847	0.4198354590425	0.067436888024786	0.231353550677284	protein_coding
ENSG00000018510	AGPS	alkylglycerone phosphate synthase [Source:HGNC Symbol;Acc:HGNC:327]	25.1	34.7	41.5	26.6	29	25.4	0.369612455866084	0.0640167672631697	0.102301552666356	0.525650219281816	0.0112284770802517	0.023520306504805	0.156037763415731	0.4855504017674	0.677661098636212	0.111938906411006	0.561888553295742	0.645804380028351	-0.257673549455079	0.255605551188593	0.386214947871073	-0.41371131287081	0.0756062289606044	0.194599986638652	-0.310184157114896	0.174193641939607	0.40607511483874	-0.486184067256584	0.0398277746966724	0.11615715892325	0.103527155755914	0.642832101075965	1	-0.0724727543857734	0.745170040862705	0.86104869511249	-0.175999910141688	0.433024390770607	0.702145832090635	protein_coding
ENSG00000018610	CXorf56	chromosome X open reading frame 56 [Source:HGNC Symbol;Acc:HGNC:26239]	39.4	39.5	40.5	37	37.2	39.1	-0.126682271694215	0.299935911876843	0.381562844936009	-0.189194722807532	0.129014090809467	0.191378792137456	-0.0625124511133165	0.652408881689454	0.803289613770696	-0.0525630275081329	0.662705362033022	0.734728675172239	0.0741192441860826	0.593956045604069	0.709124662288429	0.136631695299399	0.330252307066497	0.516526364186321	0.101428821003941	0.466905203320422	0.69997258924382	0.17926468424682	0.205186056642982	0.386847368137585	-0.0352028742954584	0.799509490902463	1	0.042632988947421	0.758430276706981	0.868654091457241	0.0778358632428794	0.57535528872658	0.806793511022688	protein_coding
ENSG00000018625	ATP1A2	ATPase Na+/K+ transporting subunit alpha 2 [Source:HGNC Symbol;Acc:HGNC:800]	94.3	28.6	310.9	432.2	367.7	265.8	-1.82107121945697	0.00157573378916069	0.00397907850022476	1.51817545384365	0.00238971946179437	0.00611096049801844	3.33924667330062	1.27981720625621e-05	0.000185924208517131	2.19860640676407	6.86929700019254e-05	0.0002558030013729	4.01967762622104	1.72998414955581e-06	2.18846804204945e-05	0.680430952920418	0.206309239460158	0.380106437195909	0.441485901191507	0.405084938374801	0.649783568311721	-0.0173096080314574	0.973660109052726	0.98667923152515	-0.238945051728911	0.649587188387634	1	-0.697740560951875	0.195600355230223	0.3804477497555	-0.458795509222964	0.387359062370509	0.661324089502333	protein_coding
ENSG00000018699	TTC27	tetratricopeptide repeat domain 27 [Source:HGNC Symbol;Acc:HGNC:25986]	16.4	17.4	25	18.4	20.6	21.3	-0.0274972657999673	0.829717930253994	0.867993608584164	0.393874300039606	0.00501093885171793	0.0116394009902927	0.421371565839573	0.00924510949500652	0.0386763713906237	0.186258775166839	0.153327135995321	0.22083969908323	0.213756040966807	0.158190902657402	0.271469826477131	-0.207615524872766	0.16863520988058	0.334059170726166	-0.0588296315786845	0.688803158729493	0.844691564163608	-0.00847237308233295	0.953893627092067	0.977077990006907	0.148785893294082	0.318139523659716	1	0.199143151790433	0.18601266795514	0.368357480485812	0.0503572584963515	0.731726733126501	0.894750778788656	protein_coding
ENSG00000019144	PHLDB1	pleckstrin homology like domain family B member 1 [Source:HGNC Symbol;Acc:HGNC:23697]	14.1	14.8	20.7	12.5	16.4	18.5	-0.0479452850283136	0.744702865792424	0.79885885127812	0.336058005566089	0.0300049516924967	0.0549060733268423	0.384003290594403	0.0335923266289952	0.104252270492173	-0.18719673268166	0.215508987286428	0.294006481221251	-0.139251447653347	0.415814245349795	0.548303745968099	-0.523254738247749	0.00574461290700097	0.0298664456891636	-0.145759024388597	0.394016776247528	0.639387520588747	0.0429450249117644	0.799831841354597	0.891280568081494	0.377495713859152	0.0364924081331418	0.637281063759373	0.566199763159514	0.00325993497420714	0.018295691981241	0.188704049300362	0.273069890048354	0.549025995049967	protein_coding
ENSG00000019582	CD74	CD74 molecule [Source:HGNC Symbol;Acc:HGNC:1697]	19.1	3.7	8.1	13.6	14.1	25.8	-2.49608311387028	2.93030081943515e-11	9.34517434900333e-10	-1.46472309979241	5.22722661386415e-08	5.46159110187679e-07	1.03136001407787	2.82429212536227e-05	0.000360141793178096	-0.439035014263204	0.0122478830904712	0.0245397796393839	2.05704809960708	1.94046051967204e-09	8.83811440635976e-08	1.02568808552921	2.26987325683903e-05	0.000347552847441575	1.02229384147938	2.32553051460843e-05	0.000399590891505884	1.8951760742644	4.88150940952281e-09	2.31959741567364e-07	-0.00339424404982407	0.985133498010233	1	0.869487988735194	0.00012591999118014	0.00142377645971447	0.872882232785018	0.000119216659927284	0.00219895796388373	protein_coding
ENSG00000019995	ZRANB1	zinc finger RANBP2-type containing 1 [Source:HGNC Symbol;Acc:HGNC:18224]	53.2	65	59.1	44.1	48.5	41	0.180152832845269	0.110692503971692	0.163749963103229	-0.0596039214718972	0.589540412182108	0.667316487002307	-0.239756754317167	0.0707539033912111	0.180444773490929	-0.242701453936737	0.0392866023124935	0.0682669166527713	-0.422854286782006	0.00325533588752812	0.0120890045855402	-0.183097532464839	0.160308866583174	0.322753587820114	-0.069016564562599	0.587732149924127	0.783010037599544	-0.30562885947141	0.0248773103560804	0.0801916330038803	0.11408096790224	0.373900764173963	1	-0.122531327006571	0.340577007789747	0.545121773787174	-0.236612294908811	0.0745506444787043	0.247924592878686	protein_coding
ENSG00000020129	NCDN	neurochondrin [Source:HGNC Symbol;Acc:HGNC:17597]	31.1	46.8	51.1	35.3	38.2	43.8	0.479839918230245	0.000233326991302763	0.000735412109624634	0.502979783494892	0.000141541627923392	0.000510959272581677	0.0231398652646471	0.853767005591523	0.927698449980911	0.194994452582515	0.0840354235707683	0.131959040142122	-0.28484546564773	0.0335020468171733	0.0814700849732102	-0.307985330912377	0.0227813298349195	0.083796391161277	-0.2191475926255	0.0933934552811315	0.273515446194641	-0.00858280435257477	0.9454748304533	0.972806393902489	0.0888377382868763	0.482902957406218	1	0.299402526559802	0.0263325730628271	0.0892041428562438	0.210564788272926	0.106013614192419	0.309745957332349	protein_coding
ENSG00000020181	ADGRA2	adhesion G protein-coupled receptor A2 [Source:HGNC Symbol;Acc:HGNC:17849]	86.5	83.5	46.9	17.7	26.2	22.1	-0.152488662519718	0.503744056720807	0.582912592365185	-1.08549101299022	0.000189863417098566	0.000660477967096969	-0.933002350470504	0.00197346307602722	0.0114492014626064	-2.29015518726035	2.8396112338206e-08	3.09885408462265e-07	-2.13766652474064	2.18187775987871e-07	3.89250102792094e-06	-1.20466417427013	0.000207956820071396	0.0021187484711622	-0.645165871938321	0.0223099577227245	0.10167128140325	-0.878913734898117	0.00321109666959666	0.0153473904968101	0.559498302331812	0.0445091508295515	0.713642144391742	0.325750439372016	0.224534664384239	0.41691530868313	-0.233747862959796	0.377361168281667	0.652839035702067	protein_coding
ENSG00000020256	ZFP64	ZFP64 zinc finger protein [Source:HGNC Symbol;Acc:HGNC:15940]	14.9	22.3	22.7	19.6	21.1	19.7	0.481703157148702	0.000298374129686959	0.000913541242739717	0.40318734234261	0.00155951968463255	0.00420451504983096	-0.0785158148060916	0.544878176991144	0.725352811112284	0.430149539271197	0.000893630385225482	0.00243007026547759	-0.0515536178775043	0.690367453100004	0.785984463397688	0.0269621969285873	0.834718898055122	0.904595835298477	0.105211884791182	0.419035096926171	0.660645862837773	0.0207108681269218	0.872558476221271	0.934207257450783	0.0782496878625942	0.546555026076879	1	-0.00625132880166555	0.961403075720209	0.981191870328272	-0.0845010166642598	0.515088163729623	0.765033408583976	protein_coding
ENSG00000020426	MNAT1	MNAT1 component of CDK activating kinase [Source:HGNC Symbol;Acc:HGNC:7181]	19	15.1	12.4	11.8	11.8	11.5	-0.458269213277842	0.0100565214978666	0.0203102543216345	-0.855117245168326	5.06077847671876e-05	0.000208160079343845	-0.396848031890484	0.0426816359301068	0.124660291068262	-0.634741687408773	0.000946614449147	0.00255949983750131	-0.176472474130931	0.3453123568134	0.479834607882079	0.220375557759553	0.243023514986992	0.424300530593313	0.175769769649113	0.347901970227685	0.596841056404396	0.123163157676494	0.508252274424157	0.691861510790049	-0.0446057881104405	0.809646113120891	1	-0.0972124000830587	0.60088796008517	0.76355178361489	-0.0526066119726182	0.776263386944904	0.918734367358317	protein_coding
ENSG00000020922	MRE11	MRE11 homolog, double strand break repair nuclease [Source:HGNC Symbol;Acc:HGNC:7230]	24.7	22.4	26.9	26.7	27.6	23	-0.247139916802177	0.135067524332304	0.194038809500579	-0.0811774166330972	0.611180589643418	0.686978029471284	0.16596250016908	0.370555502079637	0.570185754960569	0.140825754986579	0.377405991535004	0.469408588974467	0.387965671788756	0.0456612344462155	0.103853776868879	0.222003171619676	0.234780778727758	0.415063380618379	0.241447928306514	0.19765182515578	0.43775071883229	-0.0055107217834231	0.975998488178648	0.987745876822608	0.0194447566868384	0.915415487519997	1	-0.227513893403099	0.223924061560252	0.416499269684542	-0.246958650089937	0.188176738427343	0.441985718133601	protein_coding
ENSG00000021300	PLEKHB1	pleckstrin homology domain containing B1 [Source:HGNC Symbol;Acc:HGNC:19079]	51.3	50.2	64.4	32.1	35.6	66.9	-0.161576000355383	0.227143907386893	0.301807037434355	0.0984288367071221	0.451477834162477	0.539378240030522	0.260004837062505	0.0963381919152855	0.226705315831502	-0.644318401319691	0.000114166502758457	0.000396468681937604	-0.482742400964307	0.0044233571414512	0.0156159959869267	-0.742747238026813	9.05439531606903e-05	0.00107647439607	-0.635893881704402	0.000437202618047139	0.00455778796338117	0.284968549815062	0.0701652773426381	0.178401284171801	0.106853356322411	0.481984172064212	1	1.02771578784187	1.75974407995659e-06	4.84724055005421e-05	0.920862431519463	7.18160300359284e-06	0.000259774807528172	protein_coding
ENSG00000021355	SERPINB1	serpin family B member 1 [Source:HGNC Symbol;Acc:HGNC:3311]	19.4	13	13.1	12.4	14.9	19.3	-0.694911007780132	7.02903108353618e-05	0.00025608923747115	-0.796291005547974	1.50575885850445e-05	7.18401150284995e-05	-0.101379997767843	0.519094983235301	0.703777191340901	-0.585990906045335	0.000402900843799757	0.0012017162411729	0.108920101734796	0.489152078155304	0.616261489145482	0.210300099502639	0.189618000290273	0.360782942656323	0.413447612985259	0.0148665537625164	0.074651337821779	0.791158174387498	6.31761879311527e-05	0.00056592564136222	0.20314751348262	0.203114273044083	1	0.580858074884858	0.00132477231715832	0.00910337594395785	0.377710561402238	0.0235625779485488	0.110718780252859	protein_coding
ENSG00000021574	SPAST	spastin [Source:HGNC Symbol;Acc:HGNC:11233]	18.9	40.2	37.9	29.2	31.1	24.2	0.983044172695827	9.28308583418804e-07	5.72675371434515e-06	0.79544286257471	1.56388405479264e-05	7.41320471472948e-05	-0.187601310121116	0.262688879399066	0.454414945009468	0.659709545226228	0.000139550401161593	0.000473932038727535	-0.323334627469599	0.0617735609462532	0.132171060862772	-0.135733317348482	0.414263283010286	0.593980513777195	-0.0729871850798286	0.658382082500319	0.825543225432157	-0.434423393300549	0.0154296468731608	0.0547349627670332	0.0627461322686539	0.703867910617175	1	-0.298690075952066	0.0826585097318948	0.207531901219722	-0.36143620822072	0.0390919873174393	0.1573116831597	protein_coding
ENSG00000021762	OSBPL5	oxysterol binding protein like 5 [Source:HGNC Symbol;Acc:HGNC:16392]	17.9	23.1	28.8	22.7	21.8	30.5	0.266125420424831	0.138317192377135	0.198141641215414	0.477597226427527	0.0115931370793801	0.0241963900137469	0.211471806002696	0.303842003064766	0.50059316767416	0.341187978409459	0.0615860820455615	0.100951476134903	0.0750625579846279	0.711819308385175	0.802552569366146	-0.136409248018068	0.503564099395193	0.671294247103708	-0.205639906932756	0.316984144450889	0.567902119847804	0.296635353407107	0.154392660470537	0.317389441539531	-0.0692306589146876	0.733246245211682	1	0.433044601425176	0.0438195464971477	0.130955987536759	0.502275260339863	0.0216284876208627	0.104955287017326	protein_coding
ENSG00000021776	AQR	aquarius intron-binding spliceosomal factor [Source:HGNC Symbol;Acc:HGNC:29513]	15	25.1	25	19.7	20.9	18.4	0.640287412522416	0.00317692612903924	0.00739210225650244	0.533117169039072	0.01131326576137	0.0236733782963105	-0.107170243483344	0.635739298329032	0.793174730352585	0.399046262740421	0.0502067047307479	0.0844824860850726	-0.241241149781995	0.292804183750682	0.426057491636499	-0.134070906298651	0.554507725820475	0.71276217654752	-0.0656471617586372	0.771336046579622	0.886847225851235	-0.237805632203294	0.299494503228603	0.497536897431757	0.0684237445400135	0.762140415362494	1	-0.103734725904644	0.646993947472182	0.795229580895303	-0.172158470444657	0.449404414173185	0.715332682420849	protein_coding
ENSG00000021826	CPS1	carbamoyl-phosphate synthase 1 [Source:HGNC Symbol;Acc:HGNC:2323]	19.9	5.6	16.9	15.5	15.8	19.1	-1.93314223396818	2.00433620035518e-08	2.12589673150059e-07	-0.438278444893865	0.0331512960552293	0.0599444538041828	1.49486378907431	2.28571981846475e-06	4.46350286772421e-05	-0.335027568378569	0.0938196978989303	0.145317625761836	1.59811466558961	9.59596421123674e-07	1.35133364427282e-05	0.103250876515296	0.638575263645145	0.77321580241244	0.11281716414617	0.607819934087872	0.795132727691489	0.398021399850357	0.0817497981473048	0.199278227987905	0.0095662876308738	0.965176310063776	1	0.294770523335061	0.189062032555152	0.372359052429504	0.285204235704187	0.202886001032509	0.462915570270724	protein_coding
ENSG00000022267	FHL1	four and a half LIM domains 1 [Source:HGNC Symbol;Acc:HGNC:3702]	112.3	183.6	171.4	179.6	181.6	136.9	0.608959960854878	0.000679750744689344	0.00188717201079705	0.406564381925732	0.0143277289177619	0.0290452669096405	-0.202395578929146	0.265295578488771	0.457163402811994	0.735203569674604	9.93167614112931e-05	0.000351620914223604	0.126243608819726	0.482492849196108	0.610155784699356	0.328639187748872	0.0782732757028637	0.198775026674981	0.308132941087637	0.0970344730350347	0.28031988467098	-0.0966008025297978	0.590009513102419	0.755285611304864	-0.0205062466612347	0.908556504324194	1	-0.42523999027867	0.0265566606655545	0.0898127266892598	-0.404733743617435	0.0336719734680356	0.142077802454245	protein_coding
ENSG00000022277	RTF2	replication termination factor 2 [Source:HGNC Symbol;Acc:HGNC:15890]	64.9	79	69.4	64.2	67.7	66.6	0.152880748179381	0.140358456417329	0.200783498346615	-0.134844966246644	0.195412384785404	0.271002903301759	-0.287725714426025	0.0222123691289022	0.0760431497872581	0.00674170367314935	0.946914108022152	0.962510480455785	-0.146139044506231	0.220713339615822	0.346141026988189	0.141586669919793	0.235057973864524	0.415281072925643	0.184370456076597	0.12675544394354	0.333361869408442	0.168223903071578	0.161363104605679	0.327962470380127	0.0427837861568035	0.714867076056144	1	0.0266372331517845	0.819883022924625	0.904214487256549	-0.016146553005019	0.890122983612994	0.962737759297706	protein_coding
ENSG00000022840	RNF10	ring finger protein 10 [Source:HGNC Symbol;Acc:HGNC:10055]	98.6	114.3	110.9	88.6	92.3	94.5	0.0889937472116492	0.291691717636212	0.372731848822226	-0.0576765268270579	0.492994043043379	0.578379094613872	-0.146670274038707	0.139527641361645	0.295309417274209	-0.145650365252834	0.0949641752128566	0.14683711858245	-0.234644112464483	0.0234716493718689	0.0613797507493755	-0.0879738384257759	0.366526112058471	0.551443259130308	-0.0518019710439168	0.592140433119307	0.786246628862457	-0.00837524575301808	0.930707510723643	0.965611473956523	0.0361718673818591	0.707863225657954	1	0.0795985926727578	0.413007105603106	0.614330678710938	0.0434267252908987	0.652992461659071	0.853254763160285	protein_coding
ENSG00000022976	ZNF839	zinc finger protein 839 [Source:HGNC Symbol;Acc:HGNC:20345]	13.8	13.3	14.5	10.5	11.6	13.5	-0.196257937295844	0.191901792703133	0.26153574563528	-0.169164058606234	0.257100025874628	0.340713902005316	0.0270938786896108	0.872157435878573	0.937140965355447	-0.405608046024408	0.0124921910420333	0.0249859273823152	-0.209350108728563	0.22468832517477	0.350133532165657	-0.236443987418174	0.172451097115347	0.339175500457128	-0.122747859289197	0.469420026821065	0.702197466340069	0.114139185917252	0.500140462003075	0.685551977799909	0.113696128128977	0.503773371712342	1	0.350583173335426	0.04932566607877	0.142648308858457	0.236887045206449	0.17074650458829	0.416159215056988	protein_coding
ENSG00000023041	ZDHHC6	zinc finger DHHC-type containing 6 [Source:HGNC Symbol;Acc:HGNC:19160]	20.9	33.7	47	46.7	47.1	43.7	0.558779180685374	7.28543123023546e-06	3.49031518701266e-05	0.936582729500179	3.35104739290329e-09	5.5008208422186e-08	0.377803548814805	0.00223454425027531	0.0126286727437873	1.1827202219468	6.60135442205408e-11	2.45938478456664e-09	0.623941041261421	1.37702694402125e-05	0.00012220169406081	0.246137492446617	0.0323674034062428	0.107530007330088	0.224346466646602	0.0487364040155177	0.178083370966532	0.122617098442818	0.26369328109604	0.457396302354217	-0.0217910258000147	0.839868981995207	1	-0.123520394003799	0.260329149786957	0.458325568696135	-0.101729368203784	0.351008797923317	0.627122790455482	protein_coding
ENSG00000023191	RNH1	ribonuclease/angiogenin inhibitor 1 [Source:HGNC Symbol;Acc:HGNC:10074]	39.2	40.7	41.4	38.7	39	47.6	-0.0947085618893074	0.568267226182229	0.642674182006048	-0.17172525334869	0.307174623857097	0.394652879868526	-0.0770166914593829	0.686056707059096	0.826221577270856	-0.00666742430260525	0.967715397258856	0.977771439495369	0.0880411375867022	0.644334369485615	0.749339534437505	0.165057829046085	0.390335979925464	0.573142545362575	0.132729135366848	0.487987686007187	0.716441762795811	0.434690172539574	0.0322939151544659	0.0984465147308746	-0.0323286936792366	0.86503363663189	1	0.269632343493489	0.1673796956954	0.343055178057918	0.301961037172726	0.124404753603562	0.343846232652307	protein_coding
ENSG00000023228	NDUFS1	NADH:ubiquinone oxidoreductase core subunit S1 [Source:HGNC Symbol;Acc:HGNC:7707]	28.7	43.7	39.6	32.2	34.1	32.4	0.507786266561335	0.00267508869106326	0.0063346869663949	0.263123607146993	0.0912962986640758	0.143025855353109	-0.244662659414343	0.171940796531899	0.341872938898705	0.188910374469689	0.218122218006573	0.297135917979721	-0.318875892091647	0.0802673003576795	0.161987266535612	-0.074213232677304	0.671445475217208	0.797868882838762	-0.00605048171913146	0.972335199819731	0.987890273280663	-0.0703836536845046	0.687338974718039	0.82103899839066	0.0681627509581725	0.696759569771717	1	0.00382957899279935	0.982496330241012	0.991634404723278	-0.0643331719653732	0.712894332784414	0.884344963249007	protein_coding
ENSG00000023287	RB1CC1	RB1 inducible coiled-coil 1 [Source:HGNC Symbol;Acc:HGNC:15574]	50.3	62.5	52.7	37.2	38.2	31.5	0.199996775587777	0.120778575772157	0.176363116739818	-0.149081591672781	0.246852160656115	0.329292350932161	-0.349078367260559	0.0250507888495148	0.0835319044973818	-0.426099042448083	0.00326074536764709	0.0076057403129668	-0.62609581803586	0.000355722242448548	0.00188579440595101	-0.277017450775301	0.0687114338434156	0.182160218693915	-0.261160310733421	0.084514319021407	0.255566116375001	-0.537767400681451	0.00142078757709986	0.00777681595603508	0.0158571400418801	0.913100170475936	1	-0.260749949906149	0.0853730752713311	0.212663265145918	-0.276607089948029	0.0692665655562462	0.235687891435224	protein_coding
ENSG00000023318	ERP44	endoplasmic reticulum protein 44 [Source:HGNC Symbol;Acc:HGNC:18311]	44	36.8	43.8	37.4	39.2	40.3	-0.371386812369376	0.00107986675837212	0.00284139391637408	-0.223404347783194	0.0306065521373255	0.0558867692273762	0.147982464586182	0.192373390465321	0.369416312403061	-0.199256205994841	0.0508960899795499	0.0854025403569264	0.172130606374535	0.132758128238552	0.237688647490771	0.0241481417883531	0.827701229604871	0.899551561893077	0.0614752733548177	0.580620671094255	0.778704017163488	0.107695596167372	0.337209203420223	0.53773170327088	0.0373271315664646	0.736787035570355	1	0.0835474543790192	0.454625318601909	0.64896590239907	0.0462203228125545	0.677297138620885	0.865690903378175	protein_coding
ENSG00000023330	ALAS1	5'-aminolevulinate synthase 1 [Source:HGNC Symbol;Acc:HGNC:396]	76.3	59.6	64.3	61.8	57.3	49.7	-0.473503900467046	4.92022574101461e-05	0.000186050350810256	-0.466898089237841	5.73809705828012e-05	0.000232529552218875	0.00660581122920498	0.949238878454234	0.978218191569567	-0.277143016975874	0.00607084263634356	0.0131788197700034	0.196360883491172	0.0706991331516727	0.146743810517252	0.189755072261967	0.0797912451296138	0.201396291367581	0.0471962392121152	0.650092959086764	0.821018363105395	-0.148560581624981	0.163714494469199	0.330639478025541	-0.142558833049852	0.1802775075789	1	-0.338315653886948	0.00385335867554029	0.0208238490724635	-0.195756820837096	0.0716425028644346	0.241129814491058	protein_coding
ENSG00000023516	AKAP11	A-kinase anchoring protein 11 [Source:HGNC Symbol;Acc:HGNC:369]	38.8	54.1	53.3	35	33.7	35.1	0.389661665624768	0.155399109608925	0.218782324929533	0.265127665538988	0.32851379909741	0.416901312110982	-0.12453400008578	0.69046657104034	0.829493572119122	-0.132429032665638	0.627497075215171	0.704045535296239	-0.522090698290406	0.107765097225369	0.203320170015985	-0.397556698204626	0.213491902817632	0.388908356991696	-0.467278511205502	0.147010484097993	0.365746913961338	-0.395260136024596	0.215915103832018	0.400511619455636	-0.0697218130008759	0.823581671273652	1	0.00229656218003011	0.994135786889724	0.998024434261762	0.072018375180906	0.817832487780452	0.933733476551485	protein_coding
ENSG00000023608	SNAPC1	small nuclear RNA activating complex polypeptide 1 [Source:HGNC Symbol;Acc:HGNC:11134]	20.6	12.6	14.1	16.7	15.6	15.6	-0.844760154280184	0.000217281553420935	0.000691715975046878	-0.786186251232498	0.00042593128812586	0.00134983986626951	0.058573903047686	0.779892098382919	0.884156105002083	-0.265436976793873	0.155395530253634	0.223261980511019	0.579323177486311	0.0115337815333012	0.0344394669643484	0.520749274438625	0.0209087098396777	0.0786398998366477	0.366882202111739	0.09129603771244	0.26947163814758	0.373028439217717	0.0864731183658535	0.207939299651619	-0.153867072326886	0.462960510880639	1	-0.147720835220908	0.480859018879301	0.671649056345837	0.00614623710597826	0.976429809913376	0.993065573209551	protein_coding
ENSG00000023697	DERA	deoxyribose-phosphate aldolase [Source:HGNC Symbol;Acc:HGNC:24269]	31.9	51.3	53.1	53.6	58.1	47.1	0.570324851765787	0.0015156064524797	0.00384767478884351	0.518651679025574	0.0032657126906178	0.00804928483149378	-0.0516731727402124	0.777237930302406	0.882694086992516	0.811806246060008	4.23117380506094e-05	0.000167107594660553	0.241481394294221	0.196162617571986	0.317397514612373	0.293154567034433	0.120543985509547	0.266850452040506	0.360736886186989	0.0599766154741771	0.204289423973451	0.0544596686852683	0.765636507134578	0.871739784793958	0.0675823191525558	0.711314418316538	1	-0.238694898349165	0.20121199903575	0.388100510113398	-0.306277217501721	0.105605384050925	0.308888106859516	protein_coding
ENSG00000023734	STRAP	serine/threonine kinase receptor associated protein [Source:HGNC Symbol;Acc:HGNC:30796]	327.8	482.5	448.5	427	438.9	375.7	0.444913303914472	0.00148421164431708	0.00377627349755514	0.236254133459019	0.0647701066164664	0.106842262179315	-0.208659170455453	0.153422004376244	0.314888666736297	0.434603444753978	0.00181100718930457	0.00453682020050848	-0.0103098591604938	0.942144990880126	0.963355616109578	0.198349311294959	0.173688140030287	0.340738114068152	0.192725754216197	0.185554559185372	0.421440043189814	-0.0260016793553005	0.854844296808655	0.924630096670797	-0.00562355707876206	0.968422401777521	1	-0.22435099065026	0.126476973447179	0.282615558826346	-0.218727433571498	0.135625820721384	0.361750890010568	protein_coding
ENSG00000023902	PLEKHO1	pleckstrin homology domain containing O1 [Source:HGNC Symbol;Acc:HGNC:24310]	59.3	60.8	54.8	49.1	49.5	37.1	-0.125444334494837	0.549940736844926	0.625667870394428	-0.377504276667535	0.0861257894698715	0.136232429068514	-0.252059942172698	0.301039550112094	0.498031264043951	-0.278140654843414	0.196213015460111	0.271903346501074	-0.152696320348578	0.527099935367925	0.650586172134654	0.0993636218241203	0.679763269601994	0.803758847898423	0.076820849030638	0.749315147514872	0.87541016041676	-0.332160731165826	0.178105020710253	0.350978681275331	-0.0225427727934823	0.925215250660114	1	-0.431524352989947	0.085495712564946	0.212903153621225	-0.408981580196465	0.101630198363431	0.301238987596392	protein_coding
ENSG00000023909	GCLM	glutamate-cysteine ligase modifier subunit [Source:HGNC Symbol;Acc:HGNC:4312]	10.7	10.7	11.8	15.5	17.2	17.9	-0.124866569691405	0.309677237334642	0.391399300434912	-0.0848043371196038	0.485901285681681	0.57196694002527	0.0400622325718009	0.773722963215289	0.880719798353513	0.57681662925716	9.24311577515835e-05	0.000331012046441939	0.701683198948565	6.71194592292403e-05	0.000462203805910386	0.661620966376764	0.000126290103676758	0.00141179710201642	0.761959119655502	2.54527563852914e-05	0.000429588327759683	0.832157110052669	8.699085708965e-06	0.000106075050398382	0.100338153278738	0.470919961312458	1	0.170536143675905	0.226469322193347	0.418632956504428	0.0701979903971666	0.612104022100711	0.830846979046179	protein_coding
ENSG00000024048	UBR2	ubiquitin protein ligase E3 component n-recognin 2 [Source:HGNC Symbol;Acc:HGNC:21289]	23	25	28.4	21	20.2	22.5	0.0218246939764673	0.907804122548884	0.928921801810377	0.0999411995197103	0.596040743543639	0.673030270642187	0.078116505543243	0.720109922571685	0.848368931591587	-0.115343050701082	0.545047060805708	0.630526287913536	-0.137167744677549	0.531285583700652	0.654403641567444	-0.215284250220792	0.329540009002465	0.516011273054508	-0.29299631176789	0.189326758447233	0.426398237309963	-0.123053394372402	0.573546038894203	0.743700097957839	-0.0777120615470973	0.721984306429174	1	0.0922308558483901	0.672892167520474	0.812667572201863	0.169942917395487	0.439271061661247	0.706846634923924	protein_coding
ENSG00000024526	DEPDC1	DEP domain containing 1 [Source:HGNC Symbol;Acc:HGNC:22949]	22.6	18.1	26.3	27.5	25.2	18.3	-0.416988415144394	0.0151970818834436	0.0291498586809174	0.013243143181543	0.931875149044992	0.950200575632626	0.430231558325937	0.0255383275177398	0.0846166429578556	0.316235492941168	0.0505406061863943	0.0848877552386948	0.733223908085562	0.00060233487138289	0.00293938174660145	0.302992349759625	0.102883245875653	0.239838408674082	0.149962125142369	0.406266456727545	0.650581592436137	-0.308459545329143	0.0977999800241202	0.226908864544411	-0.153030224617256	0.396830288463896	1	-0.611451895088768	0.00277734888815331	0.0162353413494399	-0.458421670471512	0.0182411657467911	0.0924291472766736	protein_coding
ENSG00000024862	CCDC28A	coiled-coil domain containing 28A [Source:HGNC Symbol;Acc:HGNC:21098]	24	14.8	12.1	12.1	12.3	11.9	-0.844532054217714	0.00198343016540782	0.00486426245176385	-1.24062385655655	5.99639673298779e-05	0.000241123448832827	-0.39609180233884	0.152148779236894	0.31342764829677	-0.939440693098758	0.000866448036575868	0.00236339718152566	-0.0949086388810442	0.724054399486636	0.812663861259157	0.301183163457795	0.27243475058465	0.45709219489501	0.259122172670475	0.341932272155348	0.591594620547753	0.205908437201386	0.448464545462431	0.64124719097825	-0.0420609907873203	0.875790263575591	1	-0.0952747262564093	0.723952900677371	0.84651391749005	-0.053213735469089	0.843103204580419	0.943483389018149	protein_coding
ENSG00000025039	RRAGD	Ras related GTP binding D [Source:HGNC Symbol;Acc:HGNC:19903]	18.3	16.7	18	15.6	16.5	33.8	-0.255333891975964	0.0121110935942762	0.0239130873520395	-0.243125415678018	0.0160232293495124	0.0320524057097941	0.0122084762979455	0.908768127949822	0.95819183963617	-0.1943577366942	0.0478798745186091	0.0810818696157719	0.0609761552817631	0.569248874419015	0.687289803650019	0.0487676789838176	0.648312701596483	0.781064374211933	0.0930051210928298	0.387296511316828	0.633503450973507	1.12879793821594	2.24475349692093e-09	1.26464875580887e-07	0.0442374421090122	0.678890524809199	1	1.08003025923212	4.57976392081339e-09	4.05273431004649e-07	1.03579281712311	8.59929784722551e-09	1.65526246299749e-06	protein_coding
ENSG00000025156	HSF2	heat shock transcription factor 2 [Source:HGNC Symbol;Acc:HGNC:5225]	81.7	78.1	63.4	64.8	62.9	52.2	-0.18235789171367	0.0680796018581159	0.107813818065022	-0.586904979719	7.57971764064931e-06	3.91335529561745e-05	-0.40454708800533	0.0014335258278327	0.00888753033367599	-0.291477296866974	0.00628779453040168	0.0135864425714372	-0.109119405153304	0.325629027818576	0.459713241141933	0.295427682852026	0.0134941293855639	0.0566548155395117	0.20870435134615	0.0691064430776493	0.223427050739978	-0.0543511531568265	0.621517224734447	0.77758850545622	-0.086723331505876	0.432734342514602	1	-0.349778836008853	0.00451031652960351	0.0235249380539223	-0.263055504502977	0.0254186338254206	0.11695785923006	protein_coding
ENSG00000025293	PHF20	PHD finger protein 20 [Source:HGNC Symbol;Acc:HGNC:16098]	27.6	36.6	34.9	27.6	24.4	20.2	0.256646799557628	0.129300064005492	0.18703999232404	0.0850694458412732	0.607200281905195	0.683311620136769	-0.171577353716355	0.374023315888227	0.573604862680844	-0.00583730114674153	0.971882327835777	0.980615623012585	-0.262484100704369	0.180428184181762	0.298327365787393	-0.0909067469880147	0.635269428460916	0.771232800283556	-0.302450066317702	0.125847580491121	0.331783715793402	-0.572252066960483	0.00713281530070354	0.029308892146652	-0.211543319329688	0.276676794468703	1	-0.481345319972468	0.0200768604136602	0.0730132995218027	-0.269802000642781	0.16997372005853	0.414963774668032	protein_coding
ENSG00000025770	NCAPH2	non-SMC condensin II complex subunit H2 [Source:HGNC Symbol;Acc:HGNC:25071]	50.3	82.3	94.7	87.8	92.2	73.2	0.556951963184411	0.00400345163259609	0.00906100356207253	0.657070029458147	0.00103416821375352	0.00291517884382509	0.100118066273736	0.621162196479586	0.782046206122924	0.773793964588634	0.000213002318664834	0.000689082531110784	0.216842001404223	0.290560143754081	0.423478183194496	0.116723935130487	0.56496023296304	0.720527055275232	0.169581901126244	0.405380257193368	0.649917688221596	-0.14867132764905	0.464932902310436	0.655977320895064	0.0528579659957576	0.793614659415453	1	-0.265395262779537	0.199310354755624	0.385454724819475	-0.318253228775294	0.127364376974747	0.34868855592697	protein_coding
ENSG00000025772	TOMM34	translocase of outer mitochondrial membrane 34 [Source:HGNC Symbol;Acc:HGNC:15746]	67.9	39.8	81.7	95.2	95.8	99.7	-0.905806093575139	4.32815419888446e-07	2.93179410313208e-06	0.0303451616939942	0.793825418286629	0.840836107977497	0.936151255269133	1.2992381628404e-06	2.85814719115189e-05	0.500407778634057	0.000289948669836436	0.000900270330658095	1.4062138722092	3.34264431996772e-09	1.33449916072983e-07	0.470062616940063	0.00218703412815899	0.0140493265070332	0.450754083546113	0.00302262885040054	0.0218377506175721	0.515056098663378	0.00101260467732392	0.00584534274460926	-0.0193085333939503	0.885255598989496	1	0.0449934817233152	0.736951091690196	0.855569968611453	0.0643020151172655	0.631599583570765	0.841073829020277	protein_coding
ENSG00000025796	SEC63	SEC63 homolog, protein translocation regulator [Source:HGNC Symbol;Acc:HGNC:21082]	58.7	75.4	69.2	67.5	68.6	63.5	0.253556693913691	0.0462030030045724	0.0771911919385132	0.0287088019225221	0.813091916476649	0.856778556020621	-0.224847891991169	0.121048252668142	0.266979838683833	0.228848882868288	0.0695745023811281	0.112193321458418	-0.0247078110454024	0.860185112299941	0.909457469481315	0.200140080945766	0.164814515187374	0.329113772832272	0.198513554495746	0.168032584016016	0.397094248897248	0.0921513481006835	0.513589052717536	0.695903912963198	-0.00162652645002041	0.990744940233393	1	-0.107988732845083	0.444971979378792	0.641571906375919	-0.106362206395062	0.451680921173987	0.717691510855169	protein_coding
ENSG00000025800	KPNA6	karyopherin subunit alpha 6 [Source:HGNC Symbol;Acc:HGNC:6399]	56.1	52.8	45.7	46.1	41.9	41.6	-0.235514932662078	0.148941162647928	0.211044576185641	-0.546918887727924	0.00277689293888704	0.00699152630471264	-0.311403955065846	0.0987812694925671	0.230975321247334	-0.271229797742849	0.100100656876108	0.153677128848252	-0.0357148650807705	0.844008972966555	0.898819803984471	0.275689089985075	0.140827282301818	0.296257653856115	0.0893625857288442	0.623616700228555	0.804793553036596	0.0947763011366285	0.602907601844678	0.763682962336592	-0.186326504256231	0.311595097512026	1	-0.180912788848447	0.325483702741766	0.530067329671524	0.00541371540778429	0.976202630035164	0.993065573209551	protein_coding
ENSG00000026025	VIM	vimentin [Source:HGNC Symbol;Acc:HGNC:12692]	2162.7	1231.7	1533.7	2131.5	2125.5	3499.6	-0.940578776353193	0.00020212649295927	0.000650514184844435	-0.72680766488084	0.0019614381369128	0.005135118723404	0.213771111472353	0.355809895533866	0.555272351596254	0.0179686628065018	0.927660629056741	0.948065527540513	0.958547439159695	0.000498699857467535	0.00251355299108248	0.744776327687342	0.00401798968402768	0.022590288593027	0.694309898458856	0.00654770556432125	0.0401478389342095	1.42029179779945	6.98908718294319e-06	8.78061776697812e-05	-0.0504664292284856	0.825446750420285	1	0.675515470112109	0.0078411641049416	0.0361413290800458	0.725981899340595	0.00482004196310222	0.035296765625634	protein_coding
ENSG00000026652	AGPAT4	1-acylglycerol-3-phosphate O-acyltransferase 4 [Source:HGNC Symbol;Acc:HGNC:20885]	27.9	22.4	27.4	19.8	19.5	19.9	-0.464480308021999	0.0219771981263656	0.0404910342417053	-0.278301160242361	0.147597500113223	0.214286071592952	0.186179147779638	0.387676110810869	0.586428574768542	-0.535171307769186	0.00997384952908138	0.0204507145546079	-0.0706909997471866	0.740863364521757	0.825955544446367	-0.256870147526825	0.237917626203388	0.418413106165171	-0.293200389889939	0.180361445984239	0.414359792571635	-0.246279043691482	0.256918939908212	0.450629250966489	-0.0363302423631139	0.864916055095334	1	0.0105911038353427	0.960427424673913	0.981043487139357	0.0469213461984567	0.826081870080722	0.93720349779521	protein_coding
ENSG00000027697	IFNGR1	interferon gamma receptor 1 [Source:HGNC Symbol;Acc:HGNC:5439]	45.4	42.6	39.7	38.8	42.8	43.4	-0.208853929532083	0.0282776152336727	0.0504213454690398	-0.412168326069445	0.000182592528019149	0.000637631766982012	-0.203314396537361	0.0581644263374398	0.156639008902409	-0.187919840089003	0.045871711431742	0.0780983154827667	0.0209340894430807	0.83758282854443	0.894332480666638	0.224248485980442	0.0386825758209813	0.122512573540789	0.329800607125699	0.00407342575934672	0.0276968970155076	0.357021269297134	0.00222255826107324	0.0113364493764332	0.105552121145257	0.307852465525241	1	0.132772783316692	0.203214481943945	0.390605677431247	0.027220662171435	0.789583171188048	0.924592286713466	protein_coding
ENSG00000027847	B4GALT7	beta-1,4-galactosyltransferase 7 [Source:HGNC Symbol;Acc:HGNC:930]	12.5	16.1	20.9	14.7	17.3	19.9	0.23308012759124	0.0537483424126097	0.0880235944970612	0.514528239830974	0.000206549739528313	0.000710121781508249	0.281448112239734	0.045596452499626	0.130865309579865	0.249616605492353	0.0403963868902404	0.0698950432989081	0.0165364779011125	0.901395721411193	0.936962816959605	-0.264911634338621	0.0586256531187129	0.163068671129618	-0.0610357380691877	0.647038290434009	0.818876183314613	0.14911960943701	0.26953922926191	0.463981666979221	0.203875896269434	0.138046888018326	1	0.414031243775631	0.005404701951033	0.027122478537012	0.210155347506198	0.12588143759593	0.346094279638451	protein_coding
ENSG00000028116	VRK2	VRK serine/threonine kinase 2 [Source:HGNC Symbol;Acc:HGNC:12719]	28.5	13.3	18	10.7	14	16	-1.18938662116312	6.07663684868669e-05	0.000224938510087946	-0.858477863906625	0.00127247780547155	0.0035140381958445	0.330908757256492	0.208119387016974	0.388798113812769	-1.37318568498558	1.30120137304353e-05	5.94157723827758e-05	-0.183799063822467	0.480595194621764	0.608570278240487	-0.514707821078959	0.0583087954169536	0.16250592964534	-0.144599622233773	0.574758276788709	0.774984883834994	0.047581586698708	0.85271391998955	0.923282847204166	0.370108198845186	0.163718189314209	1	0.562289407777667	0.0404536128056762	0.123367496313651	0.192181208932481	0.457485489684296	0.721948358647802	protein_coding
ENSG00000028137	TNFRSF1B	TNF receptor superfamily member 1B [Source:HGNC Symbol;Acc:HGNC:11917]	98.8	49.2	57.8	46	34	12.2	-1.12690861969378	1.67584129083314e-08	1.82838581858846e-07	-0.998014544845726	9.58100207397215e-08	9.06997790012036e-07	0.128894074848052	0.340511701918537	0.539671996502727	-1.11114300413911	2.07660870517495e-08	2.41211825818777e-07	0.0157656155546712	0.906125684821085	0.939844493294365	-0.113128459293381	0.401719327897806	0.583174700375258	-0.558835973597211	0.000477685282162806	0.00490393227129549	-2.02377887728555	1.07528787162549e-11	2.28767494688323e-09	-0.44570751430383	0.00329558465759769	0.161473661602112	-1.91065041799217	2.75937441645559e-11	8.11205907994008e-09	-1.46494290368834	1.92365094683899e-09	5.55419859989994e-07	protein_coding
ENSG00000028203	VEZT	vezatin, adherens junctions transmembrane protein [Source:HGNC Symbol;Acc:HGNC:18258]	29.1	56.1	46.5	36.4	38.9	35.6	0.84748152160593	1.20869897434767e-05	5.43477578315557e-05	0.472993087578189	0.00418199013925218	0.009968833637265	-0.374488434027741	0.0404880095140837	0.119899105905499	0.354685496259353	0.0250763909951494	0.0461116986239702	-0.492796025346577	0.00947094436432856	0.0292802484563726	-0.118307591318836	0.494996469770843	0.663983283463683	-0.0484649747767505	0.778567709001711	0.890376321284645	-0.167160463960104	0.337971947535046	0.538444025982281	0.0698426165420854	0.685850732988459	1	-0.0488528726412677	0.777016722962143	0.880049271054559	-0.118695489183353	0.493595047566648	0.74935079100236	protein_coding
ENSG00000028277	POU2F2	POU class 2 homeobox 2 [Source:HGNC Symbol;Acc:HGNC:9213]	12.1	73.5	33.5	21.5	17.9	5	2.42258191219448	1.01802765756528e-07	8.51551432755974e-07	1.1903908229351	0.000657140157707235	0.00197349539561075	-1.23219108925939	0.00239060687954258	0.013310510549354	0.85693712931386	0.00900193672357671	0.0186417471810414	-1.56564478288062	0.000309362907304964	0.00167293941411838	-0.333453693621236	0.348939086644894	0.5346735379395	-0.677403991950474	0.0671264103113048	0.21935467427718	-2.51829129759984	1.89859318914447e-06	2.89061706923511e-05	-0.343950298329237	0.335288653901806	1	-2.1848376039786	1.05008290359194e-05	0.000203095579762896	-1.84088730564936	7.04787382190411e-05	0.0014983296415296	protein_coding
ENSG00000028310	BRD9	bromodomain containing 9 [Source:HGNC Symbol;Acc:HGNC:25818]	22.5	30.2	31.2	25.5	25.8	24.8	0.267825125176769	0.160796868142513	0.225335808718694	0.213939043858689	0.258847608757866	0.342552544279419	-0.0538860813180799	0.803564339027512	0.898784712073592	0.159484227967057	0.397579332219257	0.489489090280451	-0.108340897209712	0.618177230570128	0.728680297520478	-0.054454815891632	0.8016660291274	0.883581324128217	-0.0700031688767329	0.746815328315664	0.874068551830327	-0.116415675402399	0.592355863783113	0.75665997483877	-0.0155483529851008	0.942792982015666	1	-0.0619608595107672	0.775168450302893	0.879382616941753	-0.0464125065256664	0.830441957977032	0.939111485419683	protein_coding
ENSG00000028528	SNX1	sorting nexin 1 [Source:HGNC Symbol;Acc:HGNC:11172]	37.5	49.6	49.8	44.5	44.2	45.1	0.298762710940199	0.0446823852178255	0.0749682978714352	0.201288360665578	0.164878451088251	0.235027741836016	-0.0974743502746209	0.554338962212124	0.732612970907505	0.264695565432323	0.0724162779329377	0.116103004253611	-0.0340671455078759	0.835621003452371	0.893184187419508	0.063407204766745	0.699784862434409	0.81683666190456	0.0336128113495715	0.837760544875044	0.920656504430077	0.076329807354554	0.642743994760424	0.791932305972818	-0.0297943934171735	0.855989465043195	1	0.012922602587809	0.9372342087669	0.968991759304575	0.0427169960049825	0.794767850957926	0.926837459945093	protein_coding
ENSG00000028839	TBPL1	TATA-box binding protein like 1 [Source:HGNC Symbol;Acc:HGNC:11589]	21.6	31.7	30	30.5	25.9	19.1	0.422129220859477	0.0196501004498949	0.0366885074104331	0.239001365071961	0.167450585628926	0.237918147542539	-0.183127855787516	0.355896195180616	0.555272351596254	0.560462958311911	0.00307574458032933	0.0072242466762558	0.138333737452434	0.483264377949214	0.610699626968412	0.32146159323995	0.113674894796801	0.256411047906661	0.0162701171550269	0.933886615309496	0.970036012906931	-0.417227324413021	0.0451473203620137	0.127910815302856	-0.305191476084923	0.131934708652871	1	-0.738688917652971	0.00128365731562649	0.00888884588281143	-0.433497441568048	0.0382445765055605	0.15490394727415	protein_coding
ENSG00000029363	BCLAF1	BCL2 associated transcription factor 1 [Source:HGNC Symbol;Acc:HGNC:16863]	74.1	121.4	128.8	110.6	119.2	101.4	0.615604186067294	0.00236437350991423	0.00568553766832291	0.5983280798136	0.00296113717491868	0.00740582010537666	-0.0172761062536937	0.934069210545145	0.971262050997772	0.604841123069503	0.00272357856378571	0.00648755771918843	-0.0107630629977906	0.958898256249802	0.974404075618365	0.00651304325590316	0.975120127961423	0.986282831790833	0.0973542154590322	0.642074030773558	0.815529851027311	-0.136149477137892	0.516943978913888	0.698985381757706	0.090841172203129	0.664411048452086	1	-0.142662520393795	0.497392570900752	0.6849791737411	-0.233503692596924	0.271786630147331	0.547058138037121	protein_coding
ENSG00000029364	SLC39A9	solute carrier family 39 member 9 [Source:HGNC Symbol;Acc:HGNC:20182]	41.3	51.7	47.4	51.7	51.1	50.9	0.217279500320694	0.0597614953198784	0.0963238781443408	-0.0111610368915762	0.919784620314703	0.941623244641537	-0.22844053721227	0.0864183807470983	0.209082567454711	0.34710725199151	0.00463413071681514	0.0103751397895575	0.129827751670816	0.316511200021638	0.450827990002514	0.358268288883086	0.0106809074778719	0.0478377871718234	0.319213787166721	0.020657551359714	0.0961738980521782	0.322292458373881	0.0196244288603695	0.0664378957795885	-0.0390545017163648	0.760220049677919	1	-0.0359758305092054	0.778566333308842	0.880878807870034	0.00307867120715944	0.980777675413699	0.994805484835588	protein_coding
ENSG00000029725	RABEP1	rabaptin, RAB GTPase binding effector protein 1 [Source:HGNC Symbol;Acc:HGNC:17677]	53.1	90.3	88.4	67.5	72	62.9	0.661571876045112	0.00051411915600456	0.00147756712290041	0.52645905368256	0.00364281083827182	0.00884260748296307	-0.135112822362552	0.476396507322596	0.670104839225668	0.351228206989155	0.0402035405627997	0.0696235999266763	-0.310343669055957	0.112235188415922	0.209315219338289	-0.175230846693405	0.35827059228553	0.544164822311106	-0.0944310777641139	0.617491523400549	0.801116655897898	-0.280703448272175	0.148292688943092	0.30771860841324	0.0807997689292912	0.668986309693004	1	-0.105472601578769	0.577543452497735	0.747841762107462	-0.186272370508061	0.329571666594592	0.608373640051016	protein_coding
ENSG00000029993	HMGB3	high mobility group box 3 [Source:HGNC Symbol;Acc:HGNC:5004]	177	365.4	323.6	340.3	327	228.1	0.91821595618976	1.55005650033177e-08	1.70727953364199e-07	0.639188875542916	3.25725450594706e-06	1.87692616203343e-05	-0.279027080646845	0.0261194303529785	0.0861536249239718	0.96598106693185	6.88832530075113e-09	9.65978593129618e-08	0.0477651107420899	0.683639411913146	0.779917141834732	0.326792191388935	0.0108595226112069	0.0484379644415462	0.237287934809045	0.0541397394526407	0.190882129788432	-0.28002351413805	0.0256906308387961	0.0822376954732223	-0.0895042565798899	0.447712342714843	1	-0.606815705526984	4.96053477776524e-05	0.000692632874107825	-0.517311448947095	0.000273123681427969	0.00417010085458813	protein_coding
ENSG00000030066	NUP160	nucleoporin 160 [Source:HGNC Symbol;Acc:HGNC:18017]	31.8	47.8	53.3	54.9	53.5	43.7	0.486933454965162	0.00451003631076169	0.0100728078762372	0.543320896103921	0.00192238122825255	0.00504593864928822	0.0563874411387595	0.753265343486629	0.868678119594981	0.809935869417404	3.42173001196987e-05	0.00013873107463275	0.323002414452242	0.0840591406789043	0.168170285280525	0.266614973313483	0.148488046707011	0.306472201583567	0.207370316457181	0.255586099991321	0.50579634479339	-0.0702269725965602	0.695674163554344	0.826902561972372	-0.0592446568563021	0.741147003519454	1	-0.336841945910043	0.0726084483572584	0.189050885907973	-0.277597289053741	0.133426155374716	0.358128736097905	protein_coding
ENSG00000030110	BAK1	BCL2 antagonist/killer 1 [Source:HGNC Symbol;Acc:HGNC:949]	61.6	34.7	46	45.2	48.3	46	-0.964077781898095	4.65055262653829e-07	3.11623644502684e-06	-0.660086411396743	4.97158567700292e-05	0.000205169905082849	0.303991370501352	0.046036216548615	0.131795294234318	-0.441021973950956	0.00227394964346158	0.00554562470363957	0.52305580794714	0.0016660387015831	0.00691786845554626	0.219064437445787	0.13940404834159	0.294067065575364	0.290203365759644	0.0550027834809128	0.193082936626765	0.227906356475166	0.124724315933595	0.271305866294362	0.071138928313857	0.621470634378159	1	0.00884191902937832	0.950917943364533	0.975348403086852	-0.0622970092844786	0.664932577817489	0.85891666461736	protein_coding
ENSG00000030582	GRN	granulin precursor [Source:HGNC Symbol;Acc:HGNC:4601]	98.7	76.1	158.5	122.1	143.6	317.4	-0.512274194547148	0.00250521984911309	0.00598417783133542	0.442182832806141	0.00559405895076472	0.012833476046384	0.954457027353289	1.82335707157501e-05	0.000251766528525161	0.312669581315643	0.0402794786618125	0.0697375404735889	0.824943775862791	9.59832089684815e-05	0.000626046937926487	-0.129513251490499	0.443590911167074	0.618547164258889	0.0762364286273259	0.65010192979395	0.821018363105395	1.23351296049579	6.61985436610101e-07	1.21982508224323e-05	0.205749680117824	0.229229179696638	1	1.36302621198629	1.66329284493798e-07	7.58547412196804e-06	1.15727653186847	1.56096407870112e-06	8.03797076067463e-05	protein_coding
ENSG00000031003	FAM13B	family with sequence similarity 13 member B [Source:HGNC Symbol;Acc:HGNC:1335]	35	51.3	71.1	56.3	57.9	55.5	0.462320793218693	0.0756499318292649	0.118284861014156	0.831621360049517	0.00294819403052744	0.00737704926888103	0.369300566830824	0.21571955539414	0.398286730085282	0.718230950165296	0.00848025637637985	0.0176847298833165	0.255910156946603	0.385690795981539	0.519568526558072	-0.113390409884221	0.698004022946072	0.815797401037859	-0.0889373834097787	0.760610891632449	0.881536628686479	-0.146413550898601	0.616802475383204	0.774275961033781	0.0244530264744423	0.933187061941127	1	-0.0330231410143803	0.909871282453971	0.953819292401339	-0.0574761674888226	0.843826175986942	0.943825896739619	protein_coding
ENSG00000031691	CENPQ	centromere protein Q [Source:HGNC Symbol;Acc:HGNC:21347]	29.8	29.2	27.9	32.5	32.4	22.2	-0.144053318380391	0.468303496053944	0.549332503460259	-0.31761631661771	0.122174989387175	0.182658104799005	-0.173562998237319	0.447752103567147	0.643846175721758	0.189636936751873	0.336315403034431	0.426789386048492	0.333690255132264	0.152369905280671	0.263917407443296	0.507253253369583	0.0357953413100952	0.116010197162343	0.45262932049131	0.0577370192245878	0.199561749431885	-0.0920589978544617	0.68627187614127	0.820552389656747	-0.0546239328782725	0.809143965181915	1	-0.599312251224044	0.0154408458671013	0.060087373483793	-0.544688318345772	0.0255617238913184	0.117416907272366	protein_coding
ENSG00000031698	SARS	seryl-tRNA synthetase [Source:HGNC Symbol;Acc:HGNC:10537]	107.4	171.9	179	122.2	128.2	113.4	0.546523500452919	0.0213003717918666	0.0393774572499391	0.501982223037922	0.0327570131042473	0.0592779121301146	-0.0445412774149969	0.863416831175335	0.933194301020988	0.189638633343888	0.399482814258052	0.491271495568789	-0.356884867109031	0.179496256611419	0.297181838621051	-0.312343589694034	0.237275419914779	0.417601639773817	-0.264163299171942	0.314682563617202	0.565784762718397	-0.430425233137294	0.109420506093887	0.246572909682931	0.0481802905220916	0.852521847842409	1	-0.11808164344326	0.649552571270889	0.796627104946915	-0.166261933965352	0.523422926641582	0.770294466266292	protein_coding
ENSG00000031823	RANBP3	RAN binding protein 3 [Source:HGNC Symbol;Acc:HGNC:9850]	34.8	45.4	47.3	41.1	41.6	38.9	0.259065237821896	0.0030730095963546	0.00717094705779443	0.216265312256458	0.0107517896251428	0.0226479528985062	-0.0427999255654372	0.635337370395872	0.793019140183021	0.240236466606523	0.00537985599867563	0.0118529391219857	-0.0188287712153728	0.834396898799715	0.892419472860161	0.0239711543500643	0.790185161776819	0.875582776916761	0.0264564352044819	0.769001280326192	0.885611232307279	-0.0643660353535705	0.477542227865086	0.667096679278125	0.0024852808544176	0.977973387550353	1	-0.0883371897036348	0.332767903125528	0.53752172881425	-0.0908224705580524	0.319554734820818	0.597396289434363	protein_coding
ENSG00000032219	ARID4A	AT-rich interaction domain 4A [Source:HGNC Symbol;Acc:HGNC:9885]	34.5	23.2	29.8	33.2	31.2	29.5	-0.746190805545559	0.00888567626995264	0.0182464439432136	-0.484853844136376	0.0697733054502148	0.113944508213769	0.261336961409182	0.372132473143244	0.571578793412474	-0.0547921483180852	0.827097675767164	0.87083039131857	0.691398657227474	0.0264706420627129	0.0673780840076811	0.430061695818291	0.149075188971527	0.307174299793631	0.294044634922652	0.316081443602709	0.567158384300786	0.212673112036723	0.465378871818009	0.656434701075233	-0.136017060895639	0.638836279623335	1	-0.217388583781568	0.455523519064441	0.649676634909127	-0.0813715228859287	0.778459729148134	0.919454454384183	protein_coding
ENSG00000032389	EIPR1	EARP complex and GARP complex interacting protein 1 [Source:HGNC Symbol;Acc:HGNC:12383]	14.1	19.4	25.8	20.6	24.7	25	0.334653140238943	0.00384099864277569	0.00873858267272268	0.644797364067313	4.00641948295218e-06	2.24229133332827e-05	0.31014422382837	0.0168370261834576	0.0619003811642398	0.581104187175045	1.57225368391062e-05	6.99745934906437e-05	0.246451046936103	0.0511884974514805	0.114050822005373	-0.0636931768922678	0.595846495039719	0.742517938603601	0.155709954042282	0.202436282269079	0.443341764595521	0.179791061013325	0.143945070825379	0.301209764484994	0.21940313093455	0.0789428211533103	0.88439833386061	0.243484237905592	0.0533801442081951	0.150998469628874	0.0240811069710426	0.840236899588695	0.942669678632052	protein_coding
ENSG00000032444	PNPLA6	patatin like phospholipase domain containing 6 [Source:HGNC Symbol;Acc:HGNC:16268]	41.9	16.5	28.2	20	26	38.4	-1.49826597751026	1.38244149192538e-06	8.17582168359234e-06	-0.830031136367925	0.000776297234012887	0.00227102405948152	0.668234841142333	0.00980610105737185	0.0404373496548446	-1.11281126897792	4.49068755695414e-05	0.000175810961521529	0.385454708532342	0.113340513235179	0.210886393383155	-0.28278013260999	0.236510809854288	0.416800357987356	0.0883824087897061	0.705845164778274	0.853166664371676	0.663518124712202	0.00999131069196481	0.0386574545533331	0.371162541399697	0.125415992239855	1	0.946298257322192	0.000686246468388039	0.00544718662119107	0.575135715922495	0.02246926347345	0.107393131607144	protein_coding
ENSG00000032742	IFT88	intraflagellar transport 88 [Source:HGNC Symbol;Acc:HGNC:20606]	11.7	8.4	20.5	14.3	16.7	19.4	-0.587774293613712	3.04974118521862e-06	1.64370884079333e-05	0.591538481618503	1.39126960048779e-06	9.04157482728583e-06	1.17931277523221	5.81493491125375e-10	6.35281639054473e-08	0.313005240290539	0.00179613957161465	0.00450749351752867	0.900779533904251	4.05898722744612e-08	9.7734897274491e-07	-0.278533241327963	0.0120158569718516	0.0521009362772508	-0.0771332452815234	0.449551034656882	0.686633198694602	0.136944932512193	0.186213932418746	0.361720708819246	0.20139999604644	0.0590008162510193	0.806480551553745	0.415478173840157	0.000566151283705618	0.00467761885857748	0.214078177793717	0.045487538040829	0.17519961948122	protein_coding
ENSG00000033011	ALG1	ALG1 chitobiosyldiphosphodolichol beta-mannosyltransferase [Source:HGNC Symbol;Acc:HGNC:18294]	11.1	17.5	19.6	18.8	19	22.1	0.52130684398168	0.000267327691680876	0.000830237294047198	0.580761291492714	8.31888545545107e-05	0.000322097842263382	0.0594544475110342	0.667154710635801	0.813332165895368	0.776558072013267	2.22328123623309e-06	1.2654078298247e-05	0.255251228031587	0.0766582880018221	0.156343069967389	0.195796780520553	0.166755657601193	0.331889737537381	0.173320632557167	0.217975839155007	0.46236534436323	0.401318190888196	0.0083094281748266	0.0332809373690293	-0.0224761479633864	0.87047758633938	1	0.205521410367643	0.147163011547481	0.314205563675058	0.22799755833103	0.109765881599581	0.316872797640353	protein_coding
ENSG00000033030	ZCCHC8	zinc finger CCHC-type containing 8 [Source:HGNC Symbol;Acc:HGNC:25265]	14.7	16	19.4	19.5	18.7	16.3	0.0196824876117938	0.886355484399107	0.912833237404405	0.198785916626332	0.157194792617862	0.225566436087878	0.179103429014538	0.267964049795255	0.460865060598192	0.449330734789335	0.00338623521922963	0.00786328267409507	0.429648247177541	0.0133340978040821	0.0388957292791275	0.250544818163003	0.126850859380112	0.276347553936543	0.156493947277093	0.33064275471541	0.581990278793105	-0.0316133724029088	0.842325100733222	0.91677130814186	-0.0940508708859101	0.555447991023964	1	-0.282158190565912	0.0882975316875721	0.217995603583055	-0.188107319680002	0.245155041864703	0.516672558903856	protein_coding
ENSG00000033050	ABCF2	ATP binding cassette subfamily F member 2 [Source:HGNC Symbol;Acc:HGNC:71]	13.8	15.9	17.9	19.6	18.4	16.4	0.071315890994792	0.694064992378684	0.756732087779564	0.137715535616798	0.448717547685177	0.536834186350102	0.0663996446220064	0.751172939200473	0.867747058286527	0.547684421548273	0.00577410180129383	0.0126244259843231	0.476368530553481	0.0328783044518801	0.0802216104351049	0.409968885931474	0.0619490015828598	0.169398512868808	0.264236449498959	0.2156613389043	0.4591781524924	0.101575205737969	0.628063908015855	0.781888306799227	-0.145732436432515	0.487844189907018	1	-0.308393680193505	0.151628494531045	0.320900671213673	-0.16266124376099	0.439815512917757	0.70703688888121	protein_coding
ENSG00000033100	CHPF2	chondroitin polymerizing factor 2 [Source:HGNC Symbol;Acc:HGNC:29270]	65.3	54.8	60.3	48.1	53.2	68.1	-0.371533204088138	0.0040532376410558	0.00916214167737051	-0.337649002258637	0.00777309687462676	0.0171020823739067	0.0338842018295005	0.795764957804195	0.893862234066047	-0.454086680427364	0.0008165292227706	0.00224799267886563	-0.0825534763392261	0.530535705681459	0.653828645210633	-0.116437678168727	0.378793505967448	0.56293310643269	0.0236362061403103	0.856638733156583	0.930074071330652	0.39283982103829	0.00680477828928602	0.0282336310391239	0.140073884309037	0.292021943197831	1	0.509277499207016	0.000912410081473881	0.00682998083673666	0.36920361489798	0.0101621123126796	0.0604499534165292	protein_coding
ENSG00000033178	UBA6	ubiquitin like modifier activating enzyme 6 [Source:HGNC Symbol;Acc:HGNC:25581]	32	24.2	30.5	23.2	24	22.3	-0.495838610746163	0.0193933147946037	0.0362718920663907	-0.263376537026581	0.185646375269543	0.259753914999415	0.232462073719582	0.302508703026883	0.499363268937383	-0.42902426269411	0.0390350986649213	0.0678592097960555	0.0668143480520525	0.763958197771592	0.843251037915703	-0.165647725667529	0.45929547834702	0.632770845180018	-0.142675886954716	0.522874544649264	0.740664789646215	-0.242263299196136	0.283222735995606	0.479671982645119	0.0229718387128127	0.917664745978051	1	-0.0766155735286065	0.730711786302181	0.851472455036698	-0.0995874122414192	0.654850108402137	0.854237305587265	protein_coding
ENSG00000033327	GAB2	GRB2 associated binding protein 2 [Source:HGNC Symbol;Acc:HGNC:14458]	13.8	75.1	41.9	14.8	16.7	10.9	2.32778500351981	6.22037215754007e-12	2.93383071156641e-10	1.38222597207202	3.39959724461669e-08	3.77268962582068e-07	-0.945559031447781	6.26247932923502e-05	0.000696195930862161	0.0818239553392458	0.613756124330998	0.691796638153218	-2.24596104818056	5.21029008856284e-10	3.27802258529076e-08	-1.30040201673278	1.39105585021021e-06	3.51987199406086e-05	-1.13282155853918	7.98652097237044e-06	0.000170586601852388	-1.7243025123503	2.77247021813326e-08	9.00162067409571e-07	0.167580458193599	0.374822314187238	1	-0.423900495617517	0.0339915829903874	0.108276183091327	-0.591480953811116	0.00488633909433845	0.0356530761806671	protein_coding
ENSG00000033627	ATP6V0A1	ATPase H+ transporting V0 subunit a1 [Source:HGNC Symbol;Acc:HGNC:865]	30.2	42.5	52.4	33.3	38.9	46.2	0.347906139169098	0.016360909430701	0.0311332875820884	0.54970586750578	0.000509666957626981	0.00157839590842188	0.201799728336681	0.2060133677337	0.386528384908957	0.127325793915027	0.350290737441511	0.44100684681864	-0.220580345254072	0.169016238452879	0.284484922937602	-0.422380073590753	0.0132677178769662	0.0559263799996198	-0.22140040803306	0.167194061102262	0.395864808019106	0.03959945927282	0.799760951802962	0.891266003605037	0.200979665557693	0.208173322169792	1	0.461979532863573	0.00761216888114331	0.0351962135084947	0.26099986730588	0.106917629435668	0.311767565436486	protein_coding
ENSG00000033800	PIAS1	protein inhibitor of activated STAT 1 [Source:HGNC Symbol;Acc:HGNC:2752]	38.1	43.6	31.7	28	25.6	23	0.0785154463925002	0.426145098600844	0.508434504090578	-0.483374334856034	0.000106819886798006	0.000399993225946493	-0.561889781248534	8.20564652892049e-05	0.000874025683307743	-0.422887783992368	0.000411886636024384	0.00122467727434319	-0.501403230384868	0.000272449124240473	0.0015024658560178	0.0604865508636661	0.595381265130606	0.742229735998209	-0.0972271902720024	0.396176498621023	0.641161652712993	-0.247955708105459	0.0395709407663239	0.115512284031539	-0.157713741135669	0.175561404011821	1	-0.308442258969125	0.0128500592263464	0.0522041727715564	-0.150728517833457	0.194636322855919	0.451322917575986	protein_coding
ENSG00000033867	SLC4A7	solute carrier family 4 member 7 [Source:HGNC Symbol;Acc:HGNC:11033]	72.4	51.4	41	31.4	28.5	24.7	-0.601773591050618	0.000281042458035835	0.000867374595148199	-1.03042796108177	5.20447919364117e-07	3.84955279423532e-06	-0.42865437003115	0.0111834335665068	0.0447919091743493	-1.19110592006438	7.17282745628464e-08	6.81418608347041e-07	-0.589332329013758	0.00108335966827369	0.00484694036422724	-0.160677958982608	0.304407876783469	0.490374443665507	-0.315767972041297	0.0522152323800441	0.186784976184277	-0.51683847347744	0.00316430707697022	0.0151685980218	-0.155090013058689	0.321363130867468	1	-0.356160514494832	0.0308452899185476	0.100289059459682	-0.201070501436143	0.202818844107786	0.462915570270724	protein_coding
ENSG00000034053	APBA2	amyloid beta precursor protein binding family A member 2 [Source:HGNC Symbol;Acc:HGNC:579]	37.7	77.6	63	48.9	50.4	35.9	0.910235514409603	6.1860556525764e-08	5.57849045435069e-07	0.506324065263052	0.000146529881875438	0.000526147381755264	-0.40391144914655	0.00454564175282189	0.0221314307441665	0.363406752482511	0.00313288145353197	0.00734244966258276	-0.546828761927092	0.000352874824139925	0.00187254119839791	-0.142917312780542	0.268218867917355	0.452723097701587	-0.11753925716564	0.359768274668342	0.607592775549657	-0.59540056439722	0.000150441070470182	0.0011773870611967	0.0253780556149021	0.841617587752943	1	-0.452483251616678	0.00194267803591667	0.0122651937378902	-0.47786130723158	0.00122918718008223	0.0130293088902977	protein_coding
ENSG00000034152	MAP2K3	mitogen-activated protein kinase kinase 3 [Source:HGNC Symbol;Acc:HGNC:6843]	41.2	18.9	20	17	17.1	16.8	-1.27388552484543	1.6890511958661e-06	9.78161489468445e-06	-1.3002510356671	1.29790824095277e-06	8.49286861512152e-06	-0.0263655108216745	0.897964017989708	0.95213982601322	-1.27980553202113	1.62824107805278e-06	9.66839147669311e-06	-0.00592000717569796	0.977064808872187	0.986891610110844	0.0204455036459765	0.920905447497717	0.956401045649854	0.00345522247057537	0.986593834948924	0.9944764129843	-0.016948926643224	0.934334655563086	0.967112031611263	-0.0169902811754012	0.934271923423361	1	-0.0373944302892006	0.856060186547168	0.924584472565676	-0.0204041491137994	0.921035326278261	0.975259999383969	protein_coding
ENSG00000034510	TMSB10	thymosin beta 10 [Source:HGNC Symbol;Acc:HGNC:11879]	2568.9	6661.5	5077	4306.1	4047.8	3812.9	1.17110993076499	0.00854074850789339	0.0176389529472638	0.676676073896823	0.109429182542739	0.166543717294196	-0.494433856868171	0.312291692018812	0.509170552410222	0.760305590209697	0.0740507654762899	0.118441668511834	-0.410804340555297	0.398821720856976	0.53219017946162	0.0836295163128734	0.862134361438464	0.921530563139992	-0.0916342054082024	0.849102597169457	0.926267702984277	-0.170851869421823	0.723170621317174	0.843890428412051	-0.175263721721076	0.71636285408026	1	-0.254481385734697	0.598685714931219	0.76189067900798	-0.0792176640136208	0.869341439620371	0.954139406545057	protein_coding
ENSG00000034533	ASTE1	asteroid homolog 1 [Source:HGNC Symbol;Acc:HGNC:25021]	14.2	13.6	13.6	13	12.2	11.2	-0.168739473359179	0.195730889245676	0.265969640155755	-0.276561437716761	0.0415160500107925	0.0728219801068023	-0.107821964357582	0.464657639367805	0.659849760314249	-0.0923421857495804	0.471221278109892	0.561348032546883	0.0763972876095987	0.6032740270074	0.716776990751422	0.18421925196718	0.218334451930705	0.394750056275027	0.0657069458860689	0.654569162243305	0.823316124800622	-0.0433096367903426	0.767950935638124	0.873170041899104	-0.118512306081111	0.422806364558597	1	-0.227528888757523	0.132925797285272	0.292100736111112	-0.109016582676412	0.460584436111783	0.724385350920065	protein_coding
ENSG00000034677	RNF19A	ring finger protein 19A, RBR E3 ubiquitin protein ligase [Source:HGNC Symbol;Acc:HGNC:13432]	23.8	35.3	33.9	21.7	24.3	22	0.468389912291495	0.0114956284443807	0.0228536438715981	0.310907788616968	0.0800158879940386	0.127793055410471	-0.157482123674527	0.431167578231897	0.628747165623335	-0.0919125585550168	0.596884698007642	0.677170129251022	-0.560302470846512	0.0104594502673589	0.0317653740369884	-0.402820347171985	0.0547740437437206	0.155753268922073	-0.27105318372153	0.183271314182558	0.418369882679342	-0.410428385697734	0.0506343561899235	0.140261590754647	0.131767163450456	0.510609181056396	1	-0.0076080385257484	0.969529149512377	0.985193703642692	-0.139375201976204	0.486510010838657	0.743795420314887	protein_coding
ENSG00000034693	PEX3	peroxisomal biogenesis factor 3 [Source:HGNC Symbol;Acc:HGNC:8858]	20.1	23.8	21.1	20.8	21.6	20.2	0.137107806695558	0.316433690364392	0.398598966929095	-0.141801931896115	0.306203628212138	0.393593009345899	-0.278909738591672	0.0875386367023614	0.211192512211352	0.0937954592527996	0.491578869837787	0.580849075300144	-0.043312347442758	0.78242890178641	0.857410566789865	0.235597391148914	0.145053186881655	0.302128997646181	0.255406166182894	0.115497403462848	0.313864938342263	0.163319038768926	0.304783007480094	0.503327271840364	0.0198087750339799	0.899443340449832	1	-0.0722783523799882	0.645881349953628	0.794497703997486	-0.0920871274139681	0.558448573372033	0.795452136917133	protein_coding
ENSG00000034713	GABARAPL2	GABA type A receptor associated protein like 2 [Source:HGNC Symbol;Acc:HGNC:13291]	90.4	111.3	89.3	79.2	73.5	62.9	0.163602527822299	0.43581962671323	0.517611836662716	-0.255881787930327	0.236015198333105	0.317165038384972	-0.419484315752626	0.0958565463518688	0.225801937348975	-0.121644278119533	0.565524494093784	0.649026853811374	-0.285246805941832	0.247630978782688	0.377019331067541	0.134237509810794	0.581025517758759	0.731863254148836	-0.0441346063504831	0.855446038973161	0.929487736318597	-0.266843142902015	0.27894147512077	0.475108470581243	-0.178372116161277	0.464973040013416	1	-0.401080652712809	0.110855351801919	0.257309816721967	-0.222708536551532	0.363917311729956	0.638794864422189	protein_coding
ENSG00000035115	SH3YL1	SH3 and SYLF domain containing 1 [Source:HGNC Symbol;Acc:HGNC:29546]	12	11.7	12.6	12.8	12.4	14	-0.13376474279944	0.402354956155635	0.48542585331148	-0.133018089959723	0.404780984271731	0.494664328825457	0.00074665283971672	0.996721269924373	0.998404414604233	0.137839170125905	0.383634109724045	0.475650061076038	0.271603912925345	0.146876126637934	0.256304341688689	0.270857260085628	0.147836572388984	0.305869422771272	0.18909977569177	0.304895022203017	0.555663617448217	0.377935757250454	0.0488917163378838	0.136510129764677	-0.0817574843938582	0.653414532557857	1	0.107078497164826	0.557025976495024	0.731823597460636	0.188835981558684	0.305041551976806	0.582797690406828	protein_coding
ENSG00000035141	FAM136A	family with sequence similarity 136 member A [Source:HGNC Symbol;Acc:HGNC:25911]	71.6	76.2	80.2	104.8	103.5	95.7	-0.0314739490956941	0.814965504931471	0.856034632967232	-0.0621710506995689	0.644964275078984	0.716442486731238	-0.0306971016038748	0.843051937925167	0.92121293948571	0.595564540875954	0.000211459457655252	0.000684913455694666	0.627038489971648	0.000652474757817123	0.00314827345841392	0.657735591575523	0.000416722499599713	0.00374332560890431	0.592872688591598	0.00107287225874739	0.00957883575465853	0.485744449726025	0.00512364925611496	0.0224875908854839	-0.064862902983925	0.675693090678463	1	-0.171991141849498	0.274305696751384	0.474815202951838	-0.107128238865573	0.491416402485815	0.747550269243874	protein_coding
ENSG00000035403	VCL	vinculin [Source:HGNC Symbol;Acc:HGNC:12665]	45.8	23.9	68.6	63.8	80.2	102.2	-1.03000409302655	0.000210669839941976	0.00067454881353481	0.385251938491096	0.0835275221092253	0.132537439154471	1.41525603151765	2.2127233131297e-05	0.000293981292111702	0.50008169014374	0.0281069105431698	0.0509085512011328	1.53008578317029	8.80892655279165e-06	8.40304032047718e-05	0.114829751652644	0.646682859584255	0.780081703716639	0.427523641915767	0.0998150358530988	0.285780786626701	0.787563887987071	0.00506843940701821	0.0223058238356226	0.312693890263123	0.220479521313037	1	0.672734136334427	0.013827778543915	0.0551100200336606	0.360040246071304	0.160925533126831	0.402168620195958	protein_coding
ENSG00000035499	DEPDC1B	DEP domain containing 1B [Source:HGNC Symbol;Acc:HGNC:24902]	33.2	37.6	57.6	54.4	56.2	31.7	0.0824272123127068	0.6287729580715	0.698289137362293	0.593698774244166	0.00194326143444048	0.00509495607807169	0.511271561931459	0.0166336636671445	0.0612223327644116	0.775131033608029	0.000156005084241869	0.000522137488533797	0.692703821295322	0.00216597675346245	0.00858374463890549	0.181432259363863	0.360424116317912	0.545715660337515	0.183491263763538	0.354892807943557	0.603389217734133	-0.634245040142725	0.00423335539748199	0.0193195380812549	0.00205900439967494	0.991617495353578	1	-0.815677299506588	0.00053296887003408	0.00447346831404112	-0.817736303906263	0.000518246462759338	0.00683148850799314	protein_coding
ENSG00000035681	NSMAF	neutral sphingomyelinase activation associated factor [Source:HGNC Symbol;Acc:HGNC:8017]	25.4	19	24.5	25.8	26.3	27.5	-0.530721204291283	0.00134334051558203	0.00345152912703732	-0.262819589738164	0.0742815590991028	0.120009845031314	0.267901614553119	0.109106677430879	0.247973734423605	0.0382000575098531	0.78391276115781	0.835646455377152	0.568921261801136	0.00212374059583992	0.00845574038269777	0.301019647248017	0.0739531645942149	0.192180764757933	0.31335586196902	0.0636517406412276	0.212002344720199	0.384672929094903	0.0259405699433921	0.0828100839910578	0.0123362147210029	0.938861880749393	1	0.0836532818468856	0.604242627541504	0.765888606790794	0.0713170671258827	0.658057800779495	0.855453978196145	protein_coding
ENSG00000035687	ADSS	adenylosuccinate synthase [Source:HGNC Symbol;Acc:HGNC:292]	70.5	55	68.5	67.2	66.4	54.6	-0.462917335339655	0.0182899789674511	0.0344513827964488	-0.250128783324588	0.174408971487895	0.246246826754084	0.212788552015067	0.307429189759482	0.504226982920422	-0.0127756279134494	0.942733985456528	0.959467854903166	0.450141707426206	0.0393805807804041	0.0928605236456692	0.237353155411138	0.25630327250625	0.439183259795764	0.177230423354074	0.392711182105986	0.638395098397042	-0.0986967468073709	0.631911629839867	0.784142681725311	-0.0601227320570646	0.76982018405499	1	-0.336049902218509	0.114433629070009	0.263218363213988	-0.275927170161445	0.189795146895991	0.444495615608529	protein_coding
ENSG00000035862	TIMP2	TIMP metallopeptidase inhibitor 2 [Source:HGNC Symbol;Acc:HGNC:11821]	112.2	146	214.7	165.9	173.7	199.6	0.270234707484583	0.0186055796482543	0.0349887901061436	0.724987818717429	1.24114932659451e-06	8.1743965220801e-06	0.454753111232845	0.00150733436739461	0.00923885116997853	0.606689976899784	1.33525213628471e-05	6.08160332157394e-05	0.3364552694152	0.012866631349258	0.037811807031289	-0.118297841817645	0.345291031843778	0.531310496182152	-0.0907244596099246	0.46690427747254	0.69997258924382	0.119160637697433	0.341773931671189	0.542363598114776	0.0275733822077203	0.823886730912536	1	0.237458479515078	0.0672847981227085	0.178729735640886	0.209885097307357	0.102418281564957	0.302465971620784	protein_coding
ENSG00000035928	RFC1	replication factor C subunit 1 [Source:HGNC Symbol;Acc:HGNC:9969]	53.1	65.8	62.7	61.3	62	51.4	0.197817680762597	0.19307378895875	0.262933554592271	0.0247105937788453	0.868683348584229	0.901234588595342	-0.173107086983752	0.32264514096154	0.520683655106305	0.198884728878563	0.19090322124682	0.26562779612756	0.00106704811596575	0.995068022613213	0.998165503278473	0.174174135099718	0.319855186081969	0.506536582150769	0.184875640999319	0.291762098807527	0.54274060925206	-0.0807301670139151	0.641150272977101	0.790834575590683	0.0107015058996017	0.950571584830806	1	-0.254904302113633	0.151718021765859	0.321006110171705	-0.265605808013235	0.136117161289693	0.362702435875586	protein_coding
ENSG00000036054	TBC1D23	TBC1 domain family member 23 [Source:HGNC Symbol;Acc:HGNC:25622]	29.2	36.6	30.7	22	22.6	20.8	0.215978079760825	0.0598870151997873	0.0964935873209128	-0.13898011165892	0.219375171859157	0.298650934898604	-0.354958191419745	0.0109344095386308	0.0439469221551381	-0.37642763022315	0.00306187097067549	0.00719375061389888	-0.592405709983974	0.000164401495808089	0.000987447171515967	-0.237447518564229	0.0749882850950854	0.193533213360325	-0.229696799675167	0.0839366883041707	0.254516216577798	-0.346757565579442	0.0127951649846033	0.0472522451811458	0.0077507188890628	0.951604464798284	1	-0.109310047015213	0.396962474415601	0.600138966697135	-0.117060765904276	0.364663144143063	0.639505247033533	protein_coding
ENSG00000036257	CUL3	cullin 3 [Source:HGNC Symbol;Acc:HGNC:2553]	37	57.8	49.2	44.7	44.6	36.8	0.532231846369476	2.3249199897337e-05	9.61385068809036e-05	0.197833662773822	0.0542197749380744	0.0916837001645811	-0.334398183595654	0.00773445276131274	0.033663583908226	0.309519888087811	0.00452954479012499	0.0101635039843923	-0.222711958281665	0.0616468915518043	0.131934955592472	0.111686225313989	0.331413053270641	0.517890949872716	0.0734913830567986	0.519623029695956	0.739008247616669	-0.203142560101215	0.0859528057683888	0.206885314569057	-0.0381948422571905	0.7368612109172	1	-0.314828785415204	0.011367024487824	0.0476025431089424	-0.276633943158013	0.023446026708875	0.11045881779771	protein_coding
ENSG00000036549	AC118549.1	zinc finger ZZ-type containing 3 [Source:NCBI gene;Acc:26009]	25.9	32.6	30.9	27.1	27.3	25.8	0.237052297635026	0.285740187572481	0.366444566375274	0.0563903669768244	0.797919695296486	0.844310100873482	-0.180661930658202	0.480877967532816	0.673537409653336	0.0805598527256582	0.714708790291327	0.778137932140628	-0.156492444909368	0.540929817654933	0.662949611283454	0.0241694857488338	0.924390302738849	0.958488413431313	0.0253474495369849	0.920690963100568	0.963366944284287	-0.0480648563100537	0.850328624612861	0.921635844708765	0.00117796378815114	0.996309401821491	1	-0.0722343420588874	0.776964065379304	0.880049271054559	-0.0734123058470386	0.773358102379594	0.917760203479392	protein_coding
ENSG00000037042	TUBG2	tubulin gamma 2 [Source:HGNC Symbol;Acc:HGNC:12419]	45.8	22.9	28	24	25.2	31.7	-1.14158490682901	4.66397708234811e-07	3.12261841141247e-06	-0.952988210570729	4.68255104028678e-06	2.56912683306403e-05	0.188596696258279	0.272524271287668	0.4665373152409	-0.927576359094589	6.67924607101251e-06	3.32297629914466e-05	0.214008547734419	0.21593751539211	0.340582916864062	0.0254118514761398	0.88048142082951	0.932807239771482	0.0596962589717592	0.723921310276606	0.862780523096511	0.400672365544644	0.0266266728519764	0.0846580097822249	0.0342844074956194	0.839304769886455	1	0.375260514068504	0.0366304107119529	0.1146974323213	0.340976106572885	0.0547779428042732	0.199707904667935	protein_coding
ENSG00000037241	RPL26L1	ribosomal protein L26 like 1 [Source:HGNC Symbol;Acc:HGNC:17050]	59.9	58.3	67.8	71.7	68.9	61	-0.188893154982148	0.464625586933256	0.545611962751384	-0.0772408056207048	0.762230292221242	0.814681490939004	0.111652349361443	0.704453195307377	0.838261974898806	0.317232333534416	0.216756975195479	0.29548465828646	0.506125488516564	0.0978800323114336	0.188744453481642	0.39447313915512	0.189741695136446	0.360975816997435	0.2630639012815	0.375018690426957	0.622937867835779	0.0791681780952264	0.78755886231498	0.884246874853893	-0.13140923787362	0.654749118277335	1	-0.315304961059894	0.290339704857471	0.492605564798658	-0.183895723186274	0.532846671051069	0.776698127352895	protein_coding
ENSG00000037474	NSUN2	NOP2/Sun RNA methyltransferase 2 [Source:HGNC Symbol;Acc:HGNC:25994]	43.8	57.5	57.4	50.2	48.8	44.8	0.285396105185166	0.0229969069739119	0.0421058757627881	0.180215284108341	0.135897035890671	0.200010847744061	-0.105180821076826	0.443414073697553	0.640025188146379	0.215637798698661	0.0778230100728379	0.123631386310446	-0.069758306486506	0.609748161311353	0.721162901049175	0.0354225145903197	0.79496770496696	0.878894551905011	-0.0285709280376189	0.833890656128169	0.918660354223368	-0.139411436130622	0.312867635896954	0.512227298989251	-0.0639934426279387	0.639510413653867	1	-0.174833950720942	0.209383589036194	0.398309633818812	-0.110840508093003	0.420023145120943	0.690599372936803	protein_coding
ENSG00000037637	FBXO42	F-box protein 42 [Source:HGNC Symbol;Acc:HGNC:29249]	25.8	26.7	28.4	21.5	21.5	18.3	-0.0586562053482261	0.598400855067403	0.670190720065445	-0.0721575069057079	0.518002228871383	0.60199655276514	-0.0135013015574818	0.915873870762726	0.961809796562773	-0.24223356524662	0.0411168042181887	0.0710085817873751	-0.183577359898394	0.162610073986451	0.27676234592494	-0.170076058340912	0.194087031075035	0.366440122075226	-0.19969837897523	0.130409700369837	0.340425322131078	-0.413747894304544	0.00408613022798273	0.0187257779172106	-0.0296223206343182	0.817128783299028	1	-0.243671835963632	0.0693690113624359	0.182467471078449	-0.214049515329314	0.106986908135248	0.31185709710453	protein_coding
ENSG00000037749	MFAP3	microfibril associated protein 3 [Source:HGNC Symbol;Acc:HGNC:7034]	13.8	20	21.8	15.1	16.9	19.3	0.458070801176966	0.347063957929667	0.429125727289499	0.476680445035498	0.327888020723189	0.416237843061415	0.0186096438585322	0.973635372494184	0.989555834336435	0.10303733863786	0.832889525977751	0.875218739555095	-0.355033462539106	0.531967839500092	0.655048260655659	-0.373643106397638	0.510881833127495	0.677641374884206	-0.181622887550124	0.74760828696684	0.874473563157953	0.0193170382429448	0.972627998458052	0.986539245158286	0.192020218847513	0.734308193002545	1	0.392960144640582	0.489631022543429	0.678916388260416	0.200939925793069	0.721941838328871	0.888835573284057	protein_coding
ENSG00000038002	AGA	aspartylglucosaminidase [Source:HGNC Symbol;Acc:HGNC:318]	17.1	15.7	19.8	24.2	30.9	58	-0.237388096612141	0.11223227169053	0.165648891005402	-0.00485994100923607	0.972815943304001	0.981496380087508	0.232528155602905	0.169705240734699	0.338838613937578	0.553664393004449	0.000767245144664471	0.00212642899281451	0.79105248961659	0.000118310806790386	0.000748422314160312	0.558524334013685	0.00280560010425929	0.017068956597647	0.86652763976425	4.06378325185961e-05	0.000623952668502255	1.78093898904677	1.95771176597354e-09	1.14689280956616e-07	0.308003305750566	0.0714883684368341	0.856652906132318	1.22241465503309	4.76806159127088e-07	1.7208658006531e-05	0.91441134928252	1.95966739420144e-05	0.000555892317488475	protein_coding
ENSG00000038210	PI4K2B	phosphatidylinositol 4-kinase type 2 beta [Source:HGNC Symbol;Acc:HGNC:18215]	12.1	15.8	16.7	17	17.9	16.2	0.276995166749716	0.105989139660565	0.157720765228927	0.253523114678202	0.136937549074236	0.20123086712545	-0.0234720520715144	0.902746407069668	0.954456722416102	0.517284087928983	0.00486052240533281	0.0108086627385265	0.240288921179267	0.220621629876447	0.346064331923968	0.263760973250781	0.180512267079872	0.349628994539345	0.314976565423844	0.112989363620717	0.309584734144042	0.184360898244133	0.342817689330795	0.543207884575031	0.0512155921730626	0.789538757383542	1	-0.0794000750066488	0.679712093374875	0.816850258900706	-0.130615667179711	0.498194891209634	0.752509480355685	protein_coding
ENSG00000038219	BOD1L1	biorientation of chromosomes in cell division 1 like 1 [Source:HGNC Symbol;Acc:HGNC:31792]	47.7	39.8	27.9	21.2	20.5	22.1	-0.395772490203704	0.00843922166154424	0.0174582619044919	-1.01289185892218	7.08002472903857e-07	4.99463001063807e-06	-0.617119368718471	0.000751578601910607	0.00526300321104054	-1.16108759755732	1.11279050641837e-07	9.84283900343471e-07	-0.765315107353617	8.87654702969717e-05	0.000589182631047511	-0.148195738635147	0.345045032406365	0.531083591525798	-0.239580855572803	0.134214577032081	0.346482582782669	-0.12686778299853	0.41719841160922	0.613845087217951	-0.091385116937657	0.557531548146148	1	0.0213279556366166	0.890607423430174	0.943720520967461	0.112713072574274	0.470391589570666	0.730996439224967	protein_coding
ENSG00000038274	MAT2B	methionine adenosyltransferase 2B [Source:HGNC Symbol;Acc:HGNC:6905]	56.7	51.6	46	55.4	49.6	43.6	-0.253753759819206	0.0966124468317647	0.145936188316302	-0.522800782961365	0.00214977246571716	0.00555266309875091	-0.269047023142159	0.121883212630974	0.268272483668692	0.0300814623341922	0.836065117159556	0.877440112086867	0.283835222153398	0.103744271037384	0.19739245921434	0.552882245295557	0.00366327819470624	0.021026462595032	0.342533239422203	0.0533995374596426	0.18938739223184	0.155306090565016	0.361358272404789	0.561915936383249	-0.210349005873355	0.220254396847697	1	-0.397576154730541	0.027424737508888	0.0920553416610359	-0.187227148857187	0.273386500940888	0.549249090690267	protein_coding
ENSG00000038358	EDC4	enhancer of mRNA decapping 4 [Source:HGNC Symbol;Acc:HGNC:17157]	44.5	54.5	59.2	41.9	45.8	47.4	0.192822799551	0.596800665618576	0.66881549503651	0.208386345529074	0.567498778169534	0.647594101961791	0.015563545978075	0.970578453429996	0.988352007644022	-0.138472285699725	0.707274082086555	0.772331642686399	-0.331295085250724	0.437183274666425	0.568369893710817	-0.346858631228799	0.416312990342212	0.596121822742229	-0.192319571053665	0.649707960369614	0.820841382342263	-0.119127823701354	0.77799925188895	0.878331455193322	0.154539060175134	0.715121019330053	1	0.227730807527445	0.591513641196749	0.756696347627692	0.0731917473523112	0.862437570582761	0.951235961900987	protein_coding
ENSG00000038382	TRIO	trio Rho guanine nucleotide exchange factor [Source:HGNC Symbol;Acc:HGNC:12303]	29.9	57.7	69.4	36.4	38	37.6	0.861464670936033	0.0112659313830159	0.0224649315147731	1.02576369215473	0.00335940792069724	0.00824252908493986	0.1642990212187	0.655880231141597	0.805793231429589	0.285327386258807	0.371140873259617	0.462966886262517	-0.576137284677226	0.130483539663822	0.234509198890714	-0.740436305895926	0.057020177591327	0.160062370047598	-0.687975394539897	0.0748730808955637	0.23534658728623	-0.68473821631309	0.0761225664692477	0.189095986670958	0.0524609113560294	0.886656478909092	1	0.0556980895828365	0.879717159235867	0.937649752648961	0.00323717822680708	0.992978969990017	0.997959600809162	protein_coding
ENSG00000038427	VCAN	versican [Source:HGNC Symbol;Acc:HGNC:2464]	50.5	42.7	69.1	67.2	81.5	105	-0.334630288296345	0.306194425725633	0.387998249965342	0.256537377449719	0.419371317558927	0.508764618368119	0.591167665746063	0.120634800125848	0.266506815045918	0.40628975339542	0.204777751495176	0.281710159217854	0.740920041691765	0.0564124465343316	0.12304503548005	0.149752375945701	0.683881166956783	0.806336698198932	0.429416850694152	0.251209206812617	0.5016642415167	0.803628120727367	0.040161669633195	0.116835918729602	0.27966447474845	0.449741599208092	1	0.653875744781666	0.0882641371593831	0.217950952005202	0.374211270033215	0.314921624890602	0.593064003689521	protein_coding
ENSG00000039123	MTREX	Mtr4 exosome RNA helicase [Source:HGNC Symbol;Acc:HGNC:18734]	50	60.5	64.4	54.9	53.3	45.9	0.157748152028624	0.103159861187625	0.154101237577856	0.146220608957624	0.129108184492348	0.19150080130784	-0.0115275430710006	0.915252375521922	0.961455019478557	0.151916036471144	0.115828240931258	0.173779978437182	-0.00583211555748035	0.957074414584446	0.973082827731617	0.0056954275135202	0.958076733338794	0.97791444361814	-0.0600675420397672	0.58082297112902	0.778820713378948	-0.275826241896461	0.0186110246758462	0.0637275853417527	-0.0657629695532874	0.545965612597766	1	-0.281521669409982	0.0166583942095329	0.0635858300221759	-0.215758699856694	0.0583656114973417	0.208740007144552	protein_coding
ENSG00000039319	ZFYVE16	zinc finger FYVE-type containing 16 [Source:HGNC Symbol;Acc:HGNC:20756]	20	13.9	20.8	15.4	16.8	21.1	-0.621854190558888	0.00604671738436611	0.0130185583738769	-0.139097941020834	0.487262316706227	0.573276897243905	0.482756249538054	0.0463891968243333	0.132473847307073	-0.351458201584884	0.0926544787457919	0.143691757801718	0.270395988974005	0.246635239849751	0.375786392115588	-0.21236026056405	0.358819477327008	0.544407631500459	-0.10927956793922	0.633587391181011	0.810369516944725	0.231026491150629	0.318615287268809	0.51843519974332	0.103080692624829	0.6531545890846	1	0.443386751714679	0.0649258809397553	0.174200895435072	0.340306059089849	0.148369078798255	0.381375154579819	protein_coding
ENSG00000039523	RIPOR1	RHO family interacting cell polarization regulator 1 [Source:HGNC Symbol;Acc:HGNC:25836]	32.7	43.7	48.9	27.3	29.2	31.4	0.299957796788715	0.00754157753629428	0.0158425058054232	0.360890728652359	0.00190080266323789	0.00499876391654714	0.0609329318636443	0.607876762148704	0.771851685816114	-0.259915893608114	0.0203222598548957	0.0383867546254448	-0.559873690396829	0.000139152565619407	0.000858434884967642	-0.620806622260473	4.4496468345639e-05	0.00059805768635132	-0.542371211036309	0.000191999643181193	0.00228603993416547	-0.424830238813673	0.00182819275358078	0.0096255449796964	0.0784354112241637	0.511297012821718	1	0.195976383446799	0.110996173532152	0.257554231998614	0.117540972222636	0.328023574382182	0.606611311319319	protein_coding
ENSG00000039560	RAI14	retinoic acid induced 14 [Source:HGNC Symbol;Acc:HGNC:14873]	80.2	71.3	82.4	65.7	68.4	41.3	-0.266206416986532	0.208892793312157	0.28130153869112	-0.160843840824896	0.439376768686716	0.527728641575956	0.105362576161636	0.657187669439345	0.806777574000818	-0.277407334690034	0.191479880124074	0.266208754071367	-0.0112009177035022	0.962277920872509	0.976415943741666	-0.116563493865138	0.623727716667661	0.76297877521557	-0.0679380707996951	0.77438581275172	0.888206299665358	-0.78789204941052	0.00345987770813015	0.0163431968047784	0.0486254230654429	0.837411780940124	1	-0.671328555545382	0.0102472326981229	0.0440658259297736	-0.719953978610825	0.00653315444116476	0.0435786197026374	protein_coding
ENSG00000039650	PNKP	polynucleotide kinase 3'-phosphatase [Source:HGNC Symbol;Acc:HGNC:9154]	40.7	34	53.9	47.7	47.4	60.1	-0.423195938708513	0.0648116620416122	0.103418510169824	0.141603965219118	0.509071745387935	0.593794622073115	0.564799903927632	0.032997042869087	0.102706336678733	0.201741610800161	0.349127734264708	0.439885166003746	0.624937549508674	0.0199621959152411	0.0538576248545858	0.0601376455810424	0.808073622913075	0.886835159769328	0.0167261898757487	0.946073759538953	0.97660361187552	0.375889228637858	0.140515470374316	0.296330150438963	-0.0434114557052936	0.860766490025134	1	0.315751583056816	0.211779127674874	0.401342793644519	0.359163038762109	0.158001248458459	0.397110783097349	protein_coding
ENSG00000040199	PHLPP2	PH domain and leucine rich repeat protein phosphatase 2 [Source:HGNC Symbol;Acc:HGNC:29149]	13.3	11.9	13	14.1	13.4	11.7	-0.255057785186117	0.285362055338895	0.366084030955828	-0.23819286912143	0.316981915922492	0.404680663130736	0.0168649160646867	0.94995258357265	0.978392466003324	0.090290559882324	0.697386606091293	0.764892418524631	0.345348345068441	0.20894353873121	0.332765723336338	0.328483429003754	0.230932398119017	0.410423455893542	0.243485650265477	0.37001262194797	0.618114896608816	0.0650678458504004	0.808749993975907	0.897014587227084	-0.0849977787382769	0.751789124113672	1	-0.263415583153354	0.333173347818246	0.537879156102145	-0.178417804415077	0.508976661492202	0.760759038945518	protein_coding
ENSG00000040275	SPDL1	spindle apparatus coiled-coil protein 1 [Source:HGNC Symbol;Acc:HGNC:26010]	18.2	32.4	37.6	38.2	38.6	27.7	0.726251381759077	7.26802840467272e-06	3.48404243329834e-05	0.840504927921208	9.90347844869792e-07	6.69997251200823e-06	0.114253546162131	0.422010460849466	0.620824960556366	1.10033325801898	1.72786675924944e-08	2.06947241705956e-07	0.374081876259899	0.0148209861753378	0.0423019462434309	0.259828330097768	0.077670268047604	0.19767118548915	0.251867484602427	0.086291980162005	0.259341083130011	-0.222444363299316	0.127050811543503	0.275004628091955	-0.00796084549534082	0.954931808719767	1	-0.482272693397084	0.00270191489715245	0.0158978391455815	-0.474311847901743	0.00305911959935425	0.0254488962657808	protein_coding
ENSG00000040341	STAU2	staufen double-stranded RNA binding protein 2 [Source:HGNC Symbol;Acc:HGNC:11371]	30.6	31.4	41.2	29.3	32.9	30.1	-0.063714818135305	0.713107473915132	0.772086583483601	0.226654658762381	0.195371568047594	0.270969538836983	0.290369476897686	0.156481520397144	0.319624773029486	-0.0226584745257459	0.895680499175757	0.923672299966377	0.0410563436095591	0.836874897507258	0.89398983997059	-0.249313133288127	0.220500703006833	0.397054774426501	-0.103082216183747	0.605888169761538	0.794018950954312	-0.229680916080864	0.257330861110342	0.451033354286517	0.146230917104381	0.466326414444723	1	0.0196322172072631	0.921530734847883	0.96062345765943	-0.126598699897118	0.527320321848227	0.772934664487715	protein_coding
ENSG00000040487	SLC66A1	solute carrier family 66 member 1 [Source:HGNC Symbol;Acc:HGNC:26001]	34.9	41.2	44.9	40.8	39.7	46.4	0.100573861891812	0.459061941929562	0.540412998839395	0.121224614433539	0.373208103785636	0.463116026869528	0.0206507525417263	0.894732830535612	0.950521552233971	0.22846239302054	0.101247064300443	0.155157215683239	0.127888531128728	0.417038830149176	0.54955997104173	0.107237778587001	0.49484612641034	0.663942163963886	0.0357139708694794	0.819052459143064	0.911730244725185	0.280004586576562	0.0849885071943426	0.205131987685508	-0.0715238077175219	0.647782901681864	1	0.172766807989561	0.275967935049477	0.476926629095233	0.244290615707083	0.129293409547441	0.35182516643766	protein_coding
ENSG00000040531	CTNS	cystinosin, lysosomal cystine transporter [Source:HGNC Symbol;Acc:HGNC:2518]	17.1	15.6	35.9	30.3	32.9	44.8	-0.25177812627346	0.00694491051790428	0.0147133461954919	0.847017532348328	2.27063732822707e-09	4.03006969924297e-08	1.09879565862179	6.35679798210672e-10	6.67422510212231e-08	0.840689443970284	2.63919279584796e-09	4.43912060643566e-08	1.09246757024374	7.10267152162563e-10	4.14881674399418e-08	-0.00632808837804373	0.946914965983182	0.971365821912325	0.0860884114892278	0.369775854667063	0.617847038763226	0.545616944835312	1.42133126416225e-05	0.000157948489417453	0.0924164998672715	0.336988704799876	1	0.551945033213356	1.2508956315147e-05	0.000234094114189366	0.459528533346084	0.000103447126064577	0.00198285233203326	protein_coding
ENSG00000040608	RTN4R	reticulon 4 receptor [Source:HGNC Symbol;Acc:HGNC:18601]	32.6	40	25	21.1	28.5	26.9	0.159442736366364	0.384834452794805	0.467356787384648	-0.620681559136591	0.00350940813483117	0.00855861540453773	-0.780124295502954	0.00151000867506597	0.00924823116179607	-0.593240673601228	0.00491226172146756	0.0109068437236729	-0.752683409967592	0.00205043435285924	0.00820833697731643	0.0274408855353625	0.897336546765331	0.942757285552218	0.420704363956416	0.0592512062951747	0.202897012744663	0.342935455824244	0.118235432071452	0.261060863193132	0.393263478421053	0.0765532562626653	0.880258429947373	0.315494570288882	0.149257975098129	0.31733416688734	-0.0777689081321713	0.713646397462557	0.884481726243453	protein_coding
ENSG00000040633	PHF23	PHD finger protein 23 [Source:HGNC Symbol;Acc:HGNC:28428]	66.8	93.3	84.2	101.2	91.9	83.2	0.343952596765648	0.0106681737841009	0.021385284145193	0.0948968432519313	0.447552812185698	0.535638891208775	-0.249055753513716	0.0951494483700726	0.224627161731012	0.627822085631871	5.15988277988338e-05	0.000198501414865416	0.283869488866224	0.0597485676687643	0.12875844204135	0.53292524237994	0.00138213201057079	0.00972907813622945	0.346524534516675	0.0246140626912579	0.109396585941437	0.212843580902764	0.149747319276506	0.309981360310053	-0.186400707863265	0.20374393210417	1	-0.320081661477176	0.036045779394764	0.113352872448169	-0.133680953613911	0.357010073629258	0.632661367404722	protein_coding
ENSG00000040731	CDH10	cadherin 10 [Source:HGNC Symbol;Acc:HGNC:1749]	10.1	4.1	18.3	16.7	12.9	11.5	-1.39014665541819	9.17340716328222e-07	5.67641869204402e-06	0.650794154808771	0.00140749050231511	0.00384031622206093	2.04094081022696	1.58135122470716e-08	8.58015703096983e-07	0.77330965763362	0.000282173808617731	0.000878918958108281	2.16345631305181	6.7884613180443e-09	2.35037753857512e-07	0.122515502824849	0.554760596703519	0.712973856458087	-0.28573667247314	0.178090818721735	0.411305591759997	-0.446291296479913	0.0422789337842839	0.121660096166237	-0.408252175297989	0.0607586029320224	0.814762520042951	-0.568806799304762	0.0122707526700328	0.0503919273008667	-0.160554624006773	0.442950532255897	0.710099856835773	protein_coding
ENSG00000040933	INPP4A	inositol polyphosphate-4-phosphatase type I A [Source:HGNC Symbol;Acc:HGNC:6074]	22.6	22	23.1	13.8	14.5	15.8	-0.135665709094312	0.486624707942634	0.567120866565119	-0.169635123031785	0.386739564838392	0.476724252791946	-0.0339694139374725	0.87869498548627	0.940726117798406	-0.695866193445048	0.00223420896689848	0.0054577617141232	-0.560200484350736	0.0202648321984066	0.0544786167119022	-0.526231070413263	0.0278776191731845	0.0969570282665564	-0.466145952153807	0.0480948735091675	0.176577204761519	-0.331027344791842	0.149167316784075	0.308978522301013	0.060085118259456	0.787990523666777	1	0.195203725621422	0.386741670116029	0.591162199243661	0.135118607361966	0.546600966107367	0.786560328751134	protein_coding
ENSG00000041357	PSMA4	proteasome subunit alpha 4 [Source:HGNC Symbol;Acc:HGNC:9533]	60.8	73.8	77.6	75.3	74.6	62.7	0.121503691140773	0.602301104035309	0.673931051440652	0.0916498378657324	0.694110458476355	0.759283773284619	-0.0298538532750408	0.91176897596514	0.959853673571218	0.333484484009563	0.159531976917432	0.228271905732563	0.21198079286879	0.43541730343095	0.566803186472509	0.241834646143831	0.374817808806581	0.558861174869986	0.175372277797099	0.517533881396554	0.737893737480845	-0.0740117181824566	0.783774509741164	0.882141866073011	-0.0664623683467324	0.805273265103316	1	-0.315846364326288	0.250235912661086	0.447375549736522	-0.249383995979555	0.360471425108857	0.635903986769333	protein_coding
ENSG00000041802	LSG1	large 60S subunit nuclear export GTPase 1 [Source:HGNC Symbol;Acc:HGNC:25652]	25	39.8	35.2	33.7	34.3	30.1	0.544893280943853	1.70496747660477e-05	7.33571557456694e-05	0.264867947878146	0.0125886509018854	0.0260022862075351	-0.280025333065707	0.02158876416828	0.0742897937679484	0.430695580957982	0.000249435444990034	0.000788951821213588	-0.114197699985871	0.319414048319069	0.453752042459236	0.165827633079836	0.154457540343423	0.314911020750158	0.167608744028616	0.150103915727501	0.370230232167457	-0.0097750497209055	0.931200448884102	0.965734941297828	0.00178111094877949	0.987443455229148	1	-0.175602682800742	0.132944523872146	0.292102188678995	-0.177383793749521	0.129093040778259	0.351604812605513	protein_coding
ENSG00000041988	THAP3	THAP domain containing 3 [Source:HGNC Symbol;Acc:HGNC:20855]	18.1	16.2	16.7	14.6	14.6	14.1	-0.329314828390168	0.173930438219015	0.240674476299808	-0.388963489338099	0.112519917655314	0.170418467806693	-0.0596486609479307	0.824859010281741	0.911097719930211	-0.339120923086858	0.163023764719325	0.232302040340775	-0.00980609469668989	0.971002356576325	0.982609657246377	0.0498425662512408	0.853486788213855	0.916275670847209	0.0256896852629372	0.924055701149939	0.964748281261275	-0.0142311209167801	0.95789768279178	0.978875377384851	-0.0241528809883036	0.928693910710712	1	-0.0640736871680209	0.812547210606893	0.900210880215809	-0.0399208061797173	0.882348797652847	0.959495823109365	protein_coding
ENSG00000042088	TDP1	tyrosyl-DNA phosphodiesterase 1 [Source:HGNC Symbol;Acc:HGNC:18884]	24.7	26.2	29.9	31.9	32.7	25.3	-0.0311334030958402	0.736551318193808	0.791736355795485	0.0597392333694276	0.518656799775014	0.602442253154556	0.0908726364652677	0.398157095988316	0.597309527281044	0.385973513982276	0.000402174029199662	0.00119976971921205	0.417106917078116	0.00085730999319127	0.00397073769118008	0.326234280612849	0.00593783256709578	0.0306835457901476	0.340398926573979	0.00438731101644855	0.0294228253110562	-0.0204315044724507	0.847906701405282	0.919997547646088	0.0141646459611305	0.894055270578029	1	-0.346665785085299	0.00386427188971133	0.0208549439868967	-0.36083043104643	0.00284774434004205	0.0242088213639011	protein_coding
ENSG00000042317	SPATA7	spermatogenesis associated 7 [Source:HGNC Symbol;Acc:HGNC:20423]	12.2	10.3	12	10.8	10.1	13.2	-0.378347779400013	0.0232181097826828	0.0424772139710567	-0.253533248082838	0.111996336715489	0.169807191330766	0.124814531317176	0.482162704634858	0.674635580758135	-0.139585970130968	0.368558867424582	0.460326287927202	0.238761809269045	0.186982668105906	0.30614036025786	0.11394727795187	0.520576569836029	0.685820896964007	-0.0275402545481484	0.875896338690329	0.940396274919251	0.363309335502498	0.0505867034934656	0.140153599860494	-0.141487532500018	0.426767550114307	1	0.249362057550628	0.168076593548023	0.34400385330101	0.390849590050646	0.0370184362167116	0.151647097843428	protein_coding
ENSG00000042445	RETSAT	retinol saturase [Source:HGNC Symbol;Acc:HGNC:25991]	23.2	15.6	26.2	18.2	19.8	26.3	-0.688284050257386	1.08547660754833e-05	4.94675063907805e-05	-0.0386600557390278	0.734061480698547	0.791902861049827	0.649623994518359	8.61014082925927e-05	0.000909323102993424	-0.341443235282067	0.00749633983556076	0.0158587359415389	0.346840814975319	0.0155575272721855	0.0439820701385148	-0.302783179543039	0.0309230629202681	0.104383090680128	-0.193625529136523	0.151388932765734	0.372223654185138	0.221591446692549	0.102843941661933	0.235636062453138	0.109157650406516	0.411001841882249	1	0.524374626235589	0.000724000709778584	0.00566845011535668	0.415216975829073	0.00473185650163002	0.0347816815431461	protein_coding
ENSG00000042753	AP2S1	adaptor related protein complex 2 subunit sigma 1 [Source:HGNC Symbol;Acc:HGNC:565]	114.3	104.2	146	166.2	146.6	151.1	-0.329672855864774	0.399266668885878	0.482311749661245	0.0525681906360796	0.890257989223518	0.91913552313103	0.382241046500853	0.391527645193114	0.590486941062164	0.540856082004664	0.160210281658391	0.22910957340968	0.870528937869438	0.061865914712092	0.132333638706154	0.488287891368585	0.276368879316197	0.460776284766301	0.241234396012061	0.585515849173323	0.781573992015476	0.288729742931927	0.514766276158584	0.696856657669805	-0.247053495356524	0.576429343304865	1	-0.199558148436658	0.651269034666706	0.797817496573747	0.0474953469198659	0.914079617697899	0.972800193415213	protein_coding
ENSG00000043093	DCUN1D1	defective in cullin neddylation 1 domain containing 1 [Source:HGNC Symbol;Acc:HGNC:18184]	23	18.9	22.9	20.1	20.1	17.3	-0.384063441636168	0.0217410613014216	0.0401016678282782	-0.208461844174037	0.186640326809607	0.260873741717197	0.175601597462131	0.326696938187788	0.524994390157875	-0.137399738877086	0.376693178228534	0.468735724086284	0.246663702759082	0.173986447620599	0.290498437791973	0.071062105296951	0.688053927010226	0.80874846945539	0.0268436437286394	0.879164182537378	0.941936933900214	-0.187346904102434	0.296354578976069	0.494250354560502	-0.0442184615683116	0.802478515746506	1	-0.258409009399385	0.155458919106351	0.326485941424937	-0.214190547831073	0.234735198053248	0.503907782437994	protein_coding
ENSG00000043355	ZIC2	Zic family member 2 [Source:HGNC Symbol;Acc:HGNC:12873]	172.6	268	287.3	349.5	304.4	263.2	0.520120924969348	0.000141066413833274	0.000472823972900127	0.517333406637754	0.000149395706513773	0.000535011999694618	-0.00278751833159456	0.982886234133386	0.993143827003045	1.06172466131086	7.91923613938511e-09	1.0925437639737e-07	0.541603736341509	0.000488651496473112	0.00246906438952305	0.544391254673103	0.00046528251159807	0.00408950370171525	0.301635633511441	0.0299043857889027	0.126604161968378	0.101483630537207	0.438647543959803	0.632862687453026	-0.242755621161662	0.0740190040530703	0.869777090504428	-0.442907624135896	0.00275148818493965	0.0161366748140331	-0.200152002974234	0.135421295592364	0.361485375668005	protein_coding
ENSG00000043514	TRIT1	tRNA isopentenyltransferase 1 [Source:HGNC Symbol;Acc:HGNC:20286]	15.8	13.4	15.5	15.3	15.2	15.8	-0.361974362310533	0.00517060504640434	0.0113483796654421	-0.257045044308618	0.0359574894342466	0.0642853435053443	0.104929318001916	0.430360494947144	0.628023361263572	-0.00741234990224384	0.948235127515376	0.963247708537797	0.35456201240829	0.0137179098299578	0.0397927671403997	0.249632694406374	0.070510661044323	0.185802946288406	0.186934482047538	0.167076845645266	0.395703166433031	0.249057931555507	0.0708843090196779	0.17982631266974	-0.0626982123588359	0.635190841215399	1	-0.000574762850866557	0.996518434557097	0.999361568464535	0.0621234495079693	0.637989677943863	0.845084187858081	protein_coding
ENSG00000044090	CUL7	cullin 7 [Source:HGNC Symbol;Acc:HGNC:21024]	126.4	49.2	70.6	58.7	64.3	95.1	-1.47659602403634	9.97582493767358e-08	8.37047812232715e-07	-1.0576109029619	7.30591651917388e-06	3.79715089034145e-05	0.41898512107444	0.0400928213613473	0.118990607303896	-1.12754998006828	3.3641688717793e-06	1.82289700026138e-05	0.349046043968066	0.0819480929537907	0.164844328809386	-0.0699390771063739	0.716093313584095	0.82709570593194	0.0595499939362046	0.756593527041132	0.879591655071042	0.640116913131872	0.00330525877002031	0.0157230741548862	0.129489071042579	0.502662179894442	1	0.710055990238246	0.0014612838286118	0.00982432358620547	0.580566919195668	0.00660175809578721	0.043909430954662	protein_coding
ENSG00000044115	CTNNA1	catenin alpha 1 [Source:HGNC Symbol;Acc:HGNC:2509]	131.2	163	186.8	147.7	171.3	182.2	0.213941803859764	0.233617267973772	0.309062150701024	0.30663002068325	0.0931221522536302	0.145407250583191	0.0926882168234862	0.651987798452891	0.803095215875776	0.184748779108222	0.30184524158285	0.389850284459869	-0.0291930247515422	0.886763319550296	0.927310575204291	-0.121881241575028	0.554009102753384	0.712476280624181	0.0806480727139632	0.694531266222964	0.847243281995194	0.178966922614212	0.387508776376238	0.586058530183135	0.202529314288991	0.329606781669464	1	0.30084816418924	0.153945451582056	0.324361658241884	0.0983188499002487	0.632459773857875	0.841458247634985	protein_coding
ENSG00000044446	PHKA2	phosphorylase kinase regulatory subunit alpha 2 [Source:HGNC Symbol;Acc:HGNC:8926]	18.2	14	14.2	13.1	15.6	29.9	-0.494846796061519	0.00192406147494712	0.00473446202837011	-0.58009921694043	0.000490595123809907	0.00152722998784798	-0.0852524208789107	0.589663161886787	0.758795357305807	-0.488135278722926	0.00215846896176098	0.00529835807540813	0.00671151733859243	0.966014777930928	0.979155776351879	0.0919639382175031	0.561249633765251	0.717733915004582	0.333913587621568	0.0449972648944223	0.16839271600035	1.2857886073185	1.42275900405101e-07	3.45414269316828e-06	0.241949649404065	0.136241415492955	1	1.193824669101	4.08157406812333e-07	1.52062145408954e-05	0.951875019696933	7.96125830806796e-06	0.000282292950840243	protein_coding
ENSG00000044574	HSPA5	heat shock protein family A (Hsp70) member 5 [Source:HGNC Symbol;Acc:HGNC:5238]	901.4	400.6	536.9	374.7	381.7	636.3	-1.30199679962007	3.93876138125083e-09	5.36527656052609e-08	-0.981727768743268	2.29418637884125e-07	1.90326832013772e-06	0.320269030876803	0.0311591188471828	0.0982280742133161	-1.27800194285179	5.19552961814225e-09	7.59552607556438e-08	0.0239948567682802	0.863145265554114	0.911395271909128	-0.296274174108523	0.0443373066507871	0.134639619531678	-0.277272602688347	0.0581719778999841	0.200830543403609	0.463063062721225	0.00330396601842657	0.0157215498975689	0.0190015714201764	0.891407564306046	1	0.759337236829748	2.80795088041133e-05	0.000444887644068661	0.740335665409571	3.76837706620702e-05	0.000919017930369551	protein_coding
ENSG00000046604	DSG2	desmoglein 2 [Source:HGNC Symbol;Acc:HGNC:3049]	57.7	24.9	13	10.7	15.8	33.3	-1.30363008257884	0.000173519206302966	0.000568978310020819	-2.34449644090067	2.37671276564978e-07	1.95567779683416e-06	-1.04086635832183	0.00324519785226993	0.0169865989230665	-2.40979845889513	1.72586573466593e-07	1.42958622253143e-06	-1.10616837631629	0.00207164196650339	0.00827684184739146	-0.0653020179944516	0.834088865406558	0.904312469043743	0.482771326352277	0.132214102262157	0.343485906563119	1.56740322951145	7.92694920605207e-05	0.000687611811763175	0.548073344346729	0.0910074636698882	0.934879085183242	1.6327052475059	5.22799225064415e-05	0.000720642853373106	1.08463190315917	0.00230115229622289	0.0207514397532783	protein_coding
ENSG00000046647	GEMIN8	gem nuclear organelle associated protein 8 [Source:HGNC Symbol;Acc:HGNC:26044]	58.5	31.7	56.4	45.7	44.2	56.3	-1.02314592854294	9.76856944579724e-08	8.22217591718353e-07	-0.290839415015559	0.0232794122929595	0.0441634186747462	0.732306513527376	3.48585838328572e-05	0.00042828908966069	-0.344260629686177	0.00901661726327404	0.0186646632351655	0.678885298856758	8.31355922160228e-05	0.000556612584074895	-0.0534212146706178	0.69588075788548	0.814405651415786	-0.137187124971906	0.320903549603288	0.571847321082793	0.220639561397232	0.117350866948794	0.259673878949788	-0.0837659103012883	0.541538026338634	1	0.274060776067849	0.0561657168790534	0.156711557587129	0.357826686369138	0.015676713937613	0.0820740906829058	protein_coding
ENSG00000046651	OFD1	OFD1 centriole and centriolar satellite protein [Source:HGNC Symbol;Acc:HGNC:2567]	55.6	44.8	49	38.5	41	44.1	-0.436026746908063	0.00195922652117696	0.00481169600176458	-0.409065561921268	0.00319817598224693	0.00790571892018815	0.0269611849867951	0.846597885292366	0.923286200410917	-0.536565867026439	0.000316717723677486	0.000973390776305126	-0.100539120118376	0.474002519368885	0.602527259093987	-0.127500305105171	0.365837033210498	0.550919157118426	-0.0532283852678533	0.702958647646126	0.851269226657345	0.0601934689436909	0.666384684117144	0.806338984012422	0.0742719198373178	0.595711500624404	1	0.187693774048862	0.18875343027367	0.372114747302116	0.113421854211544	0.419760170135637	0.690307383128877	protein_coding
ENSG00000046653	GPM6B	glycoprotein M6B [Source:HGNC Symbol;Acc:HGNC:4461]	321.6	458.1	385.5	439.4	363.6	235.2	0.40215276211913	0.0291331109255186	0.0517640956653527	0.0518734645484346	0.766491661076516	0.81825903926837	-0.350279297570696	0.0954646799871958	0.225141250103992	0.500535439532426	0.0083455084762938	0.0174316660060967	0.0983826774132961	0.627085212504862	0.736603036759253	0.448661974983992	0.0369376938295362	0.118571683845497	0.133846331594583	0.509874712665527	0.732879743007281	-0.491560894397429	0.0238275411024582	0.0774407059468636	-0.314815643389409	0.131184393871395	1	-0.940222869381421	0.00017413937124412	0.00183072788923678	-0.625407225992012	0.00567087687908435	0.0395055615070723	protein_coding
ENSG00000046889	PREX2	phosphatidylinositol-3,4,5-trisphosphate dependent Rac exchange factor 2 [Source:HGNC Symbol;Acc:HGNC:22950]	15.7	9.6	13.9	19	17.3	11.9	-0.796561957705187	0.022453726690611	0.0412843196338969	-0.368186310631919	0.254362865580576	0.337695473649096	0.428375647073268	0.246087059924135	0.435472081081155	0.293799230626167	0.347441570064088	0.438307150375769	1.09036118833135	0.00711600987575451	0.0231107054822792	0.661985541258086	0.0799409709735495	0.20165577497354	0.518478594546481	0.162859551827942	0.389445330122236	-0.0159181157894078	0.964853331398967	0.982598319291421	-0.143506946711605	0.691015203381164	1	-0.677903657047493	0.0736301477483247	0.19103431626166	-0.534396710335889	0.15115125417322	0.386275427331563	protein_coding
ENSG00000047056	WDR37	WD repeat domain 37 [Source:HGNC Symbol;Acc:HGNC:31406]	20.6	29.9	25.8	18.9	18	19.2	0.42928186544566	0.00551445152283582	0.0120198391308617	0.113505745041791	0.422175811082953	0.511361202292327	-0.315776120403869	0.06386965613822	0.167484344810068	-0.119785192275845	0.402546342951745	0.494220304989118	-0.549067057721505	0.00299441272121902	0.0112846029608413	-0.233290937317636	0.163030739447417	0.326525953935995	-0.317511402145792	0.063123328350469	0.210876259524532	-0.204436371624976	0.21835260704327	0.403536781721641	-0.0842204648281557	0.60657937034454	1	0.0288545656926604	0.859438055334791	0.92663396973501	0.113075030520816	0.490271798756616	0.74671788242016	protein_coding
ENSG00000047188	YTHDC2	YTH domain containing 2 [Source:HGNC Symbol;Acc:HGNC:24721]	13.9	24.4	25.9	19.3	20.7	18.9	0.714636377783399	0.000404986578295786	0.0011964604393321	0.694731188116134	0.000532323880392996	0.00163851985952301	-0.019905189667265	0.920104527162468	0.964171749817883	0.499218597303783	0.00778128304039998	0.0163971804353222	-0.215417780479616	0.285979159535237	0.418840310735983	-0.195512590812351	0.331458301164346	0.517911603355848	-0.112091372229909	0.573992184604767	0.774374604328284	-0.237653719193296	0.240555736533495	0.431165691609586	0.0834212185824422	0.675378531849244	1	-0.0421411283809446	0.832200073129787	0.911580718273527	-0.125562346963387	0.529618234613782	0.775038214813127	protein_coding
ENSG00000047230	CTPS2	CTP synthase 2 [Source:HGNC Symbol;Acc:HGNC:2520]	63.9	74.7	87.5	67.5	76.7	73.5	0.113602758243181	0.251197276827614	0.328582539359735	0.240270997505886	0.021179708797473	0.0407102605261936	0.126668239262705	0.269082558377167	0.462260506417383	0.106364804470365	0.281924286395466	0.367882639555184	-0.00723795377281595	0.948814478258611	0.968032641277353	-0.133906193035521	0.243716574247895	0.425097442180606	0.0228596208816098	0.839303366761729	0.921096156651236	-0.0331844227729869	0.768629794808604	0.873526193414707	0.156765813917131	0.175248585157961	1	0.100721770262534	0.376787003832509	0.581409742139213	-0.0560440436545968	0.620118632228104	0.835176907540411	protein_coding
ENSG00000047249	ATP6V1H	ATPase H+ transporting V1 subunit H [Source:HGNC Symbol;Acc:HGNC:18303]	17.4	38.9	41.7	31.1	30.3	32.9	1.02096358782091	3.31788324033505e-07	2.33857254197809e-06	1.02262600792341	3.22977507706213e-07	2.56872765474754e-06	0.00166242010249212	0.991639573895875	0.996610870529281	0.868545487881612	3.29540295699591e-06	1.79284557239794e-05	-0.152418099939303	0.343453023266575	0.477949215353925	-0.154080520041795	0.338277254024502	0.52491409983898	-0.236024149697934	0.148963495941577	0.368680662158176	-0.112640823494574	0.480997376077128	0.6695202017837	-0.0819436296561394	0.60761878063336	1	0.0414396965472204	0.794498768221508	0.890554633162812	0.12338332620336	0.441239427128152	0.708105623793551	protein_coding
ENSG00000047315	POLR2B	RNA polymerase II subunit B [Source:HGNC Symbol;Acc:HGNC:9188]	84.9	139.7	131	103.8	109.1	90	0.613737314097512	0.000232210746928221	0.000732036569912732	0.417864681255986	0.00630743950348614	0.0142616402365917	-0.195872632841526	0.23333678667753	0.420698316658005	0.301786313254401	0.0395365774102695	0.0686276886899246	-0.311951000843111	0.0651439949077441	0.137868226919282	-0.116078368001585	0.474501797379502	0.646050086193056	-0.053668404952854	0.739441723986973	0.871177006349852	-0.327628297887779	0.0538772434940103	0.146903267567913	0.0624099630487315	0.69916814967693	1	-0.211549929886193	0.199780217378516	0.386094495247513	-0.273959892934925	0.101774058907313	0.301551379327132	protein_coding
ENSG00000047410	TPR	translocated promoter region, nuclear basket protein [Source:HGNC Symbol;Acc:HGNC:12017]	54.2	69.9	78.5	65.6	68.7	63.3	0.26947044877909	0.31339521996892	0.395480161685591	0.331441162062117	0.217249996881369	0.29628848624422	0.0619707132830271	0.840228920399649	0.920341672477521	0.263198300140638	0.324647411949911	0.41463064801091	-0.00627214863845206	0.983713941000522	0.991007520999217	-0.0682428619214791	0.824348768637573	0.897383188098031	-0.00260270522328943	0.993240111946745	0.996894611106293	-0.111235837329198	0.717814178152556	0.840612547732938	0.0656401566981897	0.830942190807181	1	-0.0429929754077193	0.888754266083449	0.942589224996638	-0.108633132105909	0.724130704466011	0.890130827762758	protein_coding
ENSG00000047457	CP	ceruloplasmin [Source:HGNC Symbol;Acc:HGNC:2295]	85.4	49.1	61.7	29.7	43.3	39.7	-0.893302799807298	0.00266506330996234	0.0063146847389773	-0.664916516225644	0.0174435772163441	0.0344825350842818	0.228386283581654	0.435017292951049	0.632251200874204	-1.49620580231124	2.25880177825398e-05	9.63401897984398e-05	-0.602903002503942	0.0501045213088738	0.112176683057765	-0.831289286085596	0.00973140827818398	0.0445198138645657	-0.309285168980263	0.294030366836164	0.54498501955393	-0.428294849269907	0.152036976496887	0.313676900979734	0.522004117105333	0.0856348053931652	0.918691152739215	0.402994436815689	0.177150972084564	0.356973338439098	-0.119009680289645	0.682500895068304	0.867932151919539	protein_coding
ENSG00000047578	KIAA0556	KIAA0556 [Source:HGNC Symbol;Acc:HGNC:29068]	12.3	11.8	15.4	12.4	12.1	20.2	-0.160142357895591	0.42693397926614	0.509152936329416	0.115911326408536	0.558985802818027	0.639920804712877	0.276053684304127	0.237497955975379	0.425402066042527	0.00751103900916597	0.969823627900383	0.979271731688084	0.167653396904757	0.468147046653874	0.597526807494986	-0.10840028739937	0.637066635271148	0.772448246788568	-0.153416981026565	0.505456550525506	0.729772923068747	0.602689635242867	0.0154894042180265	0.0548838414698518	-0.0450166936271947	0.844394926806597	1	0.711089922642237	0.00555176087010523	0.0276971371517221	0.756106616269432	0.00357358144037097	0.0284356487742905	protein_coding
ENSG00000047579	DTNBP1	dystrobrevin binding protein 1 [Source:HGNC Symbol;Acc:HGNC:17328]	22.3	12	21.7	14.8	14.3	19.3	-1.03632738003022	0.000147011764498184	0.000490514490336594	-0.286770701685095	0.18677856210693	0.261021829793168	0.749556678345127	0.00603292502152046	0.027747539960769	-0.553070832989516	0.0178021322187368	0.0341045824460611	0.483256547040706	0.0609462774841685	0.130764379066019	-0.266300131304421	0.281817760340195	0.466876164645554	-0.376108058182172	0.134230125459251	0.346482582782669	0.0619155148797818	0.798514118941903	0.890303047108787	-0.109807926877752	0.653870285858934	1	0.328215646184203	0.188481444994406	0.371834612507876	0.438023573061954	0.0845447239308431	0.268250322063933	protein_coding
ENSG00000047634	SCML1	Scm polycomb group protein like 1 [Source:HGNC Symbol;Acc:HGNC:10580]	14.7	20.9	15.2	20.3	18.3	20.3	0.402467428547885	0.0139733819743416	0.0271036004250395	-0.158808605146287	0.308570933613428	0.396069177232318	-0.561276033694171	0.00459007993518862	0.0222473028993	0.510742542832765	0.00274429455656929	0.00653209166571013	0.10827511428488	0.539653747009057	0.66168661828994	0.669551147979051	0.0011523906964025	0.00841219195039822	0.476272603885995	0.0133403547060716	0.0687600239854868	0.636518784970515	0.00175214395416791	0.00926133232917326	-0.193278544093057	0.279229893010073	1	-0.033032363008536	0.850830511890691	0.921747306315617	0.160246181084521	0.36692986620975	0.641939489493729	protein_coding
ENSG00000047644	WWC3	WWC family member 3 [Source:HGNC Symbol;Acc:HGNC:29237]	26.1	22	29	28.4	28.4	25.5	-0.343185877328811	0.136146259330495	0.195414901652443	-0.0431089790134572	0.844913137744063	0.882291431424939	0.300076898315354	0.246895997023976	0.436386245723729	0.131690332559914	0.549426273349465	0.63445746420422	0.474876209888725	0.0745827155484014	0.152939496220939	0.174799311573371	0.494080526254942	0.663574989434495	0.167544972734439	0.511776389709316	0.734112175763833	0.0213513261230729	0.932985101054796	0.966581412119882	-0.00725433883893269	0.977199542108285	1	-0.153447985450299	0.547729076940136	0.724732524144441	-0.146193646611366	0.566474442215586	0.800360473277159	protein_coding
ENSG00000047849	MAP4	microtubule associated protein 4 [Source:HGNC Symbol;Acc:HGNC:6862]	64.9	90.9	90.3	54	59.9	69	0.363040316006933	0.0201347317679148	0.0374765140963986	0.251119564296084	0.0963343694934562	0.149829782641371	-0.111920751710849	0.511088334053927	0.698544993518	-0.286342564785455	0.0657538036831486	0.106959079653202	-0.649382880792388	0.00106925742977842	0.00479712080524062	-0.537462129081539	0.00474249670324659	0.0257493046322344	-0.397618002455397	0.0284282087219853	0.121827645593899	-0.17873363199138	0.298481877855389	0.49661776147521	0.139844126626142	0.413452167638767	1	0.358728497090159	0.0455114298767097	0.134676850233624	0.218884370464017	0.206356521969765	0.467888755996467	protein_coding
ENSG00000047932	GOPC	golgi associated PDZ and coiled-coil motif containing [Source:HGNC Symbol;Acc:HGNC:17643]	40.3	54	51.3	44	42	36.2	0.320206369577677	0.029445920419025	0.0522223414780317	0.145110277943779	0.301611971288068	0.38861773557708	-0.175096091633898	0.283189180485905	0.477713704671529	0.16622300496354	0.238836599091057	0.320397326035286	-0.153983364614137	0.34382069654692	0.478296209452564	0.0211127270197614	0.895478308886987	0.941539132292476	-0.0752077257750173	0.640669735330861	0.814642100547711	-0.280726915160008	0.0933735561272186	0.219537157048277	-0.0963204527947787	0.550988747675447	1	-0.30183964217977	0.0730341380762055	0.189823015359937	-0.205519189384991	0.211245533306615	0.475251012666572	protein_coding
ENSG00000048028	USP28	ubiquitin specific peptidase 28 [Source:HGNC Symbol;Acc:HGNC:12625]	44.3	47.2	51.7	38.6	37.8	32.9	-0.0142963513574781	0.915472549015454	0.93484120531962	0.0140233527671724	0.916972916254356	0.939935024909134	0.0283197041246505	0.855434897091977	0.928625538237136	-0.186705704923444	0.179726069505804	0.252387599256501	-0.172409353565966	0.275647347981599	0.407547729472793	-0.200729057690617	0.206890382804632	0.380743296103812	-0.246663996596725	0.124874771794791	0.330026182600519	-0.4380927631899	0.0104196236539868	0.0400463263278614	-0.0459349389061084	0.768117559241517	1	-0.237363705499283	0.139363476320238	0.301898184434878	-0.191428766593175	0.22821135154312	0.495858846701869	protein_coding
ENSG00000048052	HDAC9	histone deacetylase 9 [Source:HGNC Symbol;Acc:HGNC:14065]	16.8	23.1	20.9	18.7	19.8	10.8	0.358301352417084	0.0430917652755743	0.072631163633979	0.111288254390879	0.511950460220578	0.596292104257781	-0.247013098026204	0.216300413144644	0.398827310214322	0.177601706354031	0.298734933305682	0.386312652360492	-0.180699646063053	0.361094690843217	0.495719050788475	0.0663134519631515	0.734977976361666	0.839255572019194	0.131022619582892	0.505425545039031	0.729772923068747	-0.740513376272393	0.00122530737375404	0.00688633817387178	0.0647091676197409	0.741114499972603	1	-0.806826828235545	0.000574081067469424	0.00472382533328912	-0.871535995855286	0.00027357408937847	0.00417303721807593	protein_coding
ENSG00000048140	TSPAN17	tetraspanin 17 [Source:HGNC Symbol;Acc:HGNC:13594]	32.3	40.3	52.1	38.7	42.4	44.1	0.172653853873282	0.252989951904802	0.330526384320357	0.441244742305833	0.00681224091602521	0.0152389489998909	0.268590888432551	0.130812921575879	0.281489084337802	0.255109556081124	0.097132573397456	0.14973177416946	0.0824557022078418	0.633267587797101	0.741065616783045	-0.186135186224709	0.287259156344958	0.473223973402102	-0.0795165752441107	0.64485646525597	0.817635589436647	-0.0140995617751939	0.934665216452605	0.967155297921708	0.106618610980599	0.537970435319479	1	0.172035624449515	0.324341645841799	0.529222683888248	0.0654170134689167	0.704339584545886	0.880247406094844	protein_coding
ENSG00000048162	NOP16	NOP16 nucleolar protein [Source:HGNC Symbol;Acc:HGNC:26934]	10.8	14.9	14.1	16.6	13.8	12.7	0.326730346173532	0.116141611527723	0.170624542685058	0.143013856980999	0.482725823851945	0.568808762998258	-0.183716489192533	0.436226540301975	0.633475553934857	0.665454345550623	0.00314777525037693	0.00737521779790531	0.338723999377091	0.158552326886535	0.271880076733828	0.522440488569624	0.0360567220713644	0.116553606391821	0.197695751848121	0.402851957475196	0.647615162101457	0.0851077213162927	0.716899410381536	0.83997478851301	-0.324744736721503	0.175564783541522	1	-0.437332767253331	0.0741077539468928	0.191996198296316	-0.112588030531828	0.631595429790692	0.841073829020277	protein_coding
ENSG00000048392	RRM2B	ribonucleotide reductase regulatory TP53 inducible subunit M2B [Source:HGNC Symbol;Acc:HGNC:17296]	48.3	25.8	29	20.4	21.9	20.9	-1.00264890196173	0.000212272130515244	0.000678708340577612	-0.9378557163789	0.000398193162139629	0.00126889736669997	0.0647931855828272	0.791534700973918	0.891248229808306	-1.20323321930807	3.26463266113765e-05	0.000133095929142548	-0.200584317346342	0.418161476206732	0.550820724269772	-0.265377502929169	0.287235188321721	0.473223973402102	-0.186894799512721	0.449376758663538	0.686505367614394	-0.253930862602681	0.307490337346905	0.506108311328987	0.0784827034164487	0.749630166047865	1	0.0114466403264881	0.962834272771067	0.981530776791815	-0.0670360630899606	0.784917055611047	0.922646432107161	protein_coding
ENSG00000048405	ZNF800	zinc finger protein 800 [Source:HGNC Symbol;Acc:HGNC:27267]	16.7	18.6	16.5	14.3	12.8	10.8	0.0637813917701221	0.738311704457201	0.793364919875622	-0.217578013384245	0.267549030952503	0.352129749199743	-0.281359405154367	0.212565421113444	0.39441935896067	-0.19327213556743	0.323269337474997	0.413196989536224	-0.257053527337552	0.253611361815338	0.384099111014631	0.024305877816815	0.912531311616734	0.951160473227819	-0.147730266224133	0.507005241803527	0.730813042644868	-0.398964554636257	0.0846388594558663	0.204562887674425	-0.172036144040948	0.44126611989583	1	-0.423270432453072	0.0690161180304017	0.18180541095366	-0.251234288412124	0.266019265463057	0.541312044207422	protein_coding
ENSG00000048544	MRPS10	mitochondrial ribosomal protein S10 [Source:HGNC Symbol;Acc:HGNC:14502]	66.4	74.8	82.8	77.8	86.2	82.7	0.0540293242981584	0.63477258418195	0.703518946715878	0.0991345939069358	0.385899929738262	0.47597366959741	0.0451052696087774	0.731194320529514	0.855043101803842	0.277745577086615	0.0218503537382918	0.0409241711565436	0.223716252788456	0.100436777401018	0.192569575386603	0.178610983179679	0.183720512190747	0.353483350236132	0.284707293712911	0.0404861490300547	0.157033457040265	0.229417831804327	0.0923527084229891	0.217738545128509	0.106096310533232	0.422150479196659	1	0.0508068486246482	0.698786232233944	0.830071986179061	-0.0552894619085836	0.673518524400316	0.864112943068072	protein_coding
ENSG00000048649	RSF1	remodeling and spacing factor 1 [Source:HGNC Symbol;Acc:HGNC:18118]	35.3	39.6	41	38.9	35.1	31.6	0.0169904232967173	0.917956802744706	0.936668152440941	-0.0346424015540021	0.834045514201687	0.873142241445586	-0.0516328248507194	0.786614739026946	0.88743885817239	0.132971012287313	0.422285575874677	0.513832612433997	0.115980588990596	0.54484129559025	0.666077340722724	0.167613413841315	0.384184909195646	0.568125644483666	-0.0162138587802419	0.932196600829368	0.969179966487272	-0.165528795969044	0.390069374702129	0.588507205333463	-0.183827272621557	0.340958545277555	1	-0.333142209810359	0.0932420430386929	0.226829880885868	-0.149314937188802	0.437312684098726	0.705854242774542	protein_coding
ENSG00000048740	CELF2	CUGBP Elav-like family member 2 [Source:HGNC Symbol;Acc:HGNC:2550]	41.4	96.8	73.5	66.3	65.5	52.3	1.11558319728168	2.87624577565698e-09	4.11922213875977e-08	0.616559338332032	1.68699762122475e-05	7.92477180057613e-05	-0.49902385894965	0.000916118615498112	0.00616169795923002	0.701141728870273	3.1922614356023e-06	1.73965875133986e-05	-0.414441468411409	0.00410330847581902	0.0146739455959402	0.0845823905382407	0.512151568956951	0.678991367535663	0.0361425226401501	0.778336257834045	0.890337386127957	-0.275938730622605	0.042430364465963	0.121943932287621	-0.0484398678980906	0.706254241238352	1	-0.360521121160846	0.0105038412332428	0.0448780369070637	-0.312081253262755	0.0236935174347446	0.1109936626315	protein_coding
ENSG00000048828	FAM120A	family with sequence similarity 120A [Source:HGNC Symbol;Acc:HGNC:13247]	36	40	59.3	66.4	59.9	60.9	0.0554863482836477	0.761029409398143	0.812806956903268	0.522757416828417	0.00827137499054007	0.0180680710918728	0.46727106854477	0.0372666705522442	0.112797603174698	0.916032699407307	5.14897933679719e-05	0.00019812909780265	0.860546351123659	0.00062079720765131	0.00301358008455171	0.393275282578889	0.0742484235812214	0.192514875061701	0.221367046782736	0.300110106847046	0.551480886192737	0.253069850906738	0.238305313141543	0.428795749853729	-0.171908235796153	0.418109582978723	1	-0.140205431672152	0.507674417771699	0.692824751937086	0.0317028041240015	0.880223638461637	0.958625768987677	protein_coding
ENSG00000048991	R3HDM1	R3H domain containing 1 [Source:HGNC Symbol;Acc:HGNC:9757]	33.4	41.9	52.2	45.5	47.1	53.4	0.232656827579178	0.173423590040753	0.24005530582732	0.446095710378386	0.0133710158087532	0.0273908469038048	0.213438882799208	0.278673379721543	0.472789185899175	0.478452404156589	0.00867031251356279	0.0180332239557238	0.245795576577411	0.214755422688882	0.339331616286185	0.0323566937782038	0.867409042172251	0.924774944143685	0.0591512334495365	0.760358316679423	0.881328323043144	0.248828137969425	0.208969680966322	0.39190954816308	0.0267945396713327	0.890030336012582	1	0.216471444191221	0.271968342716233	0.472438346946581	0.189676904519889	0.333733678148036	0.611668537970482	protein_coding
ENSG00000049089	COL9A2	collagen type IX alpha 2 chain [Source:HGNC Symbol;Acc:HGNC:2218]	357.5	24.5	110.4	158.3	196.9	514.7	-4.00416335325749	2.03259241722012e-14	3.57228117326436e-12	-1.93376292151546	6.49147902639002e-10	1.44773412934759e-08	2.07040043174203	9.44426024195187e-10	9.08953832453094e-08	-1.18130968267611	6.4511185767767e-07	4.34436219358194e-06	2.82285367058138	8.30773603827294e-12	1.50930094385208e-09	0.75245323883935	0.00043688545221321	0.00388589555665328	1.04468842653781	1.23686674526456e-05	0.000242117414094221	2.44416215983644	6.91278858947949e-11	8.8010140711255e-09	0.292235187698456	0.112378160228848	1	1.69170892099709	1.75746885722913e-08	1.1791084627609e-06	1.39947373329863	2.65190145046172e-07	1.95792669189569e-05	protein_coding
ENSG00000049130	KITLG	KIT ligand [Source:HGNC Symbol;Acc:HGNC:6343]	32.3	34.8	52.1	41.7	31.2	22.8	0.0191140783707876	0.926283076862619	0.942665601069467	0.496588912764643	0.0229765031080162	0.0436707509995903	0.477474834393855	0.0574236452895189	0.155057267983673	0.405579068754162	0.0583609798351535	0.0962779299714848	0.386464990383375	0.117889418689738	0.217052381097059	-0.0910098440104801	0.703029863417393	0.818489300170251	-0.533170020589544	0.0360432131688198	0.144682898144649	-0.977170976609084	0.000622879408585862	0.00390002315359271	-0.442160176579064	0.0766428468029129	0.880258429947373	-0.886161132598604	0.0014662742413307	0.00985377731008984	-0.444000956019541	0.0760943029051297	0.251198200014913	protein_coding
ENSG00000049167	ERCC8	ERCC excision repair 8, CSA ubiquitin ligase complex subunit [Source:HGNC Symbol;Acc:HGNC:3439]	10.1	14.1	13.8	13.3	13.3	12	0.373111911701185	0.0160986061309167	0.0306810894072127	0.237486246264357	0.110345349726399	0.167701283929518	-0.135625665436828	0.420087318016092	0.619009554816567	0.456717210404635	0.00435721828028071	0.0098245519974702	0.0836052987034504	0.617286881998073	0.728002304524204	0.219230964140278	0.19912607734746	0.372173106534631	0.166869416545532	0.323406388616347	0.574632735993155	0.0216938219714936	0.896566409866675	0.948232749943371	-0.0523615475947462	0.753802761594585	1	-0.197537142168784	0.245467770708291	0.441634403536482	-0.145175594574038	0.388926791265434	0.662278115532316	protein_coding
ENSG00000049239	H6PD	hexose-6-phosphate dehydrogenase/glucose 1-dehydrogenase [Source:HGNC Symbol;Acc:HGNC:4795]	47	46.9	52.3	53.7	60.6	71	-0.115678271326661	0.490604836244851	0.570730958863443	-0.0621599290187999	0.709146342899197	0.771925893250108	0.0535183423078614	0.780237179218476	0.884254219582501	0.180801093826472	0.280466543078721	0.366305616723736	0.296479365153133	0.134038335406596	0.239133382454954	0.242961022845272	0.214733322082953	0.390509850945817	0.405138780862544	0.0458388858703594	0.170462039015143	0.651063011073826	0.00287846808882209	0.0140440405938939	0.162177758017272	0.401784781207671	1	0.408101988228554	0.0443923635249185	0.13232589844934	0.245924230211282	0.2090379189066	0.472189733277566	protein_coding
ENSG00000049245	VAMP3	vesicle associated membrane protein 3 [Source:HGNC Symbol;Acc:HGNC:12644]	116.7	84	95.7	115.4	108.4	120.9	-0.589631013521074	6.6591348286803e-05	0.000243931923527258	-0.503078797276171	0.000339410038833005	0.00110221348019499	0.0865522162449035	0.514310512049761	0.700285193206955	0.0373636122212516	0.74331351575458	0.80290174602417	0.626994625742326	0.000130320614547861	0.000811380060309727	0.540442409497422	0.000571091298424955	0.00483707449147883	0.403817363529331	0.00598759081577911	0.0374809740225832	0.568256463280938	0.000352586089170537	0.0024198540443074	-0.136625045968091	0.306726324369225	1	0.0278140537835155	0.832842683470223	0.911820640174752	0.164439099751607	0.221379923573667	0.488055613262015	protein_coding
ENSG00000049246	PER3	period circadian regulator 3 [Source:HGNC Symbol;Acc:HGNC:8847]	23	21.4	12.8	17.3	16	16.5	-0.198616055617718	0.291128918489513	0.372115690360232	-1.0495131812215	2.8756599455298e-05	0.000127074462036817	-0.85089712560378	0.000763287254361583	0.00532424142181727	-0.383397773937432	0.0518733710178274	0.0867722466363803	-0.184781718319715	0.389786384116287	0.523606231978144	0.666115407284065	0.00537537967248049	0.0285152604738639	0.529576099551371	0.0215540661486562	0.0992616620785023	0.586705804430813	0.0121411912149451	0.0452751909470567	-0.136539307732695	0.523641119175534	1	-0.0794096028532523	0.709595057450491	0.836500618541629	0.0571297048794425	0.788536591429528	0.924169914962601	protein_coding
ENSG00000049323	LTBP1	latent transforming growth factor beta binding protein 1 [Source:HGNC Symbol;Acc:HGNC:6714]	45.2	15.4	43.2	80.8	96	144.9	-1.64381333425972	6.61426316724921e-05	0.000242673068189817	-0.265039742086325	0.386146291442231	0.476210768540113	1.3787735921734	0.000889493622424082	0.00601172609087639	0.849393152087154	0.00829710307418706	0.0173507319718741	2.49320648634688	1.59350685528108e-06	2.04649820040029e-05	1.11443289417348	0.00450741153954644	0.0247723783762496	1.35317667533952	0.000995781455120106	0.00904233554137271	1.95700428100265	2.60236895013795e-05	0.000264250199316452	0.238743781166041	0.491898134077971	1	0.842571386829176	0.0239371787303851	0.0831450575492153	0.603827605663134	0.0933084436305263	0.285469105971992	protein_coding
ENSG00000049449	RCN1	reticulocalbin 1 [Source:HGNC Symbol;Acc:HGNC:9934]	250.4	184.7	144.9	194.3	178.9	167.7	-0.58234795386556	0.00562355272469674	0.012231264999411	-1.03560407081415	3.26135761191331e-05	0.000142252201853321	-0.453256116948592	0.0442329100880128	0.127920215205344	-0.327023034478752	0.0916684884277129	0.14228547464603	0.255324919386808	0.238494420462803	0.36652564247344	0.7085810363354	0.00334612093211984	0.0195460366154067	0.533114274335937	0.0203623724465212	0.0952384148359276	0.442081813047988	0.0491398749978998	0.137087325330967	-0.175466761999464	0.413043713951296	1	-0.266499223287412	0.219378990345528	0.410881373207094	-0.0910324612879481	0.668929720622141	0.86141483376389	protein_coding
ENSG00000049541	RFC2	replication factor C subunit 2 [Source:HGNC Symbol;Acc:HGNC:9970]	43.6	77.3	92.6	107.1	102	75.8	0.694311107091451	0.000307555272108022	0.000937568098551021	0.852664472723452	3.15147512448766e-05	0.000137905822159245	0.158353365632001	0.401828000122506	0.601082461562832	1.33018110320137	6.98386302196766e-08	6.66993982292942e-07	0.635869996109919	0.00286044906903069	0.0108697064623166	0.477516630477918	0.0183855360572341	0.0715465060191138	0.363622493295724	0.0638637044515985	0.212296923782462	-0.0611146444164479	0.744149895655873	0.857857810916878	-0.113894137182194	0.543835145410221	1	-0.538631274894366	0.00908627171828417	0.0402509390172429	-0.424737137712172	0.0332684990740716	0.140927000662474	protein_coding
ENSG00000049618	ARID1B	AT-rich interaction domain 1B [Source:HGNC Symbol;Acc:HGNC:18040]	17.9	20.4	21.2	13.5	14.7	13.2	0.0796153667710542	0.640429531315087	0.708913883195293	0.030377322062724	0.858444186652051	0.893248217644443	-0.0492380447083302	0.802600750112865	0.898552393323297	-0.408798885998549	0.0277398432543938	0.0503508672631673	-0.488414252769603	0.0216281406425282	0.0574417552642967	-0.439176208061273	0.0363443687504862	0.117272420340573	-0.334968167933869	0.101577547477806	0.289207143012617	-0.468638502505621	0.0266809332887223	0.0847552083193223	0.104208040127404	0.598160122447959	1	-0.0294622944443477	0.881129454704319	0.938261329589857	-0.133670334571752	0.500034728044958	0.754062816429671	protein_coding
ENSG00000049656	CLPTM1L	CLPTM1 like [Source:HGNC Symbol;Acc:HGNC:24308]	50.5	48.6	59	55	54.3	56.7	-0.185982688844356	0.0714737201956638	0.112549530760001	-0.00692942829488269	0.943568020271553	0.959048989173418	0.179053260549474	0.125257743537612	0.273322885765623	0.14681284075829	0.143219290946025	0.208453750590177	0.332795529602647	0.00779457923523609	0.0248630009182348	0.153742269053173	0.184313625151964	0.35398111475022	0.0975223871834286	0.39280424890551	0.638395098397042	0.171662145227755	0.140428678834247	0.296267133099027	-0.0562198818697445	0.619988237256287	1	0.0179198761745823	0.874021720635687	0.934649843557199	0.0741397580443268	0.514093114676667	0.764496603624301	protein_coding
ENSG00000049769	PPP1R3F	protein phosphatase 1 regulatory subunit 3F [Source:HGNC Symbol;Acc:HGNC:14944]	29.7	18.4	20.3	18.2	18.9	17.9	-0.828706159617964	2.52312316493983e-06	1.39105530560182e-05	-0.78786611781566	4.75433950284622e-06	2.6032142032347e-05	0.0408400418023041	0.772344214002414	0.87993205818573	-0.697658442764861	2.10674255513113e-05	9.05233068666363e-05	0.131047716853103	0.358792381664971	0.493476864506713	0.0902076750507985	0.524832294862405	0.689220598386079	0.1100380997084	0.438634859240271	0.677391312230749	0.0415221957160456	0.76860222181195	0.873526193414707	0.0198304246576012	0.888210471352725	1	-0.0486854793347529	0.730496292175771	0.851333036484795	-0.0685159039923541	0.627991723092012	0.838932240787762	protein_coding
ENSG00000049860	HEXB	hexosaminidase subunit beta [Source:HGNC Symbol;Acc:HGNC:4879]	41.5	13.9	33.5	24.7	25.6	37.5	-1.70827249796417	1.79934158463775e-11	6.47963342583694e-10	-0.538005549392599	0.000133924580869586	0.000487708682000077	1.17026694857157	3.01953932520558e-08	1.42607120671399e-06	-0.716466383380603	5.07086476135328e-06	2.61123418459782e-05	0.991806114583562	3.45602816815792e-07	5.69628128959688e-06	-0.178460833988005	0.177208864159336	0.345382126879496	-0.166352390797615	0.206627187117241	0.448306289170078	0.393178733357481	0.00606379771710289	0.0257067502065644	0.0121084431903892	0.925253887617295	1	0.571639567345486	0.00026487760611453	0.0025553735162684	0.559531124155097	0.0003249862411332	0.0047857035818604	protein_coding
ENSG00000050130	JKAMP	JNK1/MAPK8 associated membrane protein [Source:HGNC Symbol;Acc:HGNC:20184]	44.2	36.8	43.8	43.3	44.7	44	-0.37753243298567	0.0224780268475623	0.041314904637744	-0.229836056252948	0.14379403517978	0.209554371773038	0.147696376732722	0.402755562519068	0.601879014150347	0.0382405095702349	0.800309991252717	0.849541245310214	0.415772942555905	0.0267106137263554	0.0678422735377695	0.268076565823182	0.137000020708081	0.290702537379129	0.264851674763067	0.141293350120148	0.358027296363059	0.238391826360056	0.183075245414171	0.357807765393657	-0.00322489106011557	0.985262803942967	1	-0.0296847394631267	0.865058297866361	0.929624213557126	-0.0264598484030111	0.879522801834889	0.958547060047743	protein_coding
ENSG00000050165	DKK3	dickkopf WNT signaling pathway inhibitor 3 [Source:HGNC Symbol;Acc:HGNC:2893]	246.3	349.5	187.5	121.2	126	94.6	0.399352240547967	0.00565364521044084	0.012283497636068	-0.599749548087536	0.000249385726020527	0.000839017437375344	-0.999101788635503	2.74623672059784e-06	5.19952008610614e-05	-0.999080580133008	6.25251353679907e-07	4.22822632273125e-06	-1.39843282068098	2.43649104927117e-08	6.54105223437999e-07	-0.399331032045472	0.0154918144653849	0.0630156347398262	-0.36254214398784	0.0259455331623134	0.113998186331915	-0.770782968885103	6.43354474660161e-05	0.000574718149214372	0.0367888880576313	0.808533713379201	1	-0.371451936839631	0.022966992635936	0.0804665880672694	-0.408240824897263	0.0136585575699762	0.0746350852818334	protein_coding
ENSG00000050393	MCUR1	mitochondrial calcium uniporter regulator 1 [Source:HGNC Symbol;Acc:HGNC:21097]	35	26.4	35.6	37.7	40.1	36.7	-0.508511796481554	0.00707618110765793	0.0149659610634037	-0.174361208901239	0.30524706746911	0.392550690679078	0.334150587580315	0.0952954730255497	0.22487339511823	0.153481142338464	0.359371742032214	0.45078989114964	0.661992938820018	0.00262966562794087	0.0100947444297664	0.327842351239704	0.10078677069279	0.236608623147354	0.387193194450322	0.0558676005865841	0.195270910913203	0.267066542758782	0.175749288527851	0.347905270103675	0.0593508432106183	0.757604585993141	1	-0.0607758084809217	0.752060163223765	0.86486918770733	-0.12012665169154	0.533782866203629	0.777517588806607	protein_coding
ENSG00000050405	LIMA1	LIM domain and actin binding 1 [Source:HGNC Symbol;Acc:HGNC:24636]	19.4	10.5	20.2	12.5	15.6	20.6	-0.979896895454525	0.000501669799073567	0.00144538470798655	-0.143933515745451	0.526815663917706	0.610090421851123	0.835963379709074	0.00456690293291705	0.0221983154947071	-0.607234866507893	0.0158015141223798	0.0307084954140335	0.372662028946632	0.166638921286953	0.281897420694926	-0.463301350762442	0.0885477307753454	0.215751696640531	-0.15613668345788	0.550228472695748	0.758744655014309	0.245310976584328	0.350695796106311	0.550898782421612	0.307164667304561	0.248344454857735	1	0.70861232734677	0.0131046923267822	0.0528792479904656	0.401447660042208	0.134838980443774	0.360336567145898	protein_coding
ENSG00000050426	LETMD1	LETM1 domain containing 1 [Source:HGNC Symbol;Acc:HGNC:24241]	31.8	20.8	23.8	24	24.4	35.1	-0.757258038196624	9.96641920341705e-05	0.000347749313983708	-0.665082514913349	0.000361645400804225	0.00116513764026336	0.0921755232832749	0.598166654012358	0.764022168317072	-0.382356423338264	0.0204748539800049	0.0386361040941759	0.37490161485836	0.0425152763155617	0.0984997138195037	0.282726091575085	0.116876813897534	0.26123599722273	0.260722072774876	0.145931964636237	0.364363735231084	0.797961370385324	0.000195531994802349	0.00147529483152552	-0.0220040188002095	0.89937287007103	1	0.515235278810239	0.00753559602025836	0.0350224351973433	0.537239297610448	0.00566811541172184	0.0395033440052286	protein_coding
ENSG00000050438	SLC4A8	solute carrier family 4 member 8 [Source:HGNC Symbol;Acc:HGNC:11034]	35.1	39.6	32.9	24.1	22.5	16.1	0.0727900469483905	0.756979244840276	0.809283087134516	-0.295685696045647	0.224473539413861	0.304563466339395	-0.368475742994037	0.186754532997189	0.361459665313807	-0.542307251558549	0.0347688827331963	0.0613731511913811	-0.61509729850694	0.034511201866498	0.0833973431444337	-0.246621555512902	0.370630451728495	0.555041504681277	-0.357571513399149	0.199809109063033	0.440872473313344	-0.824517765822756	0.00677241466054853	0.0281209996523906	-0.110949957886247	0.684488099113849	1	-0.577896210309854	0.0457327537312867	0.135109244487699	-0.466946252423607	0.0997760289948784	0.297131674878429	protein_coding
ENSG00000050748	MAPK9	mitogen-activated protein kinase 9 [Source:HGNC Symbol;Acc:HGNC:6886]	13.4	22.4	27.3	22.2	22.9	19.8	0.641101049449466	1.42759650941374e-05	6.28959344978497e-05	0.822983682033068	4.78075162445981e-07	3.587005708394e-06	0.181882632583603	0.1769022559971	0.348481064475769	0.764994525852475	1.37441031792144e-06	8.34503959086435e-06	0.12389347640301	0.351582056265464	0.48637322619407	-0.057989156180593	0.659656878185113	0.790345624696037	-0.0427935720588451	0.744768707518777	0.873036774283727	-0.240835141378198	0.0791050045038085	0.194561730730465	0.0151955841217479	0.907925404078962	1	-0.182845985197605	0.175158428762569	0.354105169774764	-0.198041569319353	0.143479379450429	0.373890952862416	protein_coding
ENSG00000050767	COL23A1	collagen type XXIII alpha 1 chain [Source:HGNC Symbol;Acc:HGNC:22990]	18.2	26.8	47.3	24.1	25.3	42.8	0.420247480755062	0.0665421211515168	0.105762268445776	1.13777741128418	3.65555724098284e-05	0.000157575859849244	0.717529930529123	0.010514279881111	0.0425651956428851	0.393815111856124	0.0845760485501	0.13270355448875	-0.0264323688989383	0.917593026557311	0.947054873382175	-0.743962299428061	0.00844920598599213	0.0399676465127217	-0.704009060923962	0.0117952370348546	0.062717625834319	0.0696459883618649	0.783739784935338	0.882141866073011	0.0399532385040987	0.875746651293156	1	0.813608287789926	0.00463013272422115	0.0239796976354682	0.773655049285827	0.00649297081564868	0.0433821674042246	protein_coding
ENSG00000050820	BCAR1	BCAR1 scaffold protein, Cas family member [Source:HGNC Symbol;Acc:HGNC:971]	42.4	81.3	72.1	45.8	47	43.7	0.818858245248795	5.84969761714006e-07	3.80925335366644e-06	0.543577760804141	0.000110133973169505	0.000410407055122776	-0.275280484444654	0.0495499479906999	0.138996028636646	0.110570601105609	0.341016377099479	0.431683535686328	-0.708287644143187	3.66347664359173e-05	0.000275767010475953	-0.433007159698532	0.00386276453082145	0.0219224428567399	-0.417591679913983	0.00500618968211302	0.0324559266119027	-0.503079012084767	0.00116538389072701	0.00660003226940984	0.0154154797845494	0.907695822740089	1	-0.0700718523862344	0.599544834486397	0.762469752148069	-0.0854873321707838	0.522477734638584	0.769463748189386	protein_coding
ENSG00000051009	FAM160A2	family with sequence similarity 160 member A2 [Source:HGNC Symbol;Acc:HGNC:25378]	30.1	36.2	34.9	29.5	30.2	37.7	0.137054990821821	0.301456223519631	0.383073124845276	-0.020856655928279	0.874019985410856	0.905434978479506	-0.1579116467501	0.304748713904513	0.501516463068131	-0.0417685098088684	0.751593153641047	0.809142399708509	-0.178823500630689	0.247511320341133	0.376872637592596	-0.0209118538805894	0.890463050680441	0.939080190120564	-0.00103068291202414	0.994578942459547	0.997347958277651	0.330719532514701	0.0398941947650751	0.116304100807836	0.0198811709685653	0.895855737812622	1	0.35163138639529	0.0301947836061447	0.0987898535264578	0.331750215426725	0.0393942759384043	0.158233436246699	protein_coding
ENSG00000051108	HERPUD1	homocysteine inducible ER protein with ubiquitin like domain 1 [Source:HGNC Symbol;Acc:HGNC:13744]	63.6	67	49.8	30.4	29.8	28.7	-0.0420641708550454	0.793496276414964	0.838838920781534	-0.573179008561437	0.00228956451102199	0.0058817871907713	-0.531114837706392	0.00939089772225211	0.0390940847762859	-1.02141590501817	7.37589131520568e-06	3.62825636372256e-05	-0.97935173416312	4.46177017896123e-05	0.000326140877141158	-0.448236896456728	0.0249296613193805	0.0895551419402495	-0.518330854026502	0.0110989001259236	0.0600380698068974	-0.564759202216645	0.00641819480935354	0.0269477517196669	-0.0700939575697743	0.707055336324429	1	-0.116522305759917	0.533665535779595	0.713775998678159	-0.0464283481901425	0.803166028794172	0.929416983081589	protein_coding
ENSG00000051128	HOMER3	homer scaffold protein 3 [Source:HGNC Symbol;Acc:HGNC:17514]	54.3	56.9	62	41.1	45.5	34	-0.0945656247385967	0.642272406451967	0.710613284516344	-0.072860169984297	0.719794371715975	0.780992832926829	0.0217054547542996	0.925928994900086	0.967016271705173	-0.433549004733217	0.0468125728870163	0.0795076146019082	-0.338983379994621	0.159109101216715	0.272496034061335	-0.36068883474892	0.135401667733493	0.288560638669151	-0.233957488433061	0.32340432853829	0.574632735993155	-0.643569809538006	0.0122198510305866	0.0454735952390229	0.126731346315859	0.5898122777226	1	-0.282880974789086	0.23709978179641	0.432303379777419	-0.409612321104945	0.0932453144613156	0.285329956382478	protein_coding
ENSG00000051180	RAD51	RAD51 recombinase [Source:HGNC Symbol;Acc:HGNC:9817]	11.1	23.6	21	22.5	21.2	13	0.963650433510705	8.02854823448582e-06	3.79350077157806e-05	0.688226785523197	0.000383836629331196	0.00122774568934839	-0.275423647987508	0.156239877442748	0.319292540239103	1.05514122039522	2.44726575493187e-06	1.37299930574231e-05	0.091490786884516	0.628842304460774	0.737946384183901	0.366914434872024	0.0644337602690421	0.174189846144481	0.240928528457236	0.212071568125171	0.453989829871029	-0.461339099619232	0.0240145054300575	0.0779386869326775	-0.125985906414788	0.507072062697024	1	-0.828253534491256	0.000326489826164843	0.00301830417339013	-0.702267628076468	0.00145033712229276	0.014776623144519	protein_coding
ENSG00000051523	CYBA	cytochrome b-245 alpha chain [Source:HGNC Symbol;Acc:HGNC:2577]	43	18.8	36.3	29.3	40	57.9	-1.37526318777205	0.000522626560652975	0.00149882030138311	-0.526668201956951	0.109375871730251	0.166478251906847	0.848594985815099	0.0290555436222969	0.0931032669102097	-0.533795717765025	0.105718921822913	0.161003037294403	0.841467470007025	0.030477511056564	0.0755582453654682	-0.00712751580807393	0.984188405597196	0.990749572587621	0.363789949167504	0.317714853398491	0.568707125495429	0.90790719085084	0.0197877166038551	0.0668647000559525	0.370917464975577	0.309364292072963	1	0.915034706658914	0.0191417225609828	0.0704417449197112	0.544117241683337	0.140985439726369	0.370569882315929	protein_coding
ENSG00000051596	THOC3	THO complex 3 [Source:HGNC Symbol;Acc:HGNC:19072]	17.3	18.8	16.6	13.9	14.9	14.2	0.00529510554449822	0.963946043863393	0.972122720839968	-0.275967297839109	0.0294682222910059	0.0540556445725093	-0.281262403383608	0.0492289162023422	0.138431712360986	-0.312529566429667	0.0156692447433146	0.0304880888393085	-0.317824671974165	0.0286725984907104	0.0719663528401577	-0.0365622685905575	0.788174912243446	0.874253972426719	0.0626483871094331	0.645174865910881	0.817733981885477	-0.00195087933407323	0.988531896455402	0.993694263835089	0.0992106556999906	0.468821929581239	1	0.0346113892564843	0.799333505055661	0.893416770477127	-0.0645992664435063	0.635197463282668	0.843088801823793	protein_coding
ENSG00000051620	HEBP2	heme binding protein 2 [Source:HGNC Symbol;Acc:HGNC:15716]	13.2	12.5	14.2	10.9	12.9	14.8	-0.200270008645098	0.0613816690809373	0.0985581139393919	-0.114476177067139	0.267696562864614	0.352273600143074	0.0857938315779585	0.465890504358974	0.660840814766646	-0.230816358484921	0.033996050252652	0.0601731950230027	-0.0305463498398229	0.794209704433126	0.86591886115841	-0.116340181417781	0.32622658587191	0.512510461228421	0.0829294804172678	0.480458208682454	0.710805105895441	0.287036349446766	0.0223009617674917	0.0735736075940773	0.199269661835049	0.100771661324495	0.969726853642929	0.403376530864547	0.00248490425186999	0.0148698804028445	0.204106869029498	0.0926132242499086	0.284256496373723	protein_coding
ENSG00000051825	MPHOSPH9	M-phase phosphoprotein 9 [Source:HGNC Symbol;Acc:HGNC:7215]	16.3	15.7	19.2	17.4	16.6	15.1	-0.153783639083277	0.532612135898417	0.609944445452334	0.0412632156122475	0.86524125593023	0.898759210274694	0.195046854695524	0.49088330840864	0.6818221985791	0.0940526822945563	0.699006255934727	0.765955459702817	0.247836321377833	0.383589871057184	0.517631833176732	0.0527894666823088	0.851098823995275	0.914926991900777	-0.0180744189327683	0.948719521140945	0.977786886818261	-0.140557828204287	0.618344734177354	0.775259857374299	-0.0708638856150772	0.801178888789641	1	-0.193347294886595	0.494730941168939	0.682692676440439	-0.122483409271518	0.663995844452846	0.858723212783388	protein_coding
ENSG00000052126	PLEKHA5	pleckstrin homology domain containing A5 [Source:HGNC Symbol;Acc:HGNC:30036]	14.6	12.5	25.3	17.5	17.8	17.5	-0.320428275646979	0.0622171800719032	0.0997609663409959	0.590716885305097	0.00128767419360689	0.00355175776807059	0.911145160952076	0.000102069846079171	0.00104387561116642	0.283885413581026	0.0879355783263162	0.137308581937055	0.604313689228005	0.00409802597116185	0.0146627532480009	-0.30683147172407	0.111563673493716	0.253210701392462	-0.300868392302823	0.118063218160423	0.31781023603677	-0.32076150358095	0.0971547416731176	0.225833096335917	0.00596307942124727	0.974439341859411	1	-0.0139300318568799	0.940339399826416	0.970348073254815	-0.0198931112781271	0.914854171996839	0.973214388734239	protein_coding
ENSG00000052723	SIKE1	suppressor of IKBKE 1 [Source:HGNC Symbol;Acc:HGNC:26119]	53.3	49.9	51.6	49.4	50.4	48.8	-0.186847741130791	0.426520420853722	0.508772311677155	-0.241113833170163	0.308642939403627	0.396130154565586	-0.054266092039372	0.839059419403577	0.919655080825409	-0.0601529308648007	0.795438473934349	0.845146844857701	0.126694810265991	0.636319097793497	0.743345386332133	0.180960902305363	0.500865043979354	0.669380279609555	0.18191433945509	0.498502835092831	0.72473872752806	0.13888850733292	0.604356972647917	0.764740013362354	0.00095343714972699	0.997151008017079	1	-0.0420723949724425	0.874855821297887	0.935057097737013	-0.0430258321221694	0.872004635876758	0.955102881407246	protein_coding
ENSG00000052749	RRP12	ribosomal RNA processing 12 homolog [Source:HGNC Symbol;Acc:HGNC:29100]	23.8	18.4	19.2	15.3	15.8	15.1	-0.517404102289336	0.0145202715772074	0.028033226403805	-0.56233758910432	0.00885897108626607	0.0191795677666725	-0.0449334868149838	0.838280121664461	0.919278172228089	-0.683161568332358	0.00232074601045326	0.00564612432185055	-0.165757466043021	0.455456454129233	0.585907821371276	-0.120823979228038	0.585009726921865	0.734740609486779	-0.0826872976196146	0.707771723311033	0.854215230105963	-0.12646868104164	0.567533847140553	0.738984411491478	0.0381366816084231	0.862708978455265	1	-0.00564470181360214	0.979575370485937	0.990045891073079	-0.0437813834220252	0.842568554351336	0.943324397957814	protein_coding
ENSG00000052795	FNIP2	folliculin interacting protein 2 [Source:HGNC Symbol;Acc:HGNC:29280]	13.3	27.9	34.5	21.4	22.1	26	0.973372838421746	1.76104986361444e-05	7.550892401162e-05	1.17751058428028	1.42562542205858e-06	9.22421177872043e-06	0.204137745858537	0.323467881431374	0.521497714208632	0.706222012686536	0.00059982093003149	0.0017092887940922	-0.26715082573521	0.201217933224934	0.323280282423882	-0.471288571593747	0.0309487416177679	0.104426169285828	-0.437066960972463	0.0434558699641591	0.164810102116815	-0.197494908156819	0.339049378733854	0.539416452302241	0.0342216106212848	0.867016152558976	1	0.273793663436929	0.190750181068289	0.374373118838737	0.239572052815644	0.249415396164694	0.522044989072744	protein_coding
ENSG00000052802	MSMO1	methylsterol monooxygenase 1 [Source:HGNC Symbol;Acc:HGNC:10545]	134.9	161.8	92.8	131.9	117.8	98.1	0.135530569360239	0.411026086295344	0.493860503032579	-0.770289879681205	0.00021192070277314	0.000725809329196971	-0.905820449041444	0.000133303822076332	0.00128679970098639	0.0276931330662642	0.866018900925149	0.901758667499935	-0.107837436293975	0.571226214763643	0.689059733401473	0.797983012747469	0.000472584791095566	0.00413709988479925	0.575373185288159	0.00656137970618595	0.0401836359202231	0.315721836956419	0.109164605834345	0.246210421500283	-0.222609827459311	0.24947400705243	1	-0.48226117579105	0.019003030537764	0.070118667449819	-0.25965134833174	0.182271258782588	0.433212403830025	protein_coding
ENSG00000052841	TTC17	tetratricopeptide repeat domain 17 [Source:HGNC Symbol;Acc:HGNC:25596]	49.6	32.1	40.4	34.7	35.2	41.3	-0.731265032557662	0.000620509339856917	0.00174003043984504	-0.499118415923676	0.0106686303537756	0.0224845000247911	0.232146616633987	0.258219161901625	0.449284206982915	-0.496991313846672	0.0109719834346208	0.0222369014984186	0.23427371871099	0.254184165734383	0.384844406395209	0.00212710207700363	0.991581139411159	0.994533555185102	0.00192022118233627	0.992398176249236	0.996527519051913	0.242078074755612	0.238855452617399	0.429403359280712	-0.000206880894667361	0.999181233246762	1	0.239950972678609	0.242993826902736	0.439180924984243	0.240157853573276	0.242498522888507	0.513214478610507	protein_coding
ENSG00000053254	FOXN3	forkhead box N3 [Source:HGNC Symbol;Acc:HGNC:1928]	30.9	46.7	32.9	22	25.5	20.3	0.484264593334829	0.00250188031519611	0.00597796701882752	-0.119712897271252	0.408878835875464	0.498692154881978	-0.603977490606081	0.00157805235637804	0.0095584535225705	-0.479645662749026	0.00361788577895013	0.00833417796834944	-0.963910256083855	1.32709269297924e-05	0.000118726740946055	-0.359932765477774	0.040292593258031	0.125916300809645	-0.169197853270866	0.312422876171881	0.563664972642618	-0.48984035458662	0.00754018196713007	0.0306324628709864	0.190734912206908	0.257158085447183	1	-0.129907589108846	0.436139610974114	0.634167389374142	-0.320642501315754	0.0646648453442358	0.224631413257298	protein_coding
ENSG00000053371	AKR7A2	aldo-keto reductase family 7 member A2 [Source:HGNC Symbol;Acc:HGNC:389]	124.6	133.2	143.4	157.4	156.4	160.4	-0.047722866760232	0.775134821372412	0.824170114208622	-0.0439518733185814	0.792380211782062	0.83952530268686	0.00377099344165062	0.984352827219047	0.993574136341847	0.367905671478886	0.0354741975854294	0.0624613199127528	0.415628538239118	0.0417264084257158	0.0971593170845907	0.411857544797467	0.0433837570273878	0.132503205019991	0.351354733226346	0.0801645562966805	0.246375348937659	0.396183376763836	0.0509931384523616	0.140893379295324	-0.0605028115711207	0.75311633507555	1	-0.0156741680336307	0.934969202662805	0.968033385967705	0.04482864353749	0.815552942176723	0.93311148326988	protein_coding
ENSG00000053372	MRTO4	MRT4 homolog, ribosome maturation factor [Source:HGNC Symbol;Acc:HGNC:18477]	60.5	79.3	68.6	77.8	70.6	55.5	0.231583659943321	0.253486395867152	0.331041235342539	-0.0778554041960637	0.699933449077193	0.764109373987518	-0.309439064139385	0.192789071952676	0.370038758832244	0.369694805673786	0.074633005206984	0.119302131605707	0.138111145730465	0.553152730314096	0.673437730325173	0.447550209869849	0.0661781896868524	0.177393095001113	0.261813395092153	0.267355163516923	0.519138421869236	-0.0773557393253084	0.739388846710102	0.854612785935781	-0.185736814777696	0.4270986832836	1	-0.524905949195158	0.0341760682453631	0.108772498518572	-0.339169134417462	0.15570906567934	0.393630375698757	protein_coding
ENSG00000053438	NNAT	neuronatin [Source:HGNC Symbol;Acc:HGNC:7860]	388.6	1020.2	1090.5	1840.6	1625.2	953.7	1.23185938083034	5.13483618078765e-05	0.000193576978799616	1.22646865893621	5.40093631759915e-05	0.000220135465891758	-0.00539072189412645	0.984888392061059	0.993862598217267	2.27400802682838	1.07432367421448e-08	1.38633196236024e-07	1.04214864599804	0.00167525944908006	0.00694545385440395	1.04753936789217	0.00160627994776095	0.0109678802683053	0.807327220242253	0.0102639154809374	0.0564672505652523	0.0397794550133139	0.888875042537081	0.943416697809518	-0.240212147649914	0.403292164467018	1	-1.00775991287885	0.00218902818214111	0.0134426117269425	-0.767547765228939	0.0138613193759922	0.075288950458305	protein_coding
ENSG00000053501	USE1	unconventional SNARE in the ER 1 [Source:HGNC Symbol;Acc:HGNC:30882]	26.7	19.9	20.1	16.5	18.4	24.3	-0.597640783590607	0.0477481873047045	0.0794852713404475	-0.685538405527053	0.0259065992776958	0.0483420431299553	-0.0878976219364465	0.785773559065236	0.887069964954116	-0.692056330958546	0.0251400085864082	0.0462181692818231	-0.0944155473679394	0.770959444321322	0.848349207515411	-0.00651792543149287	0.983949266636574	0.990749572587621	0.0972784534416225	0.763657613849836	0.882836398190461	0.506573394517175	0.128727247117835	0.277666870150518	0.103796378873115	0.749042498876125	1	0.513091319948668	0.125147908454373	0.280476405948891	0.409294941075553	0.214309821837442	0.478958817228036	protein_coding
ENSG00000053770	AP5M1	adaptor related protein complex 5 subunit mu 1 [Source:HGNC Symbol;Acc:HGNC:20192]	12.7	18.5	18.6	18.2	17.6	16.6	0.446468883747049	0.0116969326448395	0.0232030062488541	0.350921074565083	0.0414116255209436	0.0727019080399714	-0.0955478091819663	0.615294260153369	0.777363095203925	0.553352193874404	0.00260779199136548	0.00625042821055269	0.106883310127355	0.574397024811913	0.692006966260623	0.202431119309321	0.292991442823663	0.47825614937561	0.131735361116682	0.489774055506727	0.717727487866124	0.0493022180736756	0.794912809037793	0.888390206124772	-0.0706957581926393	0.709599877816015	1	-0.153128901235645	0.4233051146426	0.622821627909441	-0.0824331430430062	0.66434341447878	0.858723212783388	protein_coding
ENSG00000053900	ANAPC4	anaphase promoting complex subunit 4 [Source:HGNC Symbol;Acc:HGNC:19990]	14.4	14	20.8	17.7	19.4	20.1	-0.159506225007882	0.046266025112028	0.0772805124004526	0.306039233084503	0.000529855345446053	0.00163247543454978	0.465545458092385	3.27318647917961e-05	0.000406171543989679	0.310350181818566	0.000468791370973098	0.00137391475027443	0.469856406826448	2.96801819577049e-05	0.000231499692269238	0.00431094873406247	0.960302719126063	0.97907400627715	0.113137593565426	0.201135845007538	0.44220228193942	0.170393970563419	0.0607713686406355	0.160269492668478	0.108826644831363	0.218483082833442	1	0.166083021829357	0.0671917781767582	0.178541308354972	0.0572563769979935	0.510525900371374	0.761573326239021	protein_coding
ENSG00000054116	TRAPPC3	trafficking protein particle complex 3 [Source:HGNC Symbol;Acc:HGNC:19942]	43.4	34.1	49.9	44.1	44	51.7	-0.475175328341607	0.00188188304062437	0.00464339491589431	-0.0276184149089119	0.832320629886687	0.871684722920277	0.447556913432695	0.00739096750107842	0.032500558478362	0.0661904186089012	0.611980108050202	0.690469813321298	0.541365746950508	0.00183187756792945	0.0074948452418652	0.0938088335178131	0.535047427685071	0.697169945865091	0.0423816732564908	0.778253223606505	0.890332080348554	0.283318151427137	0.071707927429041	0.181263607676881	-0.0514271602613223	0.732876769728601	1	0.189509317909324	0.217249085252727	0.408132474313689	0.240936478170646	0.121151072784927	0.33739092246977	protein_coding
ENSG00000054118	THRAP3	thyroid hormone receptor associated protein 3 [Source:HGNC Symbol;Acc:HGNC:22964]	128.3	186.6	176.8	147.1	143	141.6	0.426227228313794	0.00140302315326881	0.00358777184330276	0.244261829958794	0.0463303031856169	0.0799652724389666	-0.181965398355	0.188572997370376	0.364260425847825	0.199364794011723	0.0985604672267993	0.151586054845441	-0.226862434302071	0.105588968551012	0.199937701428893	-0.0448970359470711	0.740075032238603	0.843408034695938	-0.102615393665858	0.451157336845255	0.687925592177568	-0.107876009511806	0.428671225033571	0.624270907001694	-0.0577183577187867	0.670095563576725	1	-0.0629789735647354	0.64220086530598	0.792652350468121	-0.00526061584594866	0.968947281934393	0.99101525237514	protein_coding
ENSG00000054148	PHPT1	phosphohistidine phosphatase 1 [Source:HGNC Symbol;Acc:HGNC:30033]	195.8	140.5	150.3	164.9	155.3	153.8	-0.653356541879369	0.0423893227228687	0.0716346393587664	-0.658442325260161	0.0409917940301724	0.0720430780080279	-0.00508578338079254	0.988114354530684	0.995326138808038	-0.224723413597383	0.454206716925622	0.54493347228392	0.428633128281986	0.219560660598839	0.344801507500255	0.433718911662779	0.214327769970768	0.390058616581605	0.276897521201942	0.421572270413113	0.66268734593716	0.26981646470735	0.433355640930455	0.628417284962512	-0.156821390460837	0.646731391429499	1	-0.163902446955428	0.632061578805119	0.786259706701029	-0.00708105649459145	0.983436943455786	0.995275163581378	protein_coding
ENSG00000054267	ARID4B	AT-rich interaction domain 4B [Source:HGNC Symbol;Acc:HGNC:15550]	34.2	38	36.3	33.1	30.5	29.2	-0.0119077171165711	0.953022591073494	0.963872038222764	-0.17594393241496	0.392011832941444	0.481790766709502	-0.164036215298389	0.485025470438525	0.677205871336589	-0.045888963691533	0.820833483722718	0.865926573909612	-0.0339812465749619	0.884245162254645	0.925761177091384	0.130054968723427	0.579011273992408	0.730994310766286	-0.032253414880171	0.890102553122929	0.948219013140376	-0.0975938144610078	0.676589724889675	0.813774469068201	-0.162308383603598	0.489801798797527	1	-0.227648783184435	0.335909686706469	0.540546861056461	-0.0653403995808368	0.779779786059666	0.919840910541967	protein_coding
ENSG00000054277	OPN3	opsin 3 [Source:HGNC Symbol;Acc:HGNC:14007]	24.3	22.6	33.1	44.2	47.9	43.6	-0.211782342080181	0.268607320095759	0.347699284174872	0.237444926647092	0.208163279037825	0.28589077200056	0.449227268727272	0.0484360357194042	0.1367491289588	0.951024540875814	4.1235000670535e-05	0.000163614411249541	1.16280688295599	3.42172311577847e-05	0.000260862989037378	0.713579614228722	0.00337450077185971	0.0196620911640359	0.769752103703111	0.00186295907177229	0.0149196091120094	0.633576882106826	0.00771205997579445	0.0312287247053895	0.0561724894743887	0.792802913414141	1	-0.0800027321218956	0.708738075128369	0.836160958537074	-0.136175221596284	0.526099159184166	0.772545391413021	protein_coding
ENSG00000054282	SDCCAG8	serologically defined colon cancer antigen 8 [Source:HGNC Symbol;Acc:HGNC:10671]	13.2	15.7	21.8	14.6	15.1	16.1	0.106953435278994	0.405353811929764	0.488278759226131	0.479946515095692	0.00104488067595189	0.00294229809290599	0.372993079816698	0.0190564189831414	0.0675857070713782	0.15071590472943	0.245191478682845	0.327590565098572	0.0437624694504366	0.767052076271867	0.845604911935012	-0.329230610366262	0.0357046029294071	0.115756235942591	-0.31403858588368	0.0438149263447647	0.165491649509988	-0.215354287747763	0.154462399056891	0.317439193534516	0.0151920244825817	0.917987791834011	1	0.113876322618498	0.443666482141051	0.64078993744874	0.0986842981359164	0.505445487491225	0.757928232812232	protein_coding
ENSG00000054523	KIF1B	kinesin family member 1B [Source:HGNC Symbol;Acc:HGNC:16636]	63.1	91.8	94.3	56.6	57.3	48.6	0.44597648303065	0.0896997506594739	0.136748563870737	0.382076314780006	0.142648279798222	0.208222446154866	-0.0639001682506439	0.829169981036529	0.914137931201499	-0.155502816697424	0.548726880483919	0.633876182792348	-0.601479299728074	0.0545966290524814	0.119925675200322	-0.53757913147743	0.0825899834614138	0.205877491332608	-0.528559690337516	0.0874063043609018	0.261378312411951	-0.750853449993271	0.0195527041951152	0.0662505603794673	0.00901944113991412	0.975700974672104	1	-0.213274318515841	0.474752711273517	0.666864441715012	-0.222293759655755	0.456529557156423	0.721284581753195	protein_coding
ENSG00000054611	TBC1D22A	TBC1 domain family member 22A [Source:HGNC Symbol;Acc:HGNC:1309]	13.2	16.9	16.5	14.4	14.6	15.4	0.212007369770793	0.165818803960282	0.231091556734511	0.0700293458346427	0.641073512946649	0.713141907866141	-0.141978023936151	0.416402995862948	0.615318958152807	0.114245566423812	0.449206643334778	0.540131497004342	-0.0977618033469816	0.574359482762328	0.692006966260623	0.044216220589169	0.798874020502316	0.881405256738447	0.0356021281839866	0.837235864556554	0.920645169552215	0.118983491087426	0.49476076137299	0.681238759315326	-0.00861409240518235	0.960383301767918	1	0.0747672704982573	0.667036601627322	0.808679608209722	0.0833813629034397	0.631264844028701	0.841073829020277	protein_coding
ENSG00000054654	SYNE2	spectrin repeat containing nuclear envelope protein 2 [Source:HGNC Symbol;Acc:HGNC:17084]	20.4	29.8	34.1	29	29.7	27.4	0.452640641695295	0.193953052883627	0.263975329299273	0.545446954619181	0.120231633961314	0.180185864261793	0.0928063129238858	0.816243423736603	0.905947772226826	0.49079770820135	0.160217924454641	0.22910957340968	0.0381570665060548	0.923842581970676	0.951197829080734	-0.054649246417831	0.891107188304088	0.93945169797867	-0.0174711216680259	0.965077266052926	0.985084065794807	-0.117294223074471	0.769102368650682	0.87375496025949	0.0371781247498051	0.925787190303396	1	-0.0626449766566402	0.875318609368988	0.935366241153075	-0.0998231014064453	0.802660375932769	0.929416983081589	protein_coding
ENSG00000054690	PLEKHH1	pleckstrin homology, MyTH4 and FERM domain containing H1 [Source:HGNC Symbol;Acc:HGNC:17733]	43.3	40.8	48.7	14.1	19.3	20.6	-0.18738556900224	0.465259490761032	0.546290432869291	-0.0306829470107432	0.903516260706158	0.929168656764213	0.156702621991497	0.592947811768324	0.760480143450625	-1.61406271006084	1.08273171779459e-05	5.04952095327969e-05	-1.4266771410586	0.000121466540343747	0.00076419941276967	-1.5833797630501	3.96968046684499e-05	0.000546261816752481	-1.14410009419473	0.000967718098268394	0.00886015511376085	-1.03539253668233	0.00219506693670795	0.0112174580593018	0.439279668855373	0.147015021259343	1	0.547987226367767	0.0749759044221418	0.193563052626794	0.108707557512395	0.711171282427444	0.883628985354821	protein_coding
ENSG00000054793	ATP9A	ATPase phospholipid transporting 9A (putative) [Source:HGNC Symbol;Acc:HGNC:13540]	40.1	101.3	88.9	36.9	47.2	48.8	1.24329411933981	2.14785927953886e-05	8.95994238670377e-05	0.953137343200463	0.000407811079335023	0.00129699003575295	-0.290156776139346	0.284434106643312	0.479178825072996	-0.0995946123761279	0.669191768933793	0.739890707869974	-1.34288873171594	8.36519499269655e-05	0.000559374846306495	-1.05273195557659	0.000890467825678746	0.00685944462763204	-0.716130482999222	0.014209071515547	0.0722246077758189	-0.653998540541598	0.0232410687359705	0.075977525352185	0.336601472577369	0.218075151549913	1	0.398733415034992	0.147968521253556	0.315263285639504	0.0621319424576233	0.816161686376624	0.93311148326988	protein_coding
ENSG00000054965	FAM168A	family with sequence similarity 168 member A [Source:HGNC Symbol;Acc:HGNC:28999]	56.1	104.6	94.2	76.7	75.5	73.5	0.804691071670852	0.0018413997874246	0.00456090581539038	0.551256583548867	0.0234066709519325	0.0443684012452281	-0.253434488121985	0.346626384322123	0.545988018270437	0.46070232976997	0.0538976573009082	0.0897869184541589	-0.343988741900882	0.206304862130386	0.329526757222164	-0.0905542537788974	0.733895791375531	0.838197432418659	-0.123524701476847	0.643289476846087	0.816550119151496	-0.148592872836078	0.577999935915893	0.747355534891969	-0.0329704476979496	0.901367038288745	1	-0.0580386190571801	0.827382641850458	0.908869509912292	-0.0250681713592306	0.924912314098918	0.976528550639033	protein_coding
ENSG00000054983	GALC	galactosylceramidase [Source:HGNC Symbol;Acc:HGNC:4115]	31.1	15.7	28.1	15.5	18.4	22.8	-1.08387910846748	3.88103190112608e-06	2.01517035354231e-05	-0.346081817924547	0.0455961934890464	0.0788750243419697	0.737797290542929	0.000841946232880022	0.00576351762888953	-0.965810110906043	1.56170427509338e-05	6.954336663174e-05	0.118068997561433	0.531632716080563	0.654781336555959	-0.619728292981496	0.0034988395909587	0.0202479374896962	-0.396281623541914	0.0452353741804999	0.169014491404995	-0.0809533147608498	0.66515221169293	0.80572715844044	0.223446669439582	0.242350874004377	1	0.538774978220646	0.0091721186739278	0.0405202149832619	0.315328308781064	0.104210918427728	0.306194137753578	protein_coding
ENSG00000055044	NOP58	NOP58 ribonucleoprotein [Source:HGNC Symbol;Acc:HGNC:29926]	67.3	89.2	89.3	93.6	89.1	72.1	0.251289826828227	0.224045454764528	0.298180175988778	0.149412237716716	0.465470423080598	0.552664948655471	-0.101877589111511	0.666492005354915	0.813320457161767	0.486927063480444	0.0241445321796055	0.0446545307711607	0.235637236652217	0.324290334541799	0.458557761779296	0.337514825763728	0.163935656271857	0.327607913269022	0.224552744187984	0.346941823129825	0.595889349711721	-0.0831264652720694	0.724992242237122	0.844857626286993	-0.112962081575744	0.632855509391176	1	-0.420641291035797	0.087419001173311	0.216492239235911	-0.307679209460053	0.202508029106779	0.462479141614054	protein_coding
ENSG00000055070	SZRD1	SUZ RNA binding domain containing 1 [Source:HGNC Symbol;Acc:HGNC:30232]	102	137.2	179.9	176.4	170.1	155.9	0.312533337512014	0.00128130880782887	0.00330633292591526	0.600593821401812	6.53354352459286e-07	4.66199758381033e-06	0.288060483889797	0.00766243717911961	0.0334306386263316	0.800558635099689	8.16424001599057e-09	1.11681553992006e-07	0.488025297587675	7.42059677692236e-05	0.000502233693118701	0.199964813697877	0.0519917290705162	0.150493066119079	0.130325142694386	0.1921404009904	0.430113674771903	0.0116314959440015	0.905148633262919	0.952573683891743	-0.069639671003491	0.478531067058188	1	-0.188333317753876	0.0657272151989144	0.175776272337289	-0.118693646750385	0.233078585587919	0.502419364134257	protein_coding
ENSG00000055118	KCNH2	potassium voltage-gated channel subfamily H member 2 [Source:HGNC Symbol;Acc:HGNC:6251]	32.8	68.9	51	31.1	30.4	19.6	0.947813827389945	9.44189101213041e-08	7.97211152872776e-07	0.412477592086279	0.00196414229134919	0.00513970168454848	-0.535336235303666	0.000820279574006171	0.0056462751945959	-0.0853933507201454	0.474291668827611	0.564205184635302	-1.03320717811009	3.88393906764418e-07	6.31149857133052e-06	-0.497870942806424	0.00157206436205578	0.010802681117756	-0.543553464150092	0.000730034867844324	0.00701362672499993	-1.16313982744776	7.36796274382498e-08	2.0524620487614e-06	-0.0456825213436681	0.738054091206831	1	-0.665268884641338	0.000102024727298391	0.00120852587229867	-0.61958636329767	0.000214462546957517	0.00346418074101508	protein_coding
ENSG00000055130	CUL1	cullin 1 [Source:HGNC Symbol;Acc:HGNC:2551]	67.3	95.9	105.6	89.4	98	102.4	0.401242412933217	0.00110254944556758	0.00289213529938062	0.43738055236261	0.000496444325626544	0.0015433586427717	0.0361381394293936	0.770033010923039	0.87891174316071	0.433454362513091	0.000543903426371441	0.00156874322172669	0.0322119495798738	0.794446627419214	0.866060377477163	-0.00392618984951982	0.974639722186058	0.986062144089509	0.102248153800559	0.411921433802781	0.655790607989481	0.174895071070022	0.167704636156411	0.336428816626924	0.106174343650079	0.394709149812469	1	0.178821260919542	0.15898960135803	0.331361544774167	0.0726469172694634	0.558055166643331	0.795341081799803	protein_coding
ENSG00000055147	FAM114A2	family with sequence similarity 114 member A2 [Source:HGNC Symbol;Acc:HGNC:1333]	11.2	22.2	23.3	17	18.6	17.8	0.875655230650881	1.12888767224991e-07	9.228000390601e-07	0.842811701762052	2.00153589078236e-07	1.69438920513403e-06	-0.0328435288888284	0.795116001166065	0.893724756541822	0.644950230534659	8.62053677423425e-06	4.14590895605573e-05	-0.230705000116222	0.0808364733159965	0.163005580762708	-0.197861471227394	0.130127116043535	0.281624732180831	-0.102952454842712	0.419722100729764	0.661257590051598	-0.166773582574525	0.19760782313558	0.375712196005761	0.0949090163846812	0.457204663264118	1	0.0310878886528688	0.806360507260692	0.897504167543067	-0.0638211277318124	0.615319735253034	0.833140678791435	protein_coding
ENSG00000055163	CYFIP2	cytoplasmic FMR1 interacting protein 2 [Source:HGNC Symbol;Acc:HGNC:13760]	31.7	68.4	58	42.5	43.6	37.5	1.002093536947	2.14878982775261e-07	1.60702047756392e-06	0.661598635525292	5.3972760965036e-05	0.000220041747867793	-0.340494901421712	0.0352720588645552	0.108257151943034	0.435924269082446	0.00304251757338787	0.00714931937859446	-0.566169267864557	0.00134962361791483	0.00580837484111388	-0.225674366442845	0.149198818385491	0.307311553436306	-0.212336060874021	0.173266008465972	0.404437431916601	-0.416944877870774	0.0121895058953877	0.0453920130867165	0.0133383055688245	0.930070294809748	1	-0.191270511427929	0.218082273293347	0.409163643174765	-0.204608816996753	0.188879933912679	0.443315379798825	protein_coding
ENSG00000055208	TAB2	TGF-beta activated kinase 1 (MAP3K7) binding protein 2 [Source:HGNC Symbol;Acc:HGNC:17075]	100.2	86.4	100.5	94.2	104.6	113.6	-0.310510512879254	0.0860733256582235	0.131991616328511	-0.196864800529193	0.262683123595312	0.346856066141767	0.113645712350061	0.567654068129397	0.74204855910617	-0.0597860907191758	0.72827518099138	0.790088660859475	0.250724422160079	0.215321210367879	0.339976257203565	0.137078709810018	0.49147871227841	0.660959768679166	0.269703396877306	0.183846119219055	0.419130513743921	0.390693556779417	0.0605617173218541	0.159888473284522	0.132624687067289	0.505409855643156	1	0.253614846969399	0.210108167417062	0.399381825142632	0.120990159902111	0.542894262930849	0.783615188120773	protein_coding
ENSG00000055211	GINM1	glycoprotein integral membrane 1 [Source:HGNC Symbol;Acc:HGNC:21074]	69	59.2	65.4	77.7	75.3	91.4	-0.341062403707479	0.00502061291680612	0.0110627269353827	-0.301209054941545	0.0112166337025955	0.0235046332733627	0.0398533487659339	0.748028218939131	0.865594727916234	0.219146878589803	0.0505473008496601	0.0848877552386948	0.560209282297282	0.000216455655234151	0.00124197001046167	0.520355933531348	0.000447076205579487	0.00395447219256823	0.431449585962414	0.00229299287897157	0.0175583707436356	0.710948103025137	1.47131427926546e-05	0.000162497818179257	-0.088906347568934	0.47499387386968	1	0.190592169493789	0.134674499805116	0.294701852395305	0.279498517062723	0.0336538535042957	0.142038412245095	protein_coding
ENSG00000055332	EIF2AK2	eukaryotic translation initiation factor 2 alpha kinase 2 [Source:HGNC Symbol;Acc:HGNC:9437]	30.8	25.5	29.8	29.6	30.9	31	-0.374313805619933	0.0453168717583038	0.0758910926421557	-0.249684127797183	0.166550494320933	0.236868233149368	0.12462967782275	0.537459080328566	0.718958564233214	-0.0231923896694777	0.894089424288426	0.922384476572421	0.351121415950455	0.0934859282112373	0.182469093825144	0.226491738127705	0.268066177702283	0.452583829798879	0.254600661119168	0.215038812670817	0.458218576973436	0.272319029080971	0.186127112795141	0.361630531937592	0.028108922991463	0.888747901965377	1	0.0458272909532659	0.819669346461155	0.90416384656368	0.0177183679618029	0.929697187819586	0.978428813405619	protein_coding
ENSG00000055483	USP36	ubiquitin specific peptidase 36 [Source:HGNC Symbol;Acc:HGNC:20062]	23.1	24.5	27.4	27.9	25.2	24.1	-0.0522625718707787	0.698403767581212	0.760181118681967	0.00570013422387571	0.966135381004007	0.976304941128263	0.0579627060946544	0.709066209698648	0.841892027338256	0.252668299651	0.0697988022964101	0.112508905825008	0.304930871521779	0.0613418720237476	0.131504204270113	0.246968165427125	0.123408315320555	0.271223195652856	0.0742930139721398	0.632812537170681	0.810012045403623	0.0278663806308579	0.857403640566293	0.925828734093521	-0.172675151454985	0.273351372966967	1	-0.219101784796267	0.168795597199052	0.344951467531783	-0.046426633341282	0.764847879581379	0.913605260435753	protein_coding
ENSG00000055609	KMT2C	lysine methyltransferase 2C [Source:HGNC Symbol;Acc:HGNC:13726]	30.2	53.5	39.1	30	26.3	26.5	0.728212423614706	0.0145925544572304	0.0281492499426102	0.17321442835998	0.536464278064153	0.619091493256676	-0.554997995254726	0.0998495326924615	0.232766305378375	-0.0075718933962312	0.978480504294829	0.985489676961698	-0.735784317010937	0.0339151388312177	0.082301347705532	-0.180786321756211	0.578539286609027	0.730715671325401	-0.383220456946173	0.246317618360754	0.49680690551921	-0.355669654355014	0.280603249997411	0.47678372732326	-0.202434135189962	0.534539593684014	1	-0.174883332598803	0.591016526494072	0.756682731560903	0.0275508025911591	0.932256354395549	0.97929936530432	protein_coding
ENSG00000055917	PUM2	pumilio RNA binding family member 2 [Source:HGNC Symbol;Acc:HGNC:14958]	75.9	151.9	136.2	127.4	119.5	102.8	0.899227339229785	1.38877154288741e-06	8.20725404859154e-06	0.639293944079244	0.000101127754080335	0.000381595018838959	-0.259933395150541	0.106564589242336	0.243987941583026	0.777205832471759	9.81405157157314e-06	4.63986549300485e-05	-0.122021506758027	0.435781684333215	0.567094893680785	0.137911888392515	0.379570564796852	0.563654476773045	0.0218339832875839	0.888190923129132	0.947489976880055	-0.189070766138909	0.232689414723257	0.421788693571788	-0.116077905104931	0.458170049101968	1	-0.326982654531424	0.0465819985174971	0.136743706250801	-0.210904749426493	0.185174315947578	0.438115820098975	protein_coding
ENSG00000055950	MRPL43	mitochondrial ribosomal protein L43 [Source:HGNC Symbol;Acc:HGNC:14517]	36.1	37.7	38.5	39.3	39.4	44.4	-0.0742481539624482	0.66057101520638	0.726554444521918	-0.147491558262833	0.388062007952741	0.477853276596486	-0.0732434043003844	0.706553766822479	0.840061644029797	0.168530378043838	0.319994477609685	0.409821046215524	0.242778532006286	0.220905914674894	0.346292978484129	0.31602193630667	0.116155566687005	0.260271529623362	0.259099719546558	0.192481881607991	0.430457023660997	0.443288190810725	0.0324375284235059	0.0988097959833586	-0.0569222167601125	0.769495610074267	1	0.127266254504055	0.514168425313651	0.698209211906411	0.184188471264167	0.347966840017153	0.62457477691495	protein_coding
ENSG00000056050	HPF1	histone PARylation factor 1 [Source:HGNC Symbol;Acc:HGNC:26051]	66.8	88.2	101.1	101.5	104.6	86.4	0.253112452334197	0.258318689201317	0.336401005613409	0.349210743031038	0.123169442546396	0.183821923253892	0.0960982906968418	0.707638328229751	0.840814530360585	0.646112506437068	0.00728744834426866	0.0154857080139939	0.393000054102871	0.136745039177408	0.242730325882041	0.296901763406029	0.254256920744839	0.43697705692212	0.280423303479554	0.280326341891669	0.531122172726318	0.010499424882224	0.9672448502864	0.983854216893389	-0.0164784599264753	0.948553450005325	1	-0.286402338523805	0.27102199744732	0.471300782611928	-0.26992387859733	0.298338513009853	0.576460299543529	protein_coding
ENSG00000056097	ZFR	zinc finger RNA binding protein [Source:HGNC Symbol;Acc:HGNC:17277]	93.6	116.5	134.8	105.3	106.7	94.4	0.21924719013926	0.247253456145062	0.324263211323669	0.326271812312184	0.0907163346724209	0.14232412335711	0.107024622172924	0.62215974277232	0.783038910320358	0.201034123345183	0.287719479431423	0.374176487004478	-0.0182130667940765	0.932958207984205	0.956437853493128	-0.125237688967001	0.564726527724883	0.720399465623955	-0.126139562144575	0.561906844955697	0.766706478994824	-0.300312058431643	0.176594203901695	0.349150364745231	-0.000901873177574004	0.996676077268562	1	-0.175074369464642	0.423017488955719	0.622646315787439	-0.174172496287068	0.42531276818183	0.695970260978849	protein_coding
ENSG00000056277	ZNF280C	zinc finger protein 280C [Source:HGNC Symbol;Acc:HGNC:25955]	27.5	30	31.3	26.7	25.9	23.4	0.0255818499940943	0.88178613067123	0.908995852522991	-0.0118071057385815	0.945339429004682	0.960547554048684	-0.0373889557326759	0.850808740782472	0.926112991582493	0.0114752842265547	0.946896235608274	0.962510480455785	-0.0141065657675396	0.943456273500444	0.964025814347111	0.0232823899651362	0.90681935725445	0.948868269052337	-0.061474433972347	0.757449443394608	0.879954019991911	-0.197668685037243	0.326993364939624	0.527029078718977	-0.0847568239374832	0.670927322398633	1	-0.22095107500238	0.275273977784944	0.475981707497033	-0.136194251064896	0.496619868671101	0.751545139381031	protein_coding
ENSG00000056487	PHF21B	PHD finger protein 21B [Source:HGNC Symbol;Acc:HGNC:25161]	15.7	54.2	38.8	28	28.1	14.6	1.67175181766334	4.58059506572549e-13	3.93955540519763e-11	1.08679386797035	8.39824805132568e-10	1.77042076586551e-08	-0.584957949692994	6.2700925320373e-05	0.000696298943341422	0.845709409170207	4.96089935177505e-08	4.98216034899694e-07	-0.826042408493134	8.38967022173972e-07	1.2144366859025e-05	-0.24108445880014	0.0480985659453165	0.142413920272725	-0.262648875584354	0.0328148168181157	0.135387285820901	-1.19899515327517	3.62969403267273e-09	1.85137295944118e-07	-0.0215644167842146	0.852031931789461	1	-0.957910694475032	1.11240586844907e-07	5.51732837023101e-06	-0.936346277690818	1.53911445049566e-07	1.30978639737181e-05	protein_coding
ENSG00000056586	RC3H2	ring finger and CCCH-type domains 2 [Source:HGNC Symbol;Acc:HGNC:21461]	29	44.4	43.6	36.3	35.2	30.9	0.509122727792962	0.00757532024719981	0.0158968660709895	0.381874628789618	0.0376837677555723	0.0669349490101998	-0.127248099003344	0.531400608981699	0.714153110211414	0.332540925025928	0.0670742014088348	0.108789523781668	-0.176581802767034	0.387688027287008	0.521378001597241	-0.0493337037636905	0.80746905813514	0.886472515004554	-0.107672444671526	0.595930175595277	0.788896869476412	-0.283024729574684	0.173105013882894	0.343934009519847	-0.0583387409078358	0.773334846383535	1	-0.233691025810994	0.256900735972266	0.454715708805207	-0.175352284903158	0.39112117034686	0.664359512904547	protein_coding
ENSG00000056998	GYG2	glycogenin 2 [Source:HGNC Symbol;Acc:HGNC:4700]	97.1	65.1	77.2	67.9	76.4	59.1	-0.699209217882132	2.48994222145812e-06	1.37452631542357e-05	-0.556175583112835	3.99900621589478e-05	0.000170516697006336	0.143033634769297	0.2394103417065	0.427501470464096	-0.51356391783116	9.67049463753879e-05	0.000343653247899703	0.185645300050972	0.131731787083746	0.236185371612145	0.0426116652816749	0.721333158834043	0.830169210521417	0.195730111280635	0.112841570530118	0.309453079019925	-0.165932399271287	0.175114120608716	0.347072838455788	0.15311844599896	0.209011793624849	1	-0.208544064552962	0.0929809421486514	0.226495598645977	-0.361662510551922	0.00639993939378196	0.0429849334449828	protein_coding
ENSG00000057019	DCBLD2	discoidin, CUB and LCCL domain containing 2 [Source:HGNC Symbol;Acc:HGNC:24627]	93.3	192.5	146.3	129.2	137.8	110.3	0.941165264835947	9.27463557273716e-07	5.72372452578577e-06	0.443950465465589	0.00353939306106831	0.00862210189105441	-0.497214799370357	0.00501894362514563	0.0238891078819487	0.503448418256988	0.00127349278899561	0.0033318939976165	-0.437716846578959	0.0115452883436501	0.0344547373991284	0.0594979527913986	0.707207275795206	0.8215257568217	0.124004980076608	0.436673103053118	0.675962702407089	-0.190800686007574	0.236684128682315	0.426941897911967	0.0645070272852091	0.683936495288633	1	-0.250298638798973	0.125653015949658	0.281318694944617	-0.314805666084182	0.0584414455146219	0.20891880002784	protein_coding
ENSG00000057252	SOAT1	sterol O-acyltransferase 1 [Source:HGNC Symbol;Acc:HGNC:11177]	18.5	13.3	26.4	23.4	24.2	25.6	-0.588744063527044	0.00010669957003053	0.000369585550090753	0.300198521129834	0.017963891869854	0.0353570502305136	0.888942584656879	3.32746866634854e-06	6.08417076487439e-05	0.370283854528556	0.00474665096667004	0.0105903959542001	0.9590279180556	1.22216908155353e-06	1.6522785852541e-05	0.0700853333987217	0.609551715072944	0.752526661144875	0.0915352926098106	0.50557603645462	0.729880261913817	0.177286980391774	0.20450958048985	0.385847772105063	0.0214499592110889	0.875381869049493	1	0.107201646993053	0.436769529460304	0.634879789966063	0.0857516877819639	0.532420872523574	0.776698127352895	protein_coding
ENSG00000057608	GDI2	GDP dissociation inhibitor 2 [Source:HGNC Symbol;Acc:HGNC:4227]	249.6	294.4	317.6	300.9	307.1	305.1	0.114677109335686	0.211742842455157	0.28468900878575	0.12066173323497	0.1897345332425	0.264677620042957	0.00598462389928478	0.954207794820254	0.980339676861652	0.295689122458651	0.00338895359120399	0.00786846505114552	0.181012013122965	0.094846440341564	0.184405169214449	0.175027389223681	0.105436603299005	0.24388159901675	0.173265344835348	0.108720622202888	0.301889702970719	0.164451723853281	0.126629568432562	0.274239685505773	-0.00176204438833263	0.986509778124121	1	-0.0105756653703998	0.919179106763196	0.959347209995747	-0.00881362098206716	0.932601790432317	0.97955296540861	protein_coding
ENSG00000057663	ATG5	autophagy related 5 [Source:HGNC Symbol;Acc:HGNC:589]	14.8	18.2	20.1	17	17.4	16.8	0.174373575142692	0.144564474624126	0.205795948217394	0.216556872444105	0.0736859017687548	0.119154650034903	0.0421832973014134	0.754305820281056	0.868811141766947	0.24396842377878	0.0464097664155504	0.0788897722006975	0.0695948486360878	0.606889872979755	0.71899196631079	0.0274115513346745	0.838841104626329	0.906693082472298	0.0158159814801189	0.906468173610984	0.957462657583754	-0.0251868509970848	0.851659030581689	0.922706705003708	-0.0115955698545556	0.931431089910705	1	-0.0525984023317593	0.696968938943271	0.828901518163099	-0.0410028324772037	0.761060549728944	0.911688390842994	protein_coding
ENSG00000057757	PITHD1	PITH domain containing 1 [Source:HGNC Symbol;Acc:HGNC:25022]	96.5	108.9	96.4	109.8	108.9	98.4	0.0324131761280232	0.849899889121741	0.88356145484533	-0.247576426921171	0.164123935349541	0.234076026344423	-0.279989603049194	0.168687698795752	0.337187711933307	0.220390925857215	0.205096314841932	0.282037958384011	0.187977749729191	0.348160875970985	0.482838425557497	0.467967352778386	0.0276288662435849	0.0964026153472132	0.40537081350048	0.0524315822676046	0.18722462246835	0.260112530803227	0.199459833334949	0.378306867471295	-0.0625965392779058	0.752023273196685	1	-0.207854821975158	0.300964388201021	0.504383622804966	-0.145258282697253	0.466193797754992	0.728617374460116	protein_coding
ENSG00000057935	MTA3	metastasis associated 1 family member 3 [Source:HGNC Symbol;Acc:HGNC:23784]	23	25.2	38.5	26.7	28.1	35.3	0.0164126288349891	0.850251375016011	0.883813210069681	0.524460760438263	6.01203535913295e-06	3.19240064767884e-05	0.508048131603274	6.39757805433064e-05	0.000708024911433759	0.233064090880706	0.0131719429458795	0.0261867878386728	0.216651462045717	0.0417176245703791	0.0971528549155207	-0.291396669557557	0.00846467530485406	0.0400074057305423	-0.243696595811439	0.0236984369661398	0.106469546071153	0.0943510790935381	0.352016320838422	0.552531434660123	0.0477000737461175	0.635489086569767	1	0.385747748651095	0.00100566685391211	0.00737778010930351	0.338047674904977	0.00296636629388673	0.0249418495090247	protein_coding
ENSG00000058056	USP13	ubiquitin specific peptidase 13 [Source:HGNC Symbol;Acc:HGNC:12611]	24.9	22.4	22.4	21.9	21.1	16.2	-0.255959785893364	0.0997308631518079	0.149739839010269	-0.361847381590451	0.0250222013454085	0.0469518363181978	-0.105887595697088	0.538444059955389	0.719750496479719	-0.175749922392582	0.247807839547196	0.330676319026047	0.080209863500782	0.640508905424728	0.746406377788283	0.18609745919787	0.284993696688041	0.470642741471651	0.108195414043754	0.529735837775447	0.745451414693465	-0.25907063754088	0.142748148624514	0.299402622273936	-0.0779020451541158	0.650105310859434	1	-0.44516809673875	0.0168496979083201	0.0640808705334248	-0.367266051584634	0.0433441013653423	0.169194827147566	protein_coding
ENSG00000058063	ATP11B	ATPase phospholipid transporting 11B (putative) [Source:HGNC Symbol;Acc:HGNC:13553]	30.4	26.2	29.9	26.9	28	26.4	-0.30425865975294	0.269441109549952	0.348555348452931	-0.212928839441756	0.433799350860678	0.522543522615384	0.0913298203111841	0.767853235727705	0.877710591247732	-0.160241889739982	0.55374978021574	0.638037497064655	0.144016770012958	0.642350944850267	0.748013858644866	0.0526869497017741	0.864675179520914	0.922799337359272	0.107556085677404	0.728142190619809	0.864834493979309	0.0285853814348425	0.92628309891223	0.963771309675245	0.0548691359756294	0.859121968495223	1	-0.0241015682669317	0.937841651497734	0.969252902720797	-0.078970704242561	0.798405981199739	0.928071102560243	protein_coding
ENSG00000058091	CDK14	cyclin dependent kinase 14 [Source:HGNC Symbol;Acc:HGNC:8883]	19.1	49.9	69.6	61.9	59.2	42.5	1.29317311473059	9.81730707408409e-06	4.51724638818627e-05	1.6708516531598	2.89779545525586e-07	2.3345518044859e-06	0.37767853842921	0.157646316280979	0.321364807368257	1.72452013976911	1.83291392492282e-07	1.50285929270168e-06	0.431347025038522	0.109596389624268	0.205742949475767	0.0536684866093129	0.836244436052451	0.905338887615138	-0.0288700776293485	0.911417081838898	0.960037309161521	-0.503381191570944	0.06519836283836	0.168805817251152	-0.0825385642386614	0.750801693006674	1	-0.557049678180257	0.0434601442617166	0.130324011974721	-0.474511113941596	0.0806332119880894	0.260075484666949	protein_coding
ENSG00000058262	SEC61A1	SEC61 translocon alpha 1 subunit [Source:HGNC Symbol;Acc:HGNC:18276]	184.2	204.9	240	217.4	236.1	260.4	0.0209155153060701	0.86142687571531	0.892617992402002	0.145671714034899	0.23088770717548	0.311543297781886	0.124756198728829	0.372624913173636	0.571961207068127	0.21623125987558	0.0813112526506949	0.128365714128987	0.19531574456951	0.169321721180749	0.284857237516546	0.0705595458406803	0.611416953821134	0.753678487941901	0.181056359813111	0.200932843780597	0.44202575580095	0.337256419631775	0.0234660091105422	0.0765426470260958	0.110496813972431	0.428609270921943	1	0.266696873791094	0.0661084693560937	0.176416544152283	0.156200059818664	0.267108391794963	0.542504156127717	protein_coding
ENSG00000058272	PPP1R12A	protein phosphatase 1 regulatory subunit 12A [Source:HGNC Symbol;Acc:HGNC:7618]	33.6	34.7	37.1	33.7	32.5	31.4	-0.097090121209352	0.506885610808439	0.586086487497258	-0.103737374381664	0.478693228512983	0.565210370368513	-0.00664725317231239	0.96829620987051	0.987864311009453	0.0236388136871505	0.870324211114793	0.904785016069377	0.120728934896502	0.473670390232832	0.602387950571858	0.127376188068815	0.450004542111987	0.624448276511883	0.0336828713191464	0.840475121914586	0.921581598144374	-0.017471790304225	0.916815904250439	0.958631663283778	-0.0936933167496685	0.577078068138507	1	-0.14484797837304	0.391494379307044	0.595323297189466	-0.0511546616233713	0.760042948805143	0.911183690904601	protein_coding
ENSG00000058453	CROCC	ciliary rootlet coiled-coil, rootletin [Source:HGNC Symbol;Acc:HGNC:21299]	80.6	35.6	63.2	41.5	45.8	58.1	-1.30849656315449	6.90108070905676e-05	0.000251767991842822	-0.582326750506449	0.0296372719816634	0.0543131645326438	0.726169812648039	0.0181335798081575	0.0654176376434849	-1.01106933900933	0.0007957674829633	0.00219831956809048	0.297427224145157	0.300424313398111	0.43409836669652	-0.428742588502882	0.141484476096047	0.297132058544165	-0.279249323270841	0.329348837798611	0.580705320808647	0.0825025608903462	0.770287435789859	0.874137949242636	0.149493265232041	0.598225261952104	1	0.511245149393228	0.0833878154449579	0.208844112132826	0.361751884161187	0.210511286904807	0.474391219228406	protein_coding
ENSG00000058600	POLR3E	RNA polymerase III subunit E [Source:HGNC Symbol;Acc:HGNC:30347]	21.2	21.5	25.3	24.1	24.1	22.9	-0.0856324234140924	0.533024262655116	0.61032995558888	0.0460004734902005	0.735331569777713	0.7927441093303	0.131632896904293	0.406833843367425	0.605996905887415	0.19880668434241	0.152844467243036	0.220281860313098	0.284439107756503	0.0829762285894341	0.166374335325218	0.15280621085221	0.337048221350753	0.523408825491771	0.137410639221524	0.386654733592004	0.633031630968926	0.0733920219617349	0.641367608807538	0.79095971831356	-0.0153955716306858	0.9219397774025	1	-0.079414188890475	0.614507379072977	0.773769162232767	-0.0640186172597893	0.684259568677376	0.868851591535585	protein_coding
ENSG00000058668	ATP2B4	ATPase plasma membrane Ca2+ transporting 4 [Source:HGNC Symbol;Acc:HGNC:817]	61.5	59.9	79.6	74.2	91.2	117.4	-0.131983923440587	0.592173931585505	0.66427503120619	0.174263842333875	0.475475847716543	0.562150408140449	0.306247765774462	0.285268669796881	0.479800122127693	0.273663757807947	0.265719022022653	0.350241368475118	0.405647681248534	0.162036246168496	0.275989051332394	0.0993999154740723	0.724738664143951	0.832441131750112	0.389093020291395	0.178655445573484	0.412197474240535	0.767957495162164	0.0130042376174645	0.0478528716515212	0.289693104817322	0.311084122301806	1	0.668557579688092	0.0273659918658197	0.0919153972742913	0.378864474870769	0.189589385087199	0.444271125721002	protein_coding
ENSG00000058729	RIOK2	RIO kinase 2 [Source:HGNC Symbol;Acc:HGNC:18999]	25.2	25.1	24.2	21.9	21	17.6	-0.115073006803021	0.41162638442588	0.494361303472018	-0.26650295333057	0.068695940327589	0.112432718847545	-0.151429946527549	0.348991542205333	0.548386427862604	-0.164719356203541	0.245860950325605	0.328412240718156	-0.0496463494005194	0.756378218499582	0.838007360211028	0.101783597127029	0.526687017203503	0.690772125030776	0.016661744919071	0.916978309399117	0.962330257978472	-0.237285161374365	0.149858308945105	0.310089963970521	-0.0851218522079584	0.595985363623355	1	-0.339068758501394	0.0455027276209676	0.134675746458617	-0.253946906293436	0.124900551302093	0.344451136620082	protein_coding
ENSG00000058799	YIPF1	Yip1 domain family member 1 [Source:HGNC Symbol;Acc:HGNC:25231]	51.9	39.5	46	34.7	43.7	46.7	-0.534408609157928	0.00387602792284517	0.00880588667760061	-0.419144682751765	0.0176989356107306	0.0348950237641633	0.115263926406163	0.536910241700683	0.718531840594135	-0.554269790114875	0.00301005708040508	0.00707921642662833	-0.019861180956947	0.91503767042381	0.945827125004076	-0.13512510736311	0.470708514413718	0.642594222353546	0.155572562007509	0.406029185698725	0.650326411396377	0.249121449124	0.189649632360944	0.366098961991894	0.290697669370618	0.130157028827925	1	0.38424655648711	0.0503509130631522	0.1449869405228	0.0935488871164913	0.614864719098712	0.833060804684688	protein_coding
ENSG00000058804	NDC1	NDC1 transmembrane nucleoporin [Source:HGNC Symbol;Acc:HGNC:25525]	46.6	62.5	70.4	76.2	78.7	61.6	0.315866355267399	0.00983526453157441	0.0199381133664778	0.384105643493986	0.00242624408167049	0.00619810208681104	0.0682392882265871	0.600774233150215	0.766122136351897	0.728611605208889	2.24672380864724e-06	1.2755364207169e-05	0.41274524994149	0.00463555821761946	0.0162586422604532	0.344505961714903	0.014790608795326	0.0608522528273857	0.37043581160246	0.00954456494704557	0.0534555145925805	0.0267206367528868	0.837110152320535	0.914110491853227	0.0259298498875571	0.841742576824603	1	-0.317785324962016	0.0229863703116656	0.0804995931490842	-0.343715174849573	0.0149706312831098	0.0794647522035352	protein_coding
ENSG00000059122	FLYWCH1	FLYWCH-type zinc finger 1 [Source:HGNC Symbol;Acc:HGNC:25404]	38.1	31.3	41.5	27	29.8	39.1	-0.405650702394153	0.0035109423451747	0.00806026221484164	-0.100773260855778	0.41094614708995	0.50055169166641	0.304877441538375	0.0399068741782716	0.118634721196631	-0.506238401564902	0.000568346296985928	0.00163051655002936	-0.100587699170749	0.475397881189315	0.603670348795315	-0.405465140709124	0.0086424139064933	0.0406100524423395	-0.281853860063354	0.0555079580365069	0.194310532368244	0.127589254951039	0.366337584092158	0.566769916485131	0.12361128064577	0.382123232866875	1	0.533054395660164	0.00110444005735986	0.0079650719390953	0.409443115014394	0.00807600819269562	0.0509087627554368	protein_coding
ENSG00000059145	UNKL	unk like zinc finger [Source:HGNC Symbol;Acc:HGNC:14184]	24	18.9	18.6	16.4	16.9	16.5	-0.472662241117416	0.00174805387613387	0.00435908129599146	-0.597950120328955	0.000209495981432427	0.000718417926570713	-0.125287879211539	0.404343945047592	0.603464329729591	-0.557609057598244	0.000417315796435956	0.0012388731506662	-0.084946816480829	0.570145825946467	0.688115836361008	0.0403410627307102	0.786750165910158	0.87345258394681	0.0568487044292968	0.703072438550492	0.851278887144144	0.0457991561352786	0.758629071221628	0.867671603068721	0.0165076416985866	0.911782351954077	1	0.00545809340456843	0.970776377420544	0.985778428086379	-0.0110495482940182	0.940833040475377	0.981630601500056	protein_coding
ENSG00000059573	ALDH18A1	aldehyde dehydrogenase 18 family member A1 [Source:HGNC Symbol;Acc:HGNC:9722]	126.7	92.1	119.5	142	149.1	135.7	-0.566569211005987	0.000212884691231268	0.000680532339367016	-0.29312230006098	0.0269712703185403	0.0500457275396463	0.273446910945007	0.0651040668395198	0.169962492507779	0.190937702505058	0.127723653165727	0.189308254472146	0.757506913511045	3.45801206490166e-05	0.000262870696179572	0.484060002566038	0.00263935283439529	0.0162722700842016	0.529873152793157	0.00126070844992315	0.010929970470138	0.400882798285615	0.00985671246932193	0.0382367280581248	0.0458131502271193	0.74578879268992	1	-0.083177204280423	0.557491559039043	0.732197304695174	-0.128990354507542	0.366076728187468	0.641139443920212	protein_coding
ENSG00000059588	TARBP1	TAR (HIV-1) RNA binding protein 1 [Source:HGNC Symbol;Acc:HGNC:11568]	41.2	15.5	27	17.3	21.2	26.1	-1.51635747543741	1.3567472474716e-07	1.08012044531602e-06	-0.811216233019161	0.000220645424037463	0.000751710042406602	0.705141242418246	0.00227856297790005	0.0128012803299742	-1.23554088215515	1.96443132174822e-06	1.13357923059768e-05	0.280816593282256	0.174934868064061	0.291600193992558	-0.42432464913599	0.0463303588392877	0.13887941640201	-0.157486374825158	0.436699919481546	0.675962702407089	0.160820234522067	0.426810833949876	0.622697806015637	0.266838274310832	0.195404667989447	1	0.585144883658058	0.00855583188304839	0.0385131530392565	0.318306609347226	0.125205092234879	0.345114411242033	protein_coding
ENSG00000059758	CDK17	cyclin dependent kinase 17 [Source:HGNC Symbol;Acc:HGNC:8750]	25.9	35.5	35.4	31.6	29.4	26.8	0.355825123852263	0.0560841972892388	0.0912207409686854	0.251431846015349	0.167940377613075	0.238509263559579	-0.104393277836915	0.614765500344367	0.777120113757178	0.334697851796522	0.0711736648690289	0.11438296265454	-0.0211272720557411	0.918628696016247	0.947337673696454	0.0832660057811737	0.687893364063183	0.808671118194796	-0.0570196273925741	0.782967908259365	0.892271243375847	-0.183856137396984	0.379379036512153	0.578453536049762	-0.140285633173748	0.500474391737398	1	-0.267122143178158	0.207095633885182	0.395508883550034	-0.12683651000441	0.542064343484488	0.783256333315522	protein_coding
ENSG00000059769	DNAJC25	DnaJ heat shock protein family (Hsp40) member C25 [Source:HGNC Symbol;Acc:HGNC:34187]	25.3	17.8	17.9	18.6	16.8	18.7	-0.627852401440066	0.00165618187115491	0.00416143040787938	-0.716248676423779	0.000536414234964655	0.00165016776353567	-0.0883962749837134	0.652052321975211	0.803095215875776	-0.38047288915112	0.036645999352768	0.064216881276136	0.247379512288946	0.21541080819533	0.339976257203565	0.335775787272659	0.0985136713095356	0.233216332562794	0.138666707837795	0.481142144884463	0.711267570168815	0.287342697614288	0.152899869056031	0.315135498121984	-0.197109079434864	0.319786917979825	1	-0.0484330896583709	0.804148919346594	0.895967742345306	0.148675989776494	0.449836589887506	0.715754394136362	protein_coding
ENSG00000059804	SLC2A3	solute carrier family 2 member 3 [Source:HGNC Symbol;Acc:HGNC:11007]	39.9	13.9	21.6	11	10.4	13.1	-1.63584418088148	7.5698388990378e-08	6.61603919775904e-07	-1.10302063697438	1.11985856397135e-05	5.52885286132909e-05	0.532823543907104	0.018086698315686	0.0652922136785727	-1.83368673629837	1.6317420843573e-08	1.97187128265868e-07	-0.197842555416887	0.349697822628736	0.484512775842676	-0.730666099323991	0.00226732667074998	0.0144389149032518	-0.825713755398254	0.000809167510845864	0.00764219011849695	-0.491627499116248	0.0274570177201615	0.0866586998862564	-0.0950476560742636	0.650863670351903	1	0.239038600207743	0.261169151959963	0.459094404519338	0.334086256282006	0.122155061551867	0.339302880958625	protein_coding
ENSG00000059915	PSD	pleckstrin and Sec7 domain containing [Source:HGNC Symbol;Acc:HGNC:9507]	21.9	33.6	30.6	12.8	11.1	7.9	0.460010624492187	0.0342022981037587	0.0595346063128082	0.226603603129338	0.278142208179365	0.363651763891983	-0.233407021362849	0.335009456410646	0.533303918549152	-0.810723805434971	0.00124728252877952	0.003271789618403	-1.27073442992716	4.62958188582495e-05	0.000336732836310857	-1.03732740856431	0.00038080925314715	0.00347477698314688	-1.25446040372237	5.3906613477891e-05	0.00078594773067991	-1.72747625371308	1.16843823074667e-06	1.97207492201909e-05	-0.217132995158062	0.375048892021499	1	-0.690148845148768	0.0100622694030124	0.0434321500206375	-0.473015849990706	0.0642183940330473	0.223492727748674	protein_coding
ENSG00000060069	CTDP1	CTD phosphatase subunit 1 [Source:HGNC Symbol;Acc:HGNC:2498]	21.3	27.1	24	18.5	21.1	18.9	0.227966559651593	0.072194420021698	0.113507543497747	-0.0483141744555672	0.693964528659826	0.759182169411416	-0.27628073410716	0.062276081269111	0.1647214065173	-0.206810172202039	0.106343273302851	0.161771040176292	-0.434776731853632	0.00582344722226844	0.0196083544641521	-0.158495997746471	0.270385610216502	0.454692140571048	0.00434293906127429	0.975464177074215	0.989113984281872	-0.13370305536276	0.349840829059731	0.550250619169921	0.162838936807746	0.258007510183253	1	0.024792942383711	0.860949713773134	0.927287675161931	-0.138045994424035	0.334890337224969	0.612856617674794	protein_coding
ENSG00000060138	YBX3	Y-box binding protein 3 [Source:HGNC Symbol;Acc:HGNC:2428]	49.5	19	27.5	32.2	31.7	41.6	-1.49395434687624	1.01394919720032e-08	1.18801047605304e-07	-1.06805402028892	1.01433550458689e-06	6.84507127448474e-06	0.425900326587311	0.0187730172365402	0.0669624786449633	-0.576141985075742	0.000903543624301585	0.00245424471234879	0.917812361800493	2.77326707768921e-05	0.0002192711754482	0.491912035213182	0.00787315299228874	0.0378534078894786	0.42859981916138	0.0179245754011322	0.0863852338780646	0.833697166491237	7.99833413865299e-05	0.000692689152050778	-0.0633122160518015	0.704948082549346	1	0.341785131278055	0.052178738419901	0.148875599349105	0.405097347329856	0.0239804953160535	0.111966684598692	protein_coding
ENSG00000060237	WNK1	WNK lysine deficient protein kinase 1 [Source:HGNC Symbol;Acc:HGNC:14540]	84.9	79.1	89.6	71.3	74.3	73.5	-0.189605243102811	0.568708576827529	0.643083360984986	-0.112703878974001	0.733209159993185	0.791411325508344	0.0769013641288092	0.839524062127688	0.919977266048294	-0.25167677818806	0.452067987737902	0.543011154795713	-0.0620715350852494	0.870155441992903	0.915628227358014	-0.138972899214059	0.71481264850339	0.826561232471666	-0.0818831510103115	0.829298332039591	0.917288598354642	-0.086140471567553	0.820582334502089	0.903752861968822	0.0570897482037471	0.880488075135255	1	0.0528324276465056	0.889334309096196	0.942989471032618	-0.00425732055724153	0.991050308050479	0.997255211008912	protein_coding
ENSG00000060339	CCAR1	cell division cycle and apoptosis regulator 1 [Source:HGNC Symbol;Acc:HGNC:24236]	76.2	95.7	104.4	115.5	104.8	90	0.160059349254361	0.495587345628718	0.575533418909053	0.184127868937235	0.433601238421279	0.522421641135147	0.0240685196828743	0.929234125664204	0.96839870882811	0.599201796548115	0.0164009828082556	0.0317285823195364	0.439142447293755	0.117968268533918	0.217098672197236	0.41507392761088	0.138025920469518	0.291954944377511	0.222619398138999	0.415775026571671	0.658728356341141	0.00969486509851987	0.971461255408266	0.985798956095057	-0.192454529471881	0.480627643867406	1	-0.40537906251236	0.146918634674946	0.313766662800053	-0.212924533040479	0.436033774726791	0.704802573803951	protein_coding
ENSG00000060491	OGFR	opioid growth factor receptor [Source:HGNC Symbol;Acc:HGNC:15768]	84	58	60.1	53.2	52.6	52.8	-0.691356485612798	0.00283510035965495	0.00667259646510347	-0.74067612463886	0.00166504485679017	0.00446025684053019	-0.0493196390260624	0.829276713146366	0.914137931201499	-0.702792224118078	0.00251526575492122	0.00606190669120899	-0.0114357385052807	0.96011545870836	0.975132339940671	0.0378839005207817	0.868463225803311	0.925410695796345	0.00520000377322448	0.981851935459939	0.992346789876969	0.0306972297126064	0.893201074329572	0.945972893877962	-0.0326838967475573	0.886389452059111	1	-0.00718667080817534	0.974930014007293	0.988246060136959	0.0254972259393819	0.911214550662326	0.971733812799047	protein_coding
ENSG00000060656	PTPRU	protein tyrosine phosphatase receptor type U [Source:HGNC Symbol;Acc:HGNC:9683]	115.3	121	52.4	31.6	37.5	48.6	-0.0462157256352957	0.764511744594027	0.815502731121575	-1.35547702159876	1.04894384529687e-07	9.80368383503188e-07	-1.30926129596346	6.89580266656646e-07	1.72065174869928e-05	-1.88490712416366	9.96104445138832e-10	2.03873579410757e-08	-1.83869139852836	5.44924088415117e-09	1.97553309093812e-07	-0.529430102564902	0.00751444648071723	0.0365416797433735	-0.28422878195199	0.123161305860388	0.326940593409393	0.104623500423327	0.558765233372543	0.732026823723922	0.245201320612912	0.180559167223579	1	0.634053602988229	0.00202387150810103	0.0126493925065657	0.388852282375317	0.0400390569481531	0.160205768818284	protein_coding
ENSG00000060688	SNRNP40	small nuclear ribonucleoprotein U5 subunit 40 [Source:HGNC Symbol;Acc:HGNC:30857]	53.3	63.9	63	75	68.9	49.4	0.120655585175286	0.461895727059745	0.543116283239693	-0.00398044285117963	0.98058295312154	0.986581270640411	-0.124636028026466	0.511567226387789	0.699022266835473	0.521503687148433	0.0039453436382882	0.00900766185928861	0.400848101973147	0.0449420344569395	0.102651187333558	0.525484129999612	0.0112301653650642	0.0495715380255863	0.359547206771561	0.0691482813385131	0.223427050739978	-0.118349618523073	0.533153805073967	0.712678891719657	-0.165936923228052	0.383915274231121	1	-0.643833748522685	0.00280676879521434	0.0163600016762151	-0.477896825294634	0.0193795103601897	0.0965844529849581	protein_coding
ENSG00000060718	COL11A1	collagen type XI alpha 1 chain [Source:HGNC Symbol;Acc:HGNC:2186]	105.7	144.8	218.4	231.1	240.6	259.1	0.362181614781815	0.178087443496532	0.24558600203799	0.852679591533236	0.00352833080977705	0.00859827895452676	0.490497976751421	0.122649950754816	0.269483225133118	1.13836301326717	0.000268349433540878	0.000840391631013453	0.776181398485357	0.0197842271824216	0.053529312133965	0.285683421733936	0.357400121178255	0.543069500923898	0.333961575155079	0.284127034001809	0.535125219892282	0.450442147684519	0.153981746041111	0.316759650348439	0.0482781534211432	0.874892634488037	1	0.164758725950583	0.592471219107232	0.757585380920904	0.11648057252944	0.704515307371324	0.880247406094844	protein_coding
ENSG00000060749	QSER1	glutamine and serine rich 1 [Source:HGNC Symbol;Acc:HGNC:26154]	32	47	45.7	41.4	40.1	36.2	0.465259493297012	0.088171817355745	0.13478775785431	0.322030289229347	0.230394195494373	0.311007158703332	-0.143229204067665	0.642103426068511	0.79703441548455	0.393522924499066	0.14576467038745	0.21145423968192	-0.0717365687979462	0.815537404512892	0.879768825146913	0.071492635269719	0.816170625683794	0.892571041371746	0.00748786604517035	0.980557195826318	0.991906237444678	-0.132945212771899	0.666150744915869	0.806211930729393	-0.0640047692245486	0.83511746593089	1	-0.204437848041617	0.508697467775896	0.693687349310831	-0.140433078817069	0.648706303690577	0.850675578209829	protein_coding
ENSG00000060762	MPC1	mitochondrial pyruvate carrier 1 [Source:HGNC Symbol;Acc:HGNC:21606]	27.7	30.1	43.2	46.1	46.6	46.8	-0.0132566743046956	0.952430056805452	0.963393280480911	0.408808382329568	0.0732301341846227	0.118607436605346	0.422065056634264	0.111173312419392	0.251301731931938	0.808032992750841	0.00126920869969412	0.00332122276506784	0.821289667055536	0.00438807439042227	0.0155151486592472	0.399224610421272	0.12891362554689	0.279595317091532	0.347248369247423	0.182774476244847	0.417530447358426	0.35696174479229	0.171487698951384	0.34189699190443	-0.051976241173849	0.837851540529085	1	-0.0422628656289827	0.86783341085985	0.93130672464279	0.0097133755448663	0.969452493716509	0.991130790671601	protein_coding
ENSG00000061273	HDAC7	histone deacetylase 7 [Source:HGNC Symbol;Acc:HGNC:14067]	87.3	26.5	34.8	26.5	29.1	24.1	-1.84659408537317	4.10254890635712e-11	1.21491049939356e-09	-1.5588938155885	5.28666594930605e-10	1.22114431049042e-08	0.287700269784676	0.0597309419445349	0.159872471494982	-1.74408915324972	9.79251762984348e-11	3.33062243884286e-09	0.102504932123453	0.48391711989833	0.611190119640377	-0.185195337661222	0.212495337317553	0.387748234859216	-0.0516454821664676	0.722646563799684	0.862403941539277	-0.31171114367705	0.0430146442683488	0.123232142265454	0.133549855494755	0.363799090393163	1	-0.126515806015828	0.389308229970068	0.593782011426808	-0.260065661510582	0.0861393046480569	0.271255985983289	protein_coding
ENSG00000061676	NCKAP1	NCK associated protein 1 [Source:HGNC Symbol;Acc:HGNC:7666]	45.7	51	54	40.9	44.4	38.1	0.0698586658833281	0.786491219076791	0.833231327562091	0.0510322775125756	0.84317733203656	0.880763245797477	-0.0188263883707526	0.949674061357273	0.978292552120652	-0.108766993039162	0.67584359691538	0.745410308221336	-0.17862565892249	0.551417303497971	0.671780167288931	-0.159799270551737	0.593742491027391	0.741329910225628	-0.0720732628483514	0.809228035185135	0.906240497554534	-0.290770147349095	0.336311210439272	0.536750168946065	0.0877260077033857	0.769008491311278	1	-0.130970876797358	0.661596653016529	0.804493967257597	-0.218696884500744	0.467005044898656	0.729064064819668	protein_coding
ENSG00000061794	MRPS35	mitochondrial ribosomal protein S35 [Source:HGNC Symbol;Acc:HGNC:16635]	65.9	90.1	92	86.7	86.7	81.5	0.329217444787637	0.0291623604204946	0.0518103731061397	0.25769782139418	0.0808929897061419	0.128939151277465	-0.0715196233934578	0.664809968802404	0.812311069717076	0.451664996200311	0.00428135638393084	0.00968185333871017	0.122447551412674	0.460592044691558	0.590522279420173	0.193967174806131	0.247795150037346	0.429662174901217	0.143486418801025	0.388376214892777	0.634372665784555	0.055600065241308	0.736032487976387	0.852134419167277	-0.0504807560051063	0.759471854028869	1	-0.138367109564823	0.405479734520495	0.607960496755587	-0.0878863535597171	0.594936138653763	0.819784095446178	protein_coding
ENSG00000061918	GUCY1B1	guanylate cyclase 1 soluble subunit beta 1 [Source:HGNC Symbol;Acc:HGNC:4687]	36	51.4	41.5	33.6	38.6	21.6	0.415598595592623	0.0261703383760959	0.0471159337716396	0.00431454574070685	0.980551058732733	0.986581270640411	-0.411284049851917	0.0559442653335758	0.152180825400166	-0.0560192204930765	0.752864238993664	0.810187146774612	-0.4716178160857	0.0310081363455136	0.0765685028360735	-0.0603337662337833	0.768312634662008	0.861321985013521	0.112801426953526	0.582442774537025	0.779827845857569	-0.721052286972277	0.002226249037939	0.0113481149730251	0.173135193187309	0.402003682832761	1	-0.660718520738494	0.00433959565328496	0.022785827941403	-0.833853713925803	0.000645936612661423	0.00808370672610105	protein_coding
ENSG00000061936	SFSWAP	splicing factor SWAP [Source:HGNC Symbol;Acc:HGNC:10790]	35.3	41.3	39.3	33.4	33.4	35.8	0.0764564002644304	0.648301037986265	0.715716404714763	-0.0938130240704428	0.57877718853322	0.657411195039946	-0.170269424334873	0.384107056570189	0.5832302241581	-0.0976263946999637	0.563831382594535	0.647577043981463	-0.174082794964394	0.373957964608096	0.508410521293895	-0.00381337062952092	0.984288237557869	0.990749572587621	-0.0301654807025811	0.876218812993913	0.940526911584921	0.0819975147683191	0.672623886686486	0.810889921252146	-0.0263521100730602	0.891796029309224	1	0.0858108853978401	0.658543697593716	0.802535577233554	0.1121629954709	0.564179727496837	0.79876628265115	protein_coding
ENSG00000061938	TNK2	tyrosine kinase non receptor 2 [Source:HGNC Symbol;Acc:HGNC:19297]	23.9	11.3	15	10	10.5	9.4	-1.2054350676397	3.8350983816952e-07	2.64772441219597e-06	-0.902323090399583	1.44902188847264e-05	6.93583034775433e-05	0.303111977240117	0.0955466045106043	0.225170244619146	-1.27327799668486	1.86196214270332e-07	1.52050837804899e-06	-0.067842929045161	0.699186066816793	0.792842381258204	-0.370954906285278	0.0453403196952732	0.136773811409118	-0.316398870759539	0.0829203305000008	0.252113355369408	-0.46250743432127	0.0152029579366232	0.0542043278670916	0.054556035525739	0.755843992043807	1	-0.0915525280359923	0.602942472583679	0.765188084310647	-0.146108563561731	0.408716591991468	0.680615160178321	protein_coding
ENSG00000061987	MON2	MON2 homolog, regulator of endosome-to-Golgi trafficking [Source:HGNC Symbol;Acc:HGNC:29177]	20	17.4	19.5	14.8	15.1	16.4	-0.295546041389346	0.198108767237163	0.268749111289344	-0.228225294509938	0.314449257541446	0.402018664124902	0.0673207468794077	0.792841035656032	0.892408402751297	-0.40969915948319	0.0818866996995269	0.129073984122587	-0.114153118093845	0.656980761566525	0.760068827545016	-0.181473864973252	0.481985833403483	0.652578233905063	-0.175434934744777	0.496307820491352	0.723218663139378	-0.0410044536036431	0.872827313163594	0.934408812748667	0.00603893022847529	0.981208510639487	1	0.140469411369609	0.585279403671902	0.752921730155201	0.134430481141134	0.601228480803329	0.823688775869409	protein_coding
ENSG00000062194	GPBP1	GC-rich promoter binding protein 1 [Source:HGNC Symbol;Acc:HGNC:29520]	80.3	95.4	99.3	92.6	94.8	81.9	0.13401718254281	0.0759020895793685	0.118621775218327	0.0888581178309289	0.228871722583	0.309365230099024	-0.0451590647118814	0.591651726827398	0.759842475859587	0.228516055095792	0.00463992202698271	0.0103852296863626	0.0944988725529819	0.267901755747531	0.398975119400002	0.139657937264863	0.108142310932441	0.248127291821576	0.147376792504929	0.0911879940872025	0.269300214866845	-0.0598508253082817	0.478464303167724	0.667624452696057	0.00771885524006558	0.92666382946829	1	-0.199508762573145	0.0264582293089966	0.0895360212844635	-0.207227617813211	0.0217660835539004	0.105306943441956	protein_coding
ENSG00000062485	CS	citrate synthase [Source:HGNC Symbol;Acc:HGNC:2422]	132.5	137.3	137.3	162.2	155.2	177.7	-0.062959257259836	0.548320479905456	0.624087979698108	-0.165629584871312	0.126010023512021	0.187611056184702	-0.102670327611476	0.397782194431635	0.597030663568784	0.329864196652505	0.00429624063287984	0.0097087232415142	0.392823453912341	0.00377660731372101	0.0137191560673006	0.495493781523817	0.000540841607193588	0.00462691425752017	0.394066304008318	0.00368923836016415	0.0256344198734397	0.599712731210005	7.68537147185255e-05	0.000670613984502881	-0.101427477515499	0.403279684120391	1	0.104218949686189	0.390673673624776	0.594858520466994	0.205646427201687	0.0994778418319635	0.296653859199745	protein_coding
ENSG00000062598	ELMO2	engulfment and cell motility 2 [Source:HGNC Symbol;Acc:HGNC:17233]	38.6	43.4	48.3	38.2	39.5	39	0.0565387425614461	0.508828585863983	0.587996669870979	0.108149919617265	0.21238491754004	0.290701069305418	0.051611177055819	0.601255710065646	0.766515535985978	0.00371249618677982	0.965283391029679	0.976028212717083	-0.0528262463746663	0.593055297299657	0.708408993836366	-0.104437423430485	0.296028086064226	0.481554124992719	-0.0793506966986225	0.424095051615286	0.664828523018024	-0.0870378215702982	0.381467857193512	0.580135307121558	0.0250867267318628	0.7990787177762	1	0.0173996018601872	0.859808217706982	0.92667189405944	-0.00768712487167568	0.937756088556513	0.981015670022661	protein_coding
ENSG00000062650	WAPL	WAPL cohesin release factor [Source:HGNC Symbol;Acc:HGNC:23293]	45.3	68.2	65.5	61.6	62.1	48	0.492770785949966	0.011414060384618	0.0227255193152185	0.331943362903888	0.0756442862545879	0.121882657145036	-0.160827423046077	0.444752443670748	0.641098534520132	0.460460314536748	0.0170649106594769	0.0328689897118639	-0.0323104714132179	0.877025666677561	0.920521129796137	0.128516951632859	0.540314886838528	0.700926781554249	0.123471409220939	0.55609472855257	0.762821139495687	-0.239069624724067	0.260886373947232	0.45494734473175	-0.00504554241191987	0.98071654527671	1	-0.367586576356927	0.0912285154623351	0.223326853370249	-0.362541033945007	0.0953494233098388	0.2889292870319	protein_coding
ENSG00000062716	VMP1	vacuole membrane protein 1 [Source:HGNC Symbol;Acc:HGNC:29559]	24.4	26.5	30.8	33.1	31.6	35.4	0.00740900854872145	0.958343568380924	0.967619405342273	0.118642030095776	0.405223420433694	0.495055344540415	0.111233021547055	0.499584458508575	0.68917166706127	0.498747631709239	0.00186107553634349	0.00464593644389964	0.491338623160518	0.00694049757253647	0.0226892246765754	0.380105601613463	0.0299107348345514	0.102016448021396	0.26537349578397	0.117134108064423	0.31623981825717	0.435614464592395	0.0145374491197345	0.0522811420856288	-0.114732105829493	0.485836096022088	1	0.0555088629789318	0.734555626505989	0.854024729278981	0.170240968808425	0.304707599666744	0.582532354308893	protein_coding
ENSG00000062725	APPBP2	amyloid beta precursor protein binding protein 2 [Source:HGNC Symbol;Acc:HGNC:622]	33.6	41.4	41.1	38.4	38.5	35.2	0.201982269167547	0.238677053878897	0.314725924332726	0.089610606676715	0.596996193921324	0.673892171147297	-0.112371662490832	0.567289341257335	0.74204855910617	0.2317065530802	0.178725240753084	0.251353258914206	0.0297242839126532	0.879227527203597	0.922054085312943	0.142095946403485	0.470783816860112	0.642617423996276	0.12037653068456	0.540293874694739	0.752131869129508	-0.0048626979598367	0.980163089890535	0.989473586273447	-0.0217194157189251	0.911582408637044	1	-0.146958644363322	0.456022586188055	0.649927650601557	-0.125239228644397	0.524288819717049	0.77114763267579	protein_coding
ENSG00000062822	POLD1	DNA polymerase delta 1, catalytic subunit [Source:HGNC Symbol;Acc:HGNC:9175]	74.6	76.9	80.8	73.5	78.6	53.1	-0.0857241925475472	0.633950556989374	0.70275240339786	-0.11712071102393	0.516941497444219	0.60102301518484	-0.0313965184763826	0.879205816000917	0.940887664747499	-0.0544024255627119	0.761853750423609	0.817629980791142	0.0313217669848352	0.879519185012599	0.922205327212669	0.0627182854612178	0.761711164171634	0.857594389240142	0.163356605615442	0.432914713561533	0.672889225105473	-0.389259159273958	0.0722790537164017	0.182207673766838	0.100638320154225	0.627223335297063	1	-0.451977444735176	0.0397894134313103	0.122055592064287	-0.552615764889401	0.0143364505778276	0.077140122926088	protein_coding
ENSG00000063046	EIF4B	eukaryotic translation initiation factor 4B [Source:HGNC Symbol;Acc:HGNC:3285]	341.4	337.2	355.7	411.6	414.7	476.9	-0.130977965003113	0.189988602569367	0.259475100510524	-0.156909202747877	0.120349491888631	0.180312354924691	-0.0259312377447634	0.81721373812979	0.906713026269167	0.28892671665773	0.0067235954080569	0.0144393430937537	0.419904681660844	0.00127303107036823	0.00553770228054451	0.445835919405607	0.000750757364556959	0.00602973684904458	0.43573818425309	0.000921866571086513	0.00852239027324061	0.641096020165193	1.5671414046166e-05	0.000171790572008446	-0.0100977351525177	0.928231209801548	1	0.195260100759585	0.0939691018681413	0.227999160880249	0.205357835912103	0.0793195546660586	0.257378663334437	protein_coding
ENSG00000063127	SLC6A16	solute carrier family 6 member 16 [Source:HGNC Symbol;Acc:HGNC:13622]	21.9	8.8	9.9	16.3	18.2	17	-1.43798576068362	2.0782756381581e-10	4.67996738307534e-09	-1.36228144100499	4.67159878126884e-10	1.10654839999697e-08	0.0757043196786303	0.559708050423177	0.736792432469381	-0.423611288090055	0.0011348545500167	0.00301651540674339	1.01437447259357	2.11078369829947e-07	3.80384651627543e-06	0.938670152914936	6.18295213399769e-07	1.78997717585391e-05	1.07613024789729	8.49887221791228e-08	4.36248459972774e-06	0.99884685362143	2.52330729079467e-07	5.54175578340268e-06	0.137460094982353	0.286679612202725	1	0.0601767007064939	0.636850837769989	0.789000168255532	-0.0772833942758589	0.544278286445305	0.784632276527651	protein_coding
ENSG00000063169	BICRA	BRD4 interacting chromatin remodeling complex associated protein [Source:HGNC Symbol;Acc:HGNC:4332]	21.4	31.5	32.5	25.8	23.4	24	0.432223153945876	0.00581684240336916	0.0125907469370524	0.375408248544289	0.0143491429200896	0.0290813852939244	-0.0568149054015873	0.730292656998865	0.854421271419294	0.260634557975997	0.0778845891233043	0.123704903883567	-0.171588595969879	0.304654715920039	0.438420698198315	-0.114773690568292	0.488792430614227	0.658661956046457	-0.276761081648204	0.105464299552315	0.29620501293406	-0.230009223181125	0.173637697452604	0.344822885054182	-0.161987391079912	0.332185550566028	1	-0.115235532612833	0.487410664949768	0.676766255180145	0.0467518584670785	0.776916631486558	0.919078505597466	protein_coding
ENSG00000063176	SPHK2	sphingosine kinase 2 [Source:HGNC Symbol;Acc:HGNC:18859]	26.2	29.3	32.9	22.4	23.5	22.3	0.0248184399854625	0.841685153709562	0.877334144554533	0.0887170886789134	0.476825987656032	0.563499444117116	0.0638986486934509	0.656816272455579	0.806505339408738	-0.227868859819947	0.082117435590008	0.129373167305353	-0.25268729980541	0.0912349435842067	0.17892465322148	-0.316585948498861	0.0381586285359839	0.121310826739741	-0.274607935255624	0.067983138410887	0.220904213216566	-0.340703065676163	0.0268970852221462	0.0852722014386791	0.0419780132432372	0.77064800242847	1	-0.024117117177302	0.866918186433798	0.930759354565489	-0.0660951304205392	0.646603988891513	0.849718782216098	protein_coding
ENSG00000063177	RPL18	ribosomal protein L18 [Source:HGNC Symbol;Acc:HGNC:10310]	772.7	504	429.2	686.1	621.5	694.8	-0.79676333888836	0.02989910820438	0.0529389707136028	-1.13229665234909	0.0039936938666489	0.00958783016033349	-0.335533313460726	0.386161326384599	0.585012881693299	-0.144051114787479	0.666375697975689	0.737899518941482	0.652712224100881	0.101829749146148	0.194699094234052	0.988245537561607	0.0181210524554803	0.0708240989008123	0.770533662986345	0.0571176325154137	0.198013507749083	0.935942522956682	0.0240491833495698	0.0780268947461982	-0.217711874575262	0.571274679607772	1	-0.0523030146049249	0.891306337880577	0.943966213217466	0.165408859970337	0.666426711085632	0.860108222518012	protein_coding
ENSG00000063180	CA11	carbonic anhydrase 11 [Source:HGNC Symbol;Acc:HGNC:1370]	70.5	43.4	77.8	88	98.1	165.7	-0.857624811221168	0.000598472678187027	0.00168466308036317	-0.114695189552755	0.573499601924515	0.652884254278496	0.742929621668413	0.00483105965372311	0.0231584356777495	0.33438491975881	0.106137180857142	0.161503112862707	1.19200973097998	6.91258084723019e-05	0.000473599659825699	0.449080109311565	0.0665462863154186	0.178046063216491	0.558456529602562	0.0257831520232009	0.113469729195192	1.32306558130756	1.98341061609696e-05	0.00021029354919129	0.109376420290997	0.639347321314768	1	0.873985471995999	0.00129877266547417	0.00897046357456294	0.764609051705002	0.0036939306454962	0.0291636545932754	protein_coding
ENSG00000063241	ISOC2	isochorismatase domain containing 2 [Source:HGNC Symbol;Acc:HGNC:26278]	25.6	10.3	15.1	12.2	12.8	16.3	-1.49699168208634	0.000473041185028731	0.00137096306161132	-1.05426069206697	0.00655816164719712	0.0147460597515687	0.442730990019367	0.26289964301023	0.454536390914501	-1.0733405598341	0.00594906498784202	0.0129490671679227	0.423651122252239	0.284407870734938	0.41718142628261	-0.0190798677671279	0.96070886345106	0.979411792150901	-0.000164488014210082	0.99966026344335	0.99991830540852	0.360954443468133	0.355670588526731	0.556136907794674	0.0189153797529178	0.961073067091199	1	0.380034311235261	0.332635313116407	0.537408111288887	0.361118931482343	0.355764351227992	0.631571562912319	protein_coding
ENSG00000063244	U2AF2	U2 small nuclear RNA auxiliary factor 2 [Source:HGNC Symbol;Acc:HGNC:23156]	202.5	271.7	329.6	296.3	299.7	284	0.312379455783271	0.00469078262419361	0.0104211684873024	0.48874225088936	7.48878257773103e-05	0.000294255469014175	0.176362795106089	0.137458226232967	0.292040736430055	0.558320778499548	1.53975292975031e-05	6.87653591832916e-05	0.245941322716277	0.043699758521558	0.100438009315575	0.069578527610188	0.54761562916475	0.707067570479841	0.0715229695178382	0.536568750591018	0.749397955282557	0.00546998936369493	0.962104710241519	0.981096812556453	0.00194444190765018	0.986524938929957	1	-0.0641085382464931	0.579263241291547	0.748780549712987	-0.0660529801541433	0.567885369020628	0.801219803268972	protein_coding
ENSG00000063245	EPN1	epsin 1 [Source:HGNC Symbol;Acc:HGNC:21604]	30.7	40.3	39.9	36.3	35.5	37.1	0.249028328500282	0.0808786226763915	0.125189206400017	0.132089957334039	0.34200811917745	0.430847625943139	-0.116938371166243	0.466133714894621	0.660966368204904	0.249272023499539	0.0806680551880637	0.127537086568476	0.000243694999257437	0.998779273903884	0.999892395501944	0.117182066165501	0.465292738668191	0.638139803412674	0.0465131564062106	0.770529821318641	0.886424523721174	0.121821657605992	0.448019834933882	0.64080846018972	-0.07066890975929	0.658184435742125	1	0.00463959144049115	0.976763274269861	0.989058453260858	0.0753085011997811	0.637384784380453	0.844818404794413	protein_coding
ENSG00000063322	MED29	mediator complex subunit 29 [Source:HGNC Symbol;Acc:HGNC:23074]	64.9	69.2	72.6	73.9	74.8	73.6	-0.0338439940532057	0.66634077688431	0.731734856115349	-0.0662835100703107	0.402311518874921	0.492092817057916	-0.0324395160171049	0.719803454659838	0.848238466014697	0.19242188196327	0.0213990498259924	0.04019998101969	0.226265876016476	0.0201953453853245	0.0543234968450029	0.258705392033581	0.00924166421687419	0.0427182586399768	0.253617734847004	0.0104439733810694	0.0572048121946174	0.238824386041578	0.0149446671425226	0.0534843976195636	-0.00508765718657719	0.955037430569944	1	-0.0198810059920029	0.825732899610151	0.907817723111207	-0.0147933488054258	0.869782403122225	0.954234745289949	protein_coding
ENSG00000063587	ZNF275	zinc finger protein 275 [Source:HGNC Symbol;Acc:HGNC:13069]	20	18.5	17.8	16.2	13.7	11.1	-0.224345568096295	0.127050788320627	0.184144129340991	-0.380109260419279	0.0147748850106251	0.0298395098347235	-0.155763692322983	0.345442908661432	0.544764107104915	-0.298108790085117	0.0483360978360885	0.0817260123826936	-0.073763221988822	0.652080356348338	0.755799198826926	0.0820004703341615	0.616587725274602	0.757568915650839	-0.179024213533065	0.280758743539119	0.531692214134927	-0.467159499617215	0.00955264013119827	0.03728197656676	-0.261024683867227	0.122464143498327	1	-0.549159969951376	0.00314076282171173	0.0178248487414029	-0.288135286084149	0.0909968241898839	0.281432220796908	protein_coding
ENSG00000063601	MTMR1	myotubularin related protein 1 [Source:HGNC Symbol;Acc:HGNC:7449]	19.3	45.5	36.4	31.4	31	27	1.13082498061011	3.19259695161529e-08	3.1747294041001e-07	0.70652200571245	2.3629146258469e-05	0.000106839951301226	-0.424302974897655	0.0104797600971323	0.0424782945170105	0.714659140042713	2.07689265857405e-05	8.93594395861728e-05	-0.416165840567393	0.0118358583137876	0.0352178861015149	0.00813713433026231	0.957034697481281	0.977184200840931	-0.0307557028415112	0.838670708630073	0.920765996403105	-0.21597256988673	0.16417705373549	0.331366718493214	-0.0388928371717735	0.797018124934169	1	-0.224109704216993	0.149914890757016	0.318190321429534	-0.185216867045219	0.229706876868896	0.498073017579882	protein_coding
ENSG00000063660	GPC1	glypican 1 [Source:HGNC Symbol;Acc:HGNC:4449]	124.8	93.2	102	76.5	86.3	86.4	-0.549654169743721	0.000303061780609291	0.000926139847036785	-0.519885639770154	0.000513332428632568	0.00158853053369569	0.029768529973567	0.83413266362226	0.917114853672537	-0.72626721020101	1.49570557196444e-05	6.69918653548285e-05	-0.17661304045729	0.223569146452865	0.349098548593063	-0.206381570430857	0.15792896232906	0.319713708764063	-0.0430404192980511	0.762227908005101	0.882383255846512	-0.0211454437480201	0.88172041739234	0.939333230821714	0.163341151132806	0.2589436118121	1	0.185236126682837	0.202681362308551	0.389766287722045	0.021894975550031	0.877574812227421	0.957585850918151	protein_coding
ENSG00000063854	HAGH	hydroxyacylglutathione hydrolase [Source:HGNC Symbol;Acc:HGNC:4805]	27	26.2	23.8	19.3	18.7	17.7	-0.18846965053451	0.310320843219118	0.392182094263711	-0.426844594873238	0.0308462421416645	0.0562545555141634	-0.238374944338728	0.265044770110201	0.456873066507521	-0.456671414578633	0.0223402175682908	0.0417256529815979	-0.268201764044123	0.212530249154989	0.336572144817533	-0.0298268197053947	0.887377126834787	0.937413012490363	-0.116106409748729	0.58275186170445	0.77997345886939	-0.189485552781439	0.373551812292224	0.572942444787798	-0.086279590043334	0.682936428726537	1	-0.159658733076045	0.452546437304748	0.64771384834739	-0.0733791430327106	0.728130678595953	0.892945557588882	protein_coding
ENSG00000063978	RNF4	ring finger protein 4 [Source:HGNC Symbol;Acc:HGNC:10067]	31.6	54.5	39.8	39.5	35.2	31.8	0.677686804017739	5.9633704582463e-06	2.92452947950817e-05	0.120005135446028	0.292322875532812	0.378761805792936	-0.557681668571711	0.000370435569689543	0.00295927506240624	0.354129458994961	0.0045571603431763	0.0102197955046904	-0.323557345022779	0.0210256276941019	0.056136620572314	0.234124323548933	0.0844129593456165	0.20898379109773	0.0419216151601799	0.747661921405834	0.874473563157953	-0.099001277004728	0.450487944862893	0.643059908227078	-0.192202708388753	0.15125165884971	1	-0.333125600553661	0.0180993429285802	0.0677269788966012	-0.140922892164908	0.286611945624397	0.563500553112948	protein_coding
ENSG00000064102	INTS13	integrator complex subunit 13 [Source:HGNC Symbol;Acc:HGNC:20174]	26.5	33.7	41.5	36.3	37.2	33.8	0.236059747289106	0.0198148829961065	0.0369492380537476	0.435385182372468	0.000150427912429774	0.000537874594444276	0.199325435083363	0.0798579049507797	0.197099241335549	0.497038983333692	3.41528871888355e-05	0.000138574161344111	0.260979236044587	0.0257767386549177	0.0659095649746321	0.0616538009612238	0.573282255310671	0.727068851370166	0.0601128637005828	0.582519681011053	0.779827845857569	-0.0766881995643746	0.484528312112487	0.672302263670025	-0.00154093726064096	0.988720560909799	1	-0.138342000525598	0.214408240645924	0.404631331651061	-0.136801063264957	0.21898747115557	0.485108702714676	protein_coding
ENSG00000064115	TM7SF3	transmembrane 7 superfamily member 3 [Source:HGNC Symbol;Acc:HGNC:23049]	42.6	32.9	47.8	40.5	48	49.2	-0.480348180503921	0.000478566887897829	0.00138523952925528	-0.0434880897827513	0.701095146277949	0.764964398418798	0.436860090721169	0.00315766532872121	0.0166252981765201	-0.0372519664288975	0.742308747237054	0.802030747348876	0.443096214075023	0.00284658478558566	0.0108246541387899	0.00623612335385375	0.961856374095257	0.979964318395182	0.222709162853563	0.0998232431619766	0.285780786626701	0.26350020797533	0.0548308961946117	0.148851705938663	0.216473039499709	0.109173298435157	1	0.257264084621477	0.0603839998891083	0.165243617802864	0.0407910451217677	0.754430358553024	0.907723739987211	protein_coding
ENSG00000064199	SPA17	sperm autoantigenic protein 17 [Source:HGNC Symbol;Acc:HGNC:11210]	12.3	10.2	15.1	13.6	14.9	12.6	-0.365992210279719	0.00615128335139571	0.0132172891041485	0.0906968727069726	0.444020130060628	0.5321475961606	0.456689082986691	0.00317069025896718	0.0166775832131556	0.18290231954737	0.130957626922583	0.193321817740459	0.548894529827088	0.000687852103665793	0.00329147104592252	0.0922054468403969	0.500894027340525	0.669380279609555	0.195620737471851	0.161402746990799	0.387428891937979	-0.0413511626835487	0.761555046458831	0.869174813773309	0.103415290631454	0.450745132530957	1	-0.133556609523946	0.333226266724917	0.537879156102145	-0.2369719001554	0.0939550385483656	0.28662811400341	protein_coding
ENSG00000064300	NGFR	nerve growth factor receptor [Source:HGNC Symbol;Acc:HGNC:7809]	86.6	191.5	96.7	25.4	21.3	10	1.03394809759262	2.74817240466756e-08	2.79994956591492e-07	-0.0534788239628678	0.654042981119365	0.724280594597563	-1.08742692155549	2.07816135772414e-07	6.51197499865147e-06	-1.75612619314145	3.61531508789014e-11	1.52432098382775e-09	-2.79007429073407	9.3680203651193e-14	8.41508451575634e-11	-1.70264736917858	2.52536386938455e-10	5.72482676142881e-08	-1.98278045719914	2.24494869467151e-11	1.20995251480479e-08	-3.05364192392278	2.58840945115281e-14	4.18519924156897e-11	-0.280133088020557	0.0554377737237071	0.788815886490751	-1.3509945547442	1.16657930859741e-08	8.30943649370554e-07	-1.07086146672364	3.57313226076236e-07	2.44804981035028e-05	protein_coding
ENSG00000064309	CDON	cell adhesion associated, oncogene regulated [Source:HGNC Symbol;Acc:HGNC:17104]	157.3	68.9	66.2	108.6	120.5	122.7	-1.29139016936171	6.86850148707441e-06	3.31710873788848e-05	-1.45094041830852	1.6649119644161e-06	1.0503301425144e-05	-0.159550248946808	0.491097245620332	0.68200897691811	-0.524786812728727	0.0173650632453459	0.0333859343179546	0.766603356632986	0.00339730176274788	0.0125241614687347	0.926153605579794	0.000721805550096616	0.00585887245959447	1.06289792550765	0.000193694913166485	0.00230114111020492	1.10005623356146	0.000136204419694732	0.00108433740130188	0.136744319927857	0.554039954547911	1	0.173902627981666	0.453124458977784	0.647999869769726	0.0371583080538091	0.871649462030822	0.955102881407246	protein_coding
ENSG00000064313	TAF2	TATA-box binding protein associated factor 2 [Source:HGNC Symbol;Acc:HGNC:11536]	18.1	34.3	34.6	30.2	30.1	27	0.822578330790897	0.000225016769180436	0.000713122767734962	0.733795421170659	0.000694650908727536	0.0020658102893536	-0.0887829096202376	0.68136753511154	0.823552917531505	0.769962092236855	0.00044227437451241	0.00130447543989259	-0.0526162385540417	0.807559757202416	0.874716609568002	0.036166671066196	0.866988169558221	0.924509115187422	0.00378719181663495	0.985996173108412	0.994359890412893	-0.147002031190536	0.498679456644984	0.684222709973504	-0.032379479249561	0.880818804915464	1	-0.183168702256732	0.401158330698484	0.603837780040591	-0.150789223007171	0.487908961668682	0.744877726486726	protein_coding
ENSG00000064393	HIPK2	homeodomain interacting protein kinase 2 [Source:HGNC Symbol;Acc:HGNC:14402]	54.7	94.3	94.8	87	103.2	148.6	0.684424210880147	0.00698821712801857	0.0147934646167756	0.587968661651746	0.0178729704149686	0.0352038078498753	-0.0964555492284009	0.721340558570965	0.84924678170552	0.670275284793861	0.00804376991041277	0.0168930660711085	-0.0141489260862864	0.958201092110321	0.974019788364321	0.0823066231421145	0.760761197030199	0.857129204344618	0.312833481445803	0.255438122947232	0.505674972702758	0.853659599993232	0.00501750108529087	0.0221419145873548	0.230526858303689	0.398023609339834	1	0.771352976851118	0.00977479491411405	0.0425041286572012	0.540826118547429	0.0574920337348487	0.206437640119646	protein_coding
ENSG00000064419	TNPO3	transportin 3 [Source:HGNC Symbol;Acc:HGNC:17103]	67.7	80.5	92.8	75	74.9	72	0.128559407194566	0.220332483954402	0.294158693176346	0.22960347456018	0.0350070520827912	0.0628362594501167	0.101044067365614	0.400972178795889	0.600251750666672	0.143412533539779	0.173561118469439	0.245373275531685	0.0148531263452133	0.900849826160286	0.936624494141741	-0.0861909410204005	0.472675825448148	0.644463734013922	-0.100442702052338	0.403739663948146	0.648590822292854	-0.15162042980805	0.213004801256839	0.396568728673536	-0.014251761031937	0.904845628836548	1	-0.0654294887876492	0.584640479242967	0.752631521407606	-0.0511777277557122	0.668403449828047	0.86131109956814	protein_coding
ENSG00000064490	RFXANK	regulatory factor X associated ankyrin containing protein [Source:HGNC Symbol;Acc:HGNC:9987]	72.2	44.6	55.1	51.4	55.2	61.6	-0.876805240179991	0.0106526365563257	0.0213567861722542	-0.673768885854422	0.0402061723258444	0.0708780637087416	0.203036354325569	0.561879762738906	0.738551088715115	-0.495532797502725	0.118954225298144	0.177826448672864	0.381272442677266	0.282200485633094	0.414879576352781	0.178236088351697	0.609948802382716	0.752844441658483	0.228237327930605	0.514201792434366	0.735560482388417	0.397469425146539	0.261733328380537	0.455684142434393	0.0500012395789076	0.885728489470473	1	0.219233336794842	0.530717596824534	0.711894211303791	0.169232097215935	0.627272097169763	0.838281059520448	protein_coding
ENSG00000064545	TMEM161A	transmembrane protein 161A [Source:HGNC Symbol;Acc:HGNC:26020]	49.4	22.3	32.1	32.8	33.6	41.5	-1.30453941649117	1.74984628199148e-05	7.51082148487395e-05	-0.884960283714234	0.000827920096148825	0.00240205276056529	0.419579132776941	0.108098736015121	0.246488289751586	-0.579634635512414	0.0161005525378813	0.0312108660814054	0.72490478097876	0.00918174555965389	0.0285499315296238	0.305325648201819	0.232860369334138	0.412842029798649	0.291512536312353	0.253446213646847	0.503999080681508	0.603992083153394	0.0250103041909971	0.0804919602834858	-0.0138131118894661	0.95601695089477	1	0.298666434951575	0.241803797683098	0.437868250054654	0.312479546841041	0.221173687649082	0.487813034456147	protein_coding
ENSG00000064547	LPAR2	lysophosphatidic acid receptor 2 [Source:HGNC Symbol;Acc:HGNC:3168]	79	95.4	84.6	71.8	84.8	83.1	0.112645817691398	0.58358506343848	0.656370818776905	-0.160286634928542	0.442262929592358	0.530407158328055	-0.27293245261994	0.258835505384145	0.450060359883454	-0.14063606454137	0.499403404680226	0.588288915217439	-0.253281882232768	0.293785476554352	0.426947453748635	0.019650570387172	0.934081176795498	0.964042394915841	0.220229137618764	0.359281292922672	0.607023952483458	0.205315627688861	0.392046199700329	0.590168047942893	0.200578567231592	0.403075709526732	1	0.185665057301689	0.438337655670451	0.636104968096887	-0.014913509929903	0.949887585841508	0.985039274978921	protein_coding
ENSG00000064601	CTSA	cathepsin A [Source:HGNC Symbol;Acc:HGNC:9251]	14.8	17.5	48	30.4	34.6	72.5	0.108225285171827	0.346906786544456	0.429029817319666	1.46511560009209	4.09210403844283e-11	1.59434289632728e-09	1.35689031492026	3.77213122152281e-09	2.6289478327932e-07	1.0580296288374	9.88297205737359e-09	1.30022599833746e-07	0.949804343665573	7.41056970775933e-07	1.09626259473706e-05	-0.407085971254685	0.00529475680771706	0.0282023724940573	-0.256144730391516	0.061533681065895	0.207711500867319	0.825121391164161	4.38322383819126e-06	5.85669311569573e-05	0.150941240863168	0.25645872057337	1	1.23220736241885	1.55118039233124e-08	1.06727811760016e-06	1.08126612155568	1.06801623003023e-07	9.98193897303975e-06	protein_coding
ENSG00000064607	SUGP2	SURP and G-patch domain containing 2 [Source:HGNC Symbol;Acc:HGNC:18641]	120.7	117.4	144.3	103.8	107	107.2	-0.164534041718074	0.317944443005874	0.399915353284444	0.0319996524833624	0.842737737157429	0.880507743666545	0.196533694201436	0.299082417937559	0.495680977412094	-0.240042087527694	0.152430586471686	0.219842132964114	-0.0755080458096208	0.686146997660536	0.782005413771284	-0.272041740011057	0.156187030267	0.317340633617491	-0.237530157525616	0.212601619044763	0.454823442489384	-0.217617347545466	0.251829240884462	0.444619676333355	0.0345115824854412	0.853208727973453	1	0.0544243924655904	0.770610005736123	0.876415079323864	0.0199128099801492	0.914943791391055	0.973214388734239	protein_coding
ENSG00000064651	SLC12A2	solute carrier family 12 member 2 [Source:HGNC Symbol;Acc:HGNC:10911]	17.6	30.5	30.2	21.6	24.4	24.5	0.690180896134403	0.000927866131706716	0.00248553139224087	0.573017057760752	0.00426438957635273	0.010139505921684	-0.117163838373651	0.577795521982517	0.750030169792494	0.31341235804035	0.0941302980985084	0.145701013780852	-0.376768538094053	0.0853248422965041	0.170072660042442	-0.259604699720402	0.225711089823141	0.403351305410075	-0.100049490210737	0.634320897460893	0.810824412905134	-0.0907772171357722	0.665862040216287	0.806130142804592	0.159555209509665	0.450830553115571	1	0.16882748258463	0.425382550568246	0.624592304770974	0.00927227307496516	0.964736912762118	0.990024824984176	protein_coding
ENSG00000064652	SNX24	sorting nexin 24 [Source:HGNC Symbol;Acc:HGNC:21533]	37.7	26.1	31.3	33.6	34	31	-0.642965260986051	1.89042159258005e-05	8.02935539037057e-05	-0.485679927068756	0.000374745220005896	0.00120318813786246	0.157285333917294	0.232041853021716	0.41892415380841	-0.116008408205167	0.306867768192101	0.395389668013235	0.526956852780884	0.000587142286003751	0.00287769130718237	0.36967151886359	0.00919670900182988	0.0425835016754259	0.347690719582376	0.0133097204402451	0.0686653820301761	0.215459394026683	0.106744926765492	0.24206994682626	-0.0219807992812137	0.864387636395447	1	-0.154212124836906	0.239951662989673	0.435440902231203	-0.132231325555692	0.310884543624566	0.58874352141785	protein_coding
ENSG00000064666	CNN2	calponin 2 [Source:HGNC Symbol;Acc:HGNC:2156]	374.3	121.6	212.9	220.5	258.5	338	-1.76337979539443	1.36912983932497e-09	2.21153450270185e-08	-1.05972604618664	1.59668967055665e-06	1.01282366744725e-05	0.703653749207788	0.000580141884236491	0.00427543943765717	-0.75047046334435	9.21973454052854e-05	0.000330321045392878	1.01290933205008	1.14821658843444e-05	0.000104594445174064	0.309255582842294	0.0835858143975559	0.207675642160868	0.498140022024597	0.00852793661114754	0.0489833772879732	0.894966832901856	4.85125265211364e-05	0.000448740870320511	0.188884439182303	0.277913794876015	1	0.585711250059562	0.00272079743125903	0.015997299514919	0.396826810877259	0.0302364103458914	0.131850538775984	protein_coding
ENSG00000064687	ABCA7	ATP binding cassette subfamily A member 7 [Source:HGNC Symbol;Acc:HGNC:37]	32	24.6	24	12.1	17.8	30	-0.52571039370962	0.0399870830433514	0.068176740558803	-0.658179800220189	0.0129874499223304	0.0267032143685352	-0.132469406510569	0.628360947830076	0.787655489996473	-1.45807147451458	1.45764171068738e-05	6.54683578336231e-05	-0.932361080804958	0.00294168492210672	0.0111209033213803	-0.799891674294389	0.00853925461491639	0.0402305384232468	-0.246298053626237	0.372641698290453	0.62045552668709	0.536491908183765	0.0615550859283931	0.161755921400323	0.553593620668151	0.0558674612973536	0.790307070618469	1.33638358247815	0.000114174732242089	0.00131863660401596	0.782789961810002	0.00951732349123355	0.0573557569073012	protein_coding
ENSG00000064703	DDX20	DEAD-box helicase 20 [Source:HGNC Symbol;Acc:HGNC:2743]	18.2	28.7	24.1	24.9	23	19.5	0.549995004641867	7.03171676193818e-05	0.000256129372209458	0.197900419800732	0.0871880197680146	0.13762316270928	-0.352094584841135	0.0124552264114316	0.0489758161105148	0.481892631849742	0.000294965987494991	0.000914711363982836	-0.0681023727921249	0.598557422429147	0.713092495200017	0.283992212049011	0.0382823638045105	0.121584667129273	0.148112111291163	0.259298678048448	0.510669954368496	-0.0894735137273586	0.491209296714791	0.677733861129914	-0.135880100757847	0.299308903658895	1	-0.373465725776369	0.00874595679821331	0.0390968690821982	-0.237585625018522	0.0780891991131932	0.255281896575257	protein_coding
ENSG00000064726	BTBD1	BTB domain containing 1 [Source:HGNC Symbol;Acc:HGNC:1120]	62	76.6	72.7	59.3	62.6	59.2	0.206407935189938	0.219231314321908	0.292978851249767	0.0287834059728229	0.862081663314374	0.896283334241905	-0.177624529217115	0.35899949100047	0.558731617093714	-0.0150607700340541	0.927733120242168	0.94807968785208	-0.221468705223992	0.256125143127553	0.386781699474482	-0.0438441760068769	0.819052469010893	0.89415319620375	-0.00196147761861294	0.991824096478642	0.996136643019017	-0.0724429954891303	0.705709443424379	0.833195764200714	0.041882698388264	0.827033742266447	1	-0.0285988194822534	0.881371488789133	0.938261329589857	-0.0704815178705174	0.713336474222398	0.884349272219156	protein_coding
ENSG00000064763	FAR2	fatty acyl-CoA reductase 2 [Source:HGNC Symbol;Acc:HGNC:25531]	12.9	33.4	26.4	27.9	37.7	32.6	1.28027392559472	0.00171625493159827	0.00429236287533062	0.833650557271207	0.029397084689363	0.0539341271238295	-0.446623368323514	0.297370842274547	0.493653916708126	1.15223328983282	0.004006946943757	0.00913669794579141	-0.128040635761903	0.761498397840732	0.841776686585547	0.318582732561612	0.454062407813737	0.627874375433191	0.728964936351896	0.0973929505250175	0.280853685935261	0.523792581579769	0.224425826360805	0.411282011382508	0.410382203790284	0.33658498137408	1	0.205209849018158	0.627368530714476	0.783314422634932	-0.205172354772127	0.626809950601134	0.838009764450945	protein_coding
ENSG00000064932	SBNO2	strawberry notch homolog 2 [Source:HGNC Symbol;Acc:HGNC:29158]	26.4	26.2	27.7	19.4	20.9	27.4	-0.122426825807689	0.518869509587913	0.59695468197858	-0.148935620662785	0.434251501169487	0.522971288724075	-0.0265087948550962	0.902721941058672	0.954456722416102	-0.464900391805215	0.0241129380549684	0.0446089354016915	-0.342473565997526	0.127447895500561	0.230478136936425	-0.31596477114243	0.157620847810281	0.319289838166428	-0.218983549269946	0.319845976001463	0.570753230631904	0.194057959704799	0.375953199014161	0.575315850355856	0.0969812218724839	0.656531086527097	1	0.510022730847229	0.0285596472388656	0.0949517718876643	0.413041508974745	0.0695244309269746	0.236362599591727	protein_coding
ENSG00000064933	PMS1	PMS1 homolog 1, mismatch repair system component [Source:HGNC Symbol;Acc:HGNC:9121]	22.8	19.3	32.8	29.5	29.3	26.7	-0.346710372529243	0.0205564047375	0.0381603338921513	0.318126416756565	0.0276305516534057	0.0511165205588005	0.664836789285808	0.000449676664866448	0.0034905530457156	0.421075565209088	0.00513845953196635	0.0113719890736879	0.767785937738331	0.000105305599220722	0.000677281715910841	0.102949148452522	0.515465112126987	0.681930567663333	0.0569805289235831	0.717650334282778	0.859978378049229	-0.0769216380404801	0.626122161625146	0.781014703059474	-0.0459686195289391	0.770475809617233	1	-0.179870786493002	0.261727721690548	0.459487028448911	-0.133902166964063	0.399566225314837	0.671881585396386	protein_coding
ENSG00000064961	HMG20B	high mobility group 20B [Source:HGNC Symbol;Acc:HGNC:5002]	90.7	88.8	99.4	111.3	113.2	131.6	-0.178111806176939	0.300688935345594	0.382370381093426	-0.11845278919623	0.486572340227204	0.572631790460271	0.0596590169807089	0.759229840413489	0.871874097275974	0.30648750812921	0.0779613682866054	0.123814690484837	0.484599314306149	0.0210411305736578	0.0561594652105436	0.42494029732544	0.0397067336433111	0.124663723549262	0.405697703547931	0.0484031532382322	0.177226128783736	0.632857627812276	0.00395826959839981	0.0182748648807593	-0.0192425937775089	0.921090309853662	1	0.207917330486836	0.291921248571046	0.494196907982959	0.227159924264345	0.250856419653084	0.523705287200866	protein_coding
ENSG00000064995	TAF11	TATA-box binding protein associated factor 11 [Source:HGNC Symbol;Acc:HGNC:11544]	77.3	91.5	93.9	96.6	92.5	81.6	0.115310259231706	0.371889667533661	0.454572424731763	0.0491846796012965	0.701433905358728	0.765179113192908	-0.0661255796304098	0.655946809947641	0.805804890597432	0.369527528943244	0.00822166966467766	0.0172130230231999	0.254217269711538	0.0984005083062327	0.189476934477013	0.320342849341948	0.0413579738550395	0.128229545400217	0.207292078079958	0.172357818345413	0.403599357686747	0.0298659864764412	0.840224558403677	0.91558016231195	-0.11305077126199	0.448441987085865	1	-0.290476862865506	0.0618425533687175	0.168112347918425	-0.177426091603517	0.239699997616066	0.509865378637931	protein_coding
[truncated: 9,081 more rows]

## Sheet: Supplemental_Table_4b (1153)
Ensembl_ID	Gene.name	Gene.description	Mean_W4ROs_TPM	Mean_W6ROs_TPM	Mean_hiRPCp0_TPM	Mean_hiRPCp2_TPM	Mean_hiRPCp3_TPM	Mean_hiRPCp4_TPM	Log2_FC_W6ROs.v.W4ROs	pval_W6ROs.v.W4ROs	FDR_W6ROs.v.W4ROs	Log2_FC_hiRPCp0.v.W4ROs	pval_hiRPCp0.v.W4ROs	FDR_hiRPCp0.v.W4ROs	Log2_FC_hiRPCp0.v.W6ROs	pval_hiRPCp0.v.W6ROs	FDR_hiRPCp0.v.W6ROs	Log2_FC_hiRPCp2.v.W4ROs	pval_hiRPCp2.v.W4ROs	FDR_hiRPCp2.v.W4ROs	Log2_FC_hiRPCp2.v.W6ROs	pval_hiRPCp2.v.W6ROs	FDR_hiRPCp2.v.W6ROs	Log2_FC_hiRPCp2.v.hiRPCp0	pval_hiRPCp2.v.hiRPCp0	FDR_hiRPCp2.v.hiRPCp0	Log2_FC_hiRPCp3.v.hiRPCp0	pval_hiRPCp3.v.hiRPCp0	FDR_hiRPCp3.v.hiRPCp0	Log2_FC_hiRPCp4.v.hiRPCp0	pval_hiRPCp4.v.hiRPCp0	FDR_hiRPCp4.v.hiRPCp0	Log2_FC_hiRPCp3.v.hiRPCp2	pval_hiRPCp3.v.hiRPCp2	FDR_hiRPCp3.v.hiRPCp2	Log2_FC_hiRPCp4.v.hiRPCp2	pval_hiRPCp4.v.hiRPCp2	FDR_hiRPCp4.v.hiRPCp2	Log2_FC_hiRPCp4.v.hiRPCp3	pval_hiRPCp4.v.hiRPCp3	FDR_hiRPCp4.v.hiRPCp3	Gene.type
[truncated: 1,153 more rows]

[truncated: 5 more sheets: Supplemental_Table_4c (622), Supplemental_Table_4d (940), Supplemental_Table_4e_GO, Supplemental_Table_4f (322), Supplemental_Table_4g (788)]
