# Supplementary material for: Bankable human iPSC-derived retinal progenitors represent a valuable source of multipotent cells
Source: Commun Biol. 2023 Jul 21;6:762. doi: 10.1038/s42003-023-04956-2 (PMC10362027; doi:10.1038/s42003-023-04956-2)
Supplement: Supplementary file 7 — Supplementary Data 5 [file 42003_2023_4956_MOESM7_ESM.xlsx]

## Sheet: Supplemental_Table_5a
Ensembl_ID	Gene.name	Gene.description	Mean_W4ROs_TPM	Mean_W6ROs_TPM	Mean_hiRPCp0_TPM	Mean_hiRPCp2_TPM	Mean_hiRPCp3_TPM	Mean_hiRPCp4_TPM	Log2_FC_W6ROs.v.W4ROs	pval_W6ROs.v.W4ROs	FDR_W6ROs.v.W4ROs	Log2_FC_hiRPCp0.v.W4ROs	pval_hiRPCp0.v.W4ROs	FDR_hiRPCp0.v.W4ROs	Log2_FC_hiRPCp0.v.W6ROs	pval_hiRPCp0.v.W6ROs	FDR_hiRPCp0.v.W6ROs	Log2_FC_hiRPCp2.v.W4ROs	pval_hiRPCp2.v.W4ROs	FDR_hiRPCp2.v.W4ROs	Log2_FC_hiRPCp2.v.W6ROs	pval_hiRPCp2.v.W6ROs	FDR_hiRPCp2.v.W6ROs	Log2_FC_hiRPCp2.v.hiRPCp0	pval_hiRPCp2.v.hiRPCp0	FDR_hiRPCp2.v.hiRPCp0	Log2_FC_hiRPCp3.v.hiRPCp0	pval_hiRPCp3.v.hiRPCp0	FDR_hiRPCp3.v.hiRPCp0	Log2_FC_hiRPCp4.v.hiRPCp0	pval_hiRPCp4.v.hiRPCp0	FDR_hiRPCp4.v.hiRPCp0	Log2_FC_hiRPCp3.v.hiRPCp2	pval_hiRPCp3.v.hiRPCp2	FDR_hiRPCp3.v.hiRPCp2	Log2_FC_hiRPCp4.v.hiRPCp2	pval_hiRPCp4.v.hiRPCp2	FDR_hiRPCp4.v.hiRPCp2	Log2_FC_hiRPCp4.v.hiRPCp3	pval_hiRPCp4.v.hiRPCp3	FDR_hiRPCp4.v.hiRPCp3	Gene.type
ENSG00000167552	TUBA1A	tubulin alpha 1a [Source:HGNC Symbol;Acc:HGNC:20766]	1547.1	5707.4	3742.5	2529	2763.2	2097.2	1.73505453720597	7.76799112432756E-08	6.77242409379736E-07	1.02361273564265	0.0000872531061167424	0.000336063714340545	-0.711441801563323	0.00931733792041317	0.038887980597615	0.734272928333611	0.00217070679779537	0.00532435652511429	-1.00078160887236	0.000696225342063077	0.00332759904103396	-0.289339807309036	0.25098384140032	0.433340064591163	-0.211935203518458	0.396301142380887	0.641225991349697	-0.602744814172549	0.0238410405750684	0.0774690082512621	0.077404603790578	0.754584854022976	1	-0.313405006863513	0.21518901546711	0.405287267453431	-0.390809610654091	0.126636659509744	0.347402128879039	protein_coding
ENSG00000138061	CYP1B1	cytochrome P450 family 1 subfamily B member 1 [Source:HGNC Symbol;Acc:HGNC:2597]	1393.4	665.6	925.8	2050.6	1851.9	2078.1	-1.15901369125511	0.0000593256271933253	0.000220210299836749	-0.786334367540452	0.00209201709738497	0.00541820029595027	0.372679323714655	0.14619290001653	0.305518030291751	0.593675917569001	0.0104220894981486	0.0212476062407722	1.75268960882411	1.49545822466555E-06	0.0000194373505101425	1.38001028510945	0.0000275328232011582	0.00040536081644614	1.2117310981834	0.000114410991120553	0.00146934973425593	1.38226945851717	0.0000270210419740797	0.000273577475065057	-0.168279186926048	0.501331347371683	1	0.0022591734077186	0.992750246879088	0.997252655429173	0.170538360333767	0.495676349194634	0.750697417925564	protein_coding
ENSG00000163331	DAPL1	death associated protein like 1 [Source:HGNC Symbol;Acc:HGNC:21490]	1049.1	357	451.3	977.7	810.4	515.6	-1.72276781610649	0.000058688048619337	0.000218043901223819	-1.48785895184944	0.000244288874222562	0.000823068724172661	0.234908864257047	0.514823791466169	0.700526647111375	-0.0439831716791952	0.887324417490594	0.91774761762972	1.67878464442729	0.000195410096888782	0.00113817934315372	1.44387578017025	0.000787132977500167	0.00623574380852533	1.08452641412637	0.006950039699135	0.0418685513767936	0.432930735337609	0.236694116697561	0.426941897911967	-0.359349366043878	0.322369316002163	1	-1.01094504483264	0.0107816301394506	0.0457914835105799	-0.651595678788759	0.0822450061331773	0.263507562079024	protein_coding
ENSG00000113140	SPARC	secreted protein acidic and cysteine rich [Source:HGNC Symbol;Acc:HGNC:11219]	734.4	199.2	461.7	511.8	697.7	853.3	-1.9971706358273	1.4020597481504E-11	5.43642783401532E-10	-0.886119151161315	1.82354257330125E-06	0.0000113490607650916	1.11105148466599	3.95177714380139E-07	0.000010866715074511	-0.480717798371332	0.00132603662677725	0.00344650156218637	1.51645283745597	4.04712763359722E-09	1.56925675557874E-07	0.405401352789984	0.0114133503213899	0.050174676820705	0.817037446630691	0.0000213539716986387	0.000376523847759312	1.11570181460065	3.69826202407344E-07	7.56926565408145E-06	0.411636093840708	0.010387083988565	0.335897522022215	0.710300461810666	0.00010439882322884	0.00122944251477576	0.298664367969959	0.0526644048119091	0.1945022296491	protein_coding
ENSG00000074800	ENO1	enolase 1 [Source:HGNC Symbol;Acc:HGNC:3350]	590.4	1625.2	454	434.7	399.2	353.1	1.29741705893997	4.52411780959216E-06	0.0000230032895796527	-0.644773537810711	0.0078340971055898	0.0172245738510037	-1.94219059675068	3.35858098389978E-07	9.64562982747345E-06	-0.453122721410674	0.0483561222100594	0.081742826974851	-1.75053978035064	1.32060579119947E-06	0.0000175384244863714	0.191650816400038	0.440225487943879	0.615904475834665	0.0344580017913724	0.88871424823765	0.947614130820006	-0.132035737970528	0.593265805761338	0.757283872531387	-0.157192814608665	0.525552758709369	1	-0.323686554370566	0.199281214109393	0.385454724819475	-0.1664937397619	0.501664670649344	0.755252891967342	protein_coding
ENSG00000152661	GJA1	gap junction protein alpha 1 [Source:HGNC Symbol;Acc:HGNC:4274]	501.8	42.2	245.2	834.7	1466.7	2791.2	-3.67038401991564	2.93089684376947E-09	4.17232675038121E-08	-1.23943231894398	0.000617627779847542	0.00187011677384923	2.43095170097165	1.31025971043959E-06	0.0000287847680137196	0.78974477254534	0.0104069022698555	0.0212246724017777	4.46012879246098	4.99386392562434E-10	3.17626309319761E-08	2.02917709148932	0.0000109991655456291	0.000193520683032946	2.81013770954863	1.99743834719048E-07	8.28693552413554E-06	3.73823169338369	4.83381851918084E-09	2.31236720818447E-07	0.780960618059311	0.0289575882970172	0.571036675037733	1.70905460189437	0.0000732139356892736	0.000935807214355624	0.928093983835059	0.0114309606434037	0.0654487261484399	protein_coding
ENSG00000175745	NR2F1	nuclear receptor subfamily 2 group F member 1 [Source:HGNC Symbol;Acc:HGNC:7975]	470.5	215.9	446.4	566.4	733.8	865.3	-1.24063039419428	5.73182042630751E-09	7.29746491913119E-08	-0.294945063210902	0.0216722270562427	0.0415384351911319	0.94568533098338	0.0000013289268395138	0.0000291552483963345	0.290713627052499	0.0207619368277547	0.0391038752777802	1.53134402124678	1.09466024478931E-09	5.86078195297958E-08	0.585658690263401	0.000361205504233283	0.00332214550508985	0.932541883395573	1.59286320137516E-06	0.0000439732244994375	1.18069949284762	5.70947610925094E-08	1.64895697304491E-06	0.346883193132172	0.0185117725876542	0.455496410441986	0.595040802584218	0.000308481496751778	0.00288481048061278	0.248157609452046	0.080631727913228	0.260075484666949	protein_coding
ENSG00000141756	FKBP10	FKBP prolyl isomerase 10 [Source:HGNC Symbol;Acc:HGNC:18169]	453.4	116.5	286.8	326.2	326.1	472.8	-2.10660419453406	4.8996376056492E-11	1.41216114876545E-09	-0.908785259391971	6.34142029645758E-06	0.00003338795987412	1.19781893514209	7.57025281867265E-07	0.0000184886423470425	-0.482128087030898	0.00334018055459366	0.00777147431207123	1.62447610750316	9.51080863007753E-09	3.08795712328762E-07	0.426657172361073	0.0168587960164482	0.0669096398600763	0.398619385236097	0.0242108080684431	0.108169261027537	0.94695392738025	0.0000153725409809425	0.000168857754837541	-0.0280377871249761	0.864642112884281	1	0.520296755019177	0.00481655026902216	0.0247334655027516	0.548334542144153	0.00328336184709369	0.0267719000028532	protein_coding
ENSG00000076716	GPC4	glypican 4 [Source:HGNC Symbol;Acc:HGNC:4452]	426.6	94.5	143.5	229.2	258.6	243.4	-2.27715818204778	2.41929870096073E-10	5.30768530472646E-09	-1.77781063763226	8.20751413775233E-09	1.17025834297458E-07	0.499347544415518	0.0172317486358056	0.0629650042242579	-0.868557689987012	0.000072825056437528	0.00026957608460128	1.40860049206077	8.0135250576542E-07	0.0000117046690747255	0.90925294764525	0.000151989176588045	0.0016427225910776	1.06260669390643	0.0000273857040780583	0.000455554988928111	0.980630320091285	0.0000677870149328387	0.000602555384523952	0.153353746261182	0.430260033755921	1	0.0713773724460348	0.71164120225546	0.837935231522614	-0.0819763738151471	0.671319524222173	0.862852470148504	protein_coding
ENSG00000088882	CPXM1	carboxypeptidase X. M14 family member 1 [Source:HGNC Symbol;Acc:HGNC:15771]	418.1	140.2	884	595.9	490.6	1291	-1.72157881108661	1.91097580349902E-09	2.9399208151071E-08	0.833446313204306	0.0000134375071144049	0.0000648763966953757	2.55502512429092	1.83276212975093E-11	4.75670042209211E-09	0.500680151616084	0.00254528095037067	0.00612414181047006	2.22225896270269	1.57104872363482E-10	1.24452752075524E-08	-0.332766161588222	0.0638576567473667	0.173066451885379	-0.637602725571434	0.00135588931410039	0.0116369434419801	0.772295875981622	0.000229287137074181	0.00169182078416055	-0.304836563983211	0.0872901496861483	0.923083342233703	1.10506203756984	3.72114465452777E-06	0.000089004715856597	1.40989860155306	1.3694679097105E-07	0.0000120341992565811	protein_coding
ENSG00000064666	CNN2	calponin 2 [Source:HGNC Symbol;Acc:HGNC:2156]	374.3	121.6	212.9	220.5	258.5	338	-1.76337979539443	1.36912983932497E-09	2.21153450270185E-08	-1.05972604618664	1.59668967055665E-06	0.0000101282366744725	0.703653749207788	0.000580141884236491	0.00427543943765717	-0.75047046334435	0.0000921973454052854	0.000330321045392878	1.01290933205008	0.0000114821658843444	0.000104594445174064	0.309255582842294	0.0835858143975559	0.207675642160868	0.498140022024597	0.00852793661114754	0.0489833772879732	0.894966832901856	0.0000485125265211364	0.000448740870320511	0.188884439182303	0.277913794876015	1	0.585711250059562	0.00272079743125903	0.015997299514919	0.396826810877259	0.0302364103458914	0.131850538775984	protein_coding
ENSG00000196924	FLNA	filamin A [Source:HGNC Symbol;Acc:HGNC:3754]	369	192.2	421.7	441.1	516	606.6	-1.05412996730963	0.000574103500037168	0.0016245501386246	-0.0249242266608946	0.919179856284187	0.941284901123944	1.02920574064873	0.00179122271485488	0.0106011274072066	0.225160331798708	0.360419869272187	0.451737738568667	1.27929029910834	0.000257920708346734	0.00143457858041222	0.250084558459603	0.382735139762533	0.56681118106067	0.476543814780692	0.105677866629304	0.296409572418054	0.728700804064176	0.0180842083521376	0.0623196003507488	0.226459256321089	0.428355145810529	1	0.478616245604573	0.104272339240908	0.246164323724083	0.252156989283484	0.378848647923042	0.653955779680545	protein_coding
ENSG00000110092	CCND1	cyclin D1 [Source:HGNC Symbol;Acc:HGNC:1582]	337.9	1166.5	313.6	221.1	240.8	208.4	1.67311087410879	8.55010727937988E-12	3.74652261789413E-10	-0.324100743748283	0.0133171903531252	0.0272874985197924	-1.99721161785707	1.76003305393045E-11	4.66524171295106E-09	-0.614430492672044	0.0000650082580790341	0.00024393560568111	-2.28754136678083	2.01074782396337E-12	5.80567527958281E-10	-0.290329748923761	0.0451284437076038	0.136261775220961	-0.178776049438187	0.201779422582354	0.442742771574715	-0.375612945712661	0.0121582244401685	0.045327722151968	0.111553699485573	0.419459953801292	1	-0.0852831967889007	0.53559338685729	0.715348543870439	-0.196836896274474	0.161892928936813	0.403086967659275	protein_coding
ENSG00000135069	PSAT1	phosphoserine aminotransferase 1 [Source:HGNC Symbol;Acc:HGNC:19129]	295.3	85.3	188	220.8	235.7	350	-1.89699464763529	0.000592215005475434	0.00166908217248253	-0.860784935871614	0.0618312259534677	0.102675074804535	1.03620971176368	0.0472860269068769	0.134370433929225	-0.35869082113317	0.407126311083986	0.498472309852867	1.53830382650212	0.00578283742231255	0.0195089360924617	0.502094114738444	0.311606598372935	0.497862360582212	0.552546076520381	0.266995793779171	0.518746698138913	1.12882798426032	0.0320935782677881	0.0980024542999341	0.0504519617819367	0.917627428210251	1	0.626733869521875	0.210217244151087	0.399412763887065	0.576281907739938	0.247345154624007	0.519260527318879	protein_coding
ENSG00000131711	MAP1B	microtubule associated protein 1B [Source:HGNC Symbol;Acc:HGNC:6836]	254.6	639	472.1	272.2	252.4	160.1	1.13568167978414	0.00267436862266181	0.00633394847807512	0.597243116063804	0.0881558281455132	0.138805296064349	-0.53843856372034	0.185851033217447	0.3603264977714	0.0666901416311195	0.84556097627579	0.884893506141443	-1.06899153815303	0.0142527516578773	0.0410423404374386	-0.530552974432685	0.192089700873338	0.364114697939156	-0.691746515579885	0.0946228415515557	0.275916451766836	-1.34284838069688	0.00325959428000396	0.0155378478518231	-0.1611935411472	0.684826116630863	1	-0.812295406264196	0.053253631864324	0.150851081572224	-0.651101865116996	0.114007351008119	0.325341485783671	protein_coding
ENSG00000137142	IGFBPL1	insulin like growth factor binding protein like 1 [Source:HGNC Symbol;Acc:HGNC:20081]	226.9	751.3	434.6	339.2	305	114	1.61129876042896	1.31148268422045E-08	1.48496943425493E-07	0.717682358359973	0.000500736851136532	0.00155490957288776	-0.893616402068985	0.000323713224692812	0.0026394952748654	0.604544718586852	0.00229190017737862	0.00558516189898484	-1.00675404184211	0.0000959453746666938	0.000626046937926487	-0.113137639773121	0.581170891375608	0.731863254148836	-0.296906174398953	0.157688322254907	0.382158858424195	-1.71271858282213	1.25798790173482E-07	3.12523687320427E-06	-0.183768534625833	0.373615191001108	1	-1.59958094304901	0.0000003245307849502	0.0000127672463792209	-1.41581240842318	1.66243820140618E-06	0.0000845281864104921	protein_coding
ENSG00000163347	CLDN1	claudin 1 [Source:HGNC Symbol;Acc:HGNC:2032]	226.6	12.8	64.8	427.5	451.5	581.6	-4.24617206031485	1.22243533325835E-12	8.33989742761782E-11	-2.01602360090408	2.79098213275635E-08	3.21420157439725E-07	2.23014845941077	2.67659916069774E-08	1.31274516553828E-06	0.960132662670752	0.000092221215748214	0.000330333371163684	5.2063047229856	1.56816694396176E-13	1.10242136160512E-10	2.97615626357483	3.56736714505146E-10	7.11995027510925E-08	3.02375357459058	2.83598757243631E-10	6.25239382097718E-08	3.39433761298104	5.38263479261566E-11	7.25265183015021E-09	0.0475973110157526	0.838028798730231	1	0.418181349406213	0.0852203256820416	0.212348196325001	0.37058403839046	0.123845336324201	0.34276878518076	protein_coding
ENSG00000126709	IFI6	interferon alpha inducible protein 6 [Source:HGNC Symbol;Acc:HGNC:4054]	201.2	56	70.3	105.5	110.8	133	-2.00935391089293	3.75906468287247E-06	0.0000196700054554579	-1.78338874763366	0.0000142044830063882	0.0000681115912604658	0.225965163259263	0.499462749483313	0.689121358170124	-0.896618967931016	0.00625770985408109	0.0135322870978517	1.11273494296191	0.00328722113927476	0.0121822320882268	0.886769779702649	0.0142529595150784	0.0590761605740332	0.896553145625955	0.0132930086741366	0.0686247368117092	1.16242676990911	0.00227701372073414	0.0115595085872999	0.00978336592330631	0.97621779138544	1	0.275656990206459	0.405251718974242	0.607884378152453	0.265873624283153	0.421263265463288	0.691794204679657	protein_coding
ENSG00000117122	MFAP2	microfibril associated protein 2 [Source:HGNC Symbol;Acc:HGNC:7033]	189.5	50.3	95.4	128	138.2	169.8	-2.05599468392957	3.58254991328615E-09	4.95096149982255E-08	-1.23798827556483	3.06696249437136E-06	0.0000178444464093165	0.818006408364735	0.000906100288532694	0.0061095644559154	-0.539971287709066	0.00797082993019499	0.0167660139379892	1.5160233962205	8.83728720667133E-07	0.0000126451413136875	0.698016987855764	0.00320584663693364	0.0189387410568433	0.765070488378808	0.00155117766195938	0.0129216855312835	1.070794054936	0.0000600037771128375	0.000540803273209292	0.067053500523044	0.747329658674169	1	0.372777067080231	0.085572535887706	0.213011448802287	0.305723566557187	0.15286642037714	0.389182357278851	protein_coding
ENSG00000103154	NECAB2	N-terminal EF-hand calcium binding protein 2 [Source:HGNC Symbol;Acc:HGNC:23746]	186.4	82.5	73.8	179.6	181.8	243.4	-1.33431056010793	0.0000695403860564881	0.000253471258374066	-1.5968230912443	9.86872562529959E-06	0.0000493253244622779	-0.262512531136369	0.368818699437482	0.568401322363465	-0.0487609817976643	0.844984153593596	0.884459694329933	1.28554957831026	0.000286958682418473	0.00156963292828968	1.54806210944663	0.0000419176906969786	0.000570031237072705	1.52001644750458	0.0000511471384822364	0.000756963861149058	1.95399535797508	2.67513302733524E-06	0.0000386198445705209	-0.0280456619420503	0.922232537216283	1	0.405933248528452	0.16920057601024	0.34556070651883	0.433978910470502	0.143071636132091	0.373237380545301	protein_coding
ENSG00000184254	ALDH1A3	aldehyde dehydrogenase 1 family member A3 [Source:HGNC Symbol;Acc:HGNC:409]	176.7	5.6	102.3	578.1	671.2	614.9	-5.0985904932971	0.000376699157966761	0.00112460278529626	-0.993538365350231	0.293965669490109	0.380493988951775	4.10505212794687	0.0023335667077979	0.0130558616257385	1.74517166414668	0.0531501635575879	0.0886695206936276	6.84376215744378	0.000055890504896163	0.000394035725431429	2.73871002949691	0.0206548034365724	0.0779023831970934	2.92797706353363	0.0149117354515422	0.0748317351073823	2.8086600797479	0.0183077114657755	0.0629021221185983	0.189267034036718	0.853958776030821	1	0.069950050250987	0.945724707982578	0.973046312654808	-0.119316983785731	0.907571367191508	0.969893727163696	protein_coding
ENSG00000152377	SPOCK1	SPARC (osteonectin). cwcv and kazal like domains proteoglycan 1 [Source:HGNC Symbol;Acc:HGNC:11251]	175	68.3	69.5	207	189.9	320.2	-1.45383349950613	6.8371601887172E-07	0.0000043557936600224	-1.52985130118439	3.52796964614163E-07	2.76508682542239E-06	-0.0760178016782571	0.725696725611794	0.851699007689207	0.282150027516822	0.139062555401684	0.203481519304537	1.73598352702295	2.34017533302662E-07	4.12631351796155E-06	1.81200132870121	1.29516671705934E-07	0.0000052749497854238	1.66043295609371	4.29185662160138E-07	0.0000154554631881231	2.42106205759397	2.04131389137532E-09	1.16628990493454E-07	-0.151568372607497	0.48545781204767	1	0.609060728892762	0.010403709714269	0.0445633823567355	0.760629101500259	0.0021928122558927	0.020008793095671	protein_coding
ENSG00000090097	PCBP4	poly(rC) binding protein 4 [Source:HGNC Symbol;Acc:HGNC:8652]	171.7	811.7	488.7	294.7	319.4	165.6	2.09153334217359	1.30849153640928E-10	3.17196396584733E-09	1.25849588853989	3.97979175339479E-07	3.06863389893373E-06	-0.833037453633705	0.00050613165362126	0.00381699753143757	0.779564857275279	0.000173298474285744	0.00057337078590673	-1.31196848489831	0.0000032206891707316	0.0000364417937029806	-0.478931031264609	0.0256396422869375	0.0914229449316938	-0.397263278868005	0.0587056024427936	0.201916801935233	-1.33739570022803	2.53581840302915E-06	0.0000369051735000706	0.0816677523966044	0.683141886793346	1	-0.858464668963422	0.00038489922286976	0.0034440705780748	-0.940132421360027	0.000155526082927909	0.00272153813296683	protein_coding
ENSG00000102144	PGK1	phosphoglycerate kinase 1 [Source:HGNC Symbol;Acc:HGNC:8896]	170.8	518.7	146.1	123.4	121.5	110.3	1.4781864214204	1.16949028882149E-11	4.76309533500117E-10	-0.450179542003287	0.000498391475448161	0.0015482212807918	-1.92836596342368	4.86212218997284E-12	1.74866927884996E-09	-0.431523328370023	0.000735134416417814	0.00204725945212877	-1.90970974979042	5.70894274013004E-12	1.16845436917927E-09	0.0186562136332645	0.879512120347576	0.932269009695815	-0.0423538838275079	0.731059103840845	0.866732266461551	-0.175891465101164	0.1640976350211	0.331289132308174	-0.0610100974607724	0.621190560449564	1	-0.194547678734428	0.126029179137195	0.281848658017885	-0.133537581273656	0.285453603094855	0.562386709481158	protein_coding
ENSG00000180447	GAS1	growth arrest specific 1 [Source:HGNC Symbol;Acc:HGNC:4165]	161.6	53.9	105.7	133.6	261.4	499.2	-1.6761033833775	2.33822780132795E-07	1.73187381217002E-06	-0.811851417646527	0.000759182963945959	0.00222659701506298	0.864251965730968	0.001240667854498	0.00788694285655808	-0.233099711317631	0.250304211411259	0.333072898881463	1.44300367205986	5.61434328312115E-06	0.0000577837788318179	0.578751706328896	0.0191844666887754	0.0739260347690203	1.52642218519334	2.66803087877665E-06	0.0000670908106981954	2.47238652536083	3.46771275892887E-09	1.78565119742423E-07	0.947670478864444	0.000528795885993507	0.045238627939836	1.89363481903193	1.50254500739924E-07	7.04192760134445E-06	0.945964340167488	0.000530591896073687	0.00692424565586396	protein_coding
ENSG00000141696	P3H4	prolyl 3-hydroxylase family member 4 (non-enzymatic) [Source:HGNC Symbol;Acc:HGNC:16946]	158.3	55.3	98	108.5	118.9	133.3	-1.66379015020967	1.94766539692464E-09	2.98432620090863E-08	-0.939079933352457	4.81874432586622E-06	0.0000263580098122229	0.724710216857208	0.000328264687681223	0.00266585220246996	-0.551485006254015	0.00124984154736592	0.00327743885490749	1.11230514395565	0.0000023794510272312	0.0000284355828967489	0.387594927098442	0.0292077318617951	0.100416716239287	0.493814565319947	0.00735365031077214	0.0437458321835448	0.667740333104353	0.000694639466973337	0.00426571422008807	0.106219638221505	0.524316072917697	1	0.280145406005911	0.103809835262525	0.245287333970448	0.173925767784406	0.301424893133793	0.579586050312796	protein_coding
ENSG00000104267	CA2	carbonic anhydrase 2 [Source:HGNC Symbol;Acc:HGNC:1373]	155.7	26	29.5	128	93.9	65.9	-2.70077964372745	1.97292264525726E-14	3.52430626010781E-12	-2.62377489927336	3.01025491796661E-14	6.00898910723484E-12	0.0770047444540933	0.564142645744682	0.740233600577252	-0.233079295106577	0.0514022858953286	0.0860643637404544	2.46770034862088	2.72082582672747E-13	1.52020829702181E-10	2.39069560416678	4.45898831231548E-13	1.44194764043658E-09	1.89303527108405	1.97306683613098E-11	1.13937563119292E-08	1.39232474148242	2.70931205006541E-09	1.47996170734823E-07	-0.497660333082728	0.00105918866591193	0.0707686840459916	-0.998370862684364	3.33421693408995E-07	0.0000130219694703624	-0.500710529601636	0.00102652151177997	0.011438887886954	protein_coding
ENSG00000163430	FSTL1	follistatin like 1 [Source:HGNC Symbol;Acc:HGNC:3972]	153.7	44.7	122.1	92.8	130.9	175	-1.89034987504316	4.87856664987686E-09	6.35628881239798E-08	-0.543450206550669	0.00531120595021218	0.0122523739490627	1.34689966849249	1.94448692458437E-06	0.0000395476843818926	-0.698031019251155	0.000757383361833479	0.00210197933015543	1.19231885579201	9.10761312197164E-06	0.0000861679324570856	-0.154580812700487	0.436408551586625	0.613110597845524	0.317044811387287	0.119817483070962	0.321441659826511	0.741097912433448	0.00126981270906444	0.00709699332625749	0.471625624087773	0.0258693084958511	0.548012691460073	0.895678725133935	0.000219857296074578	0.00219843699457629	0.424053101046161	0.0423784746669003	0.166517024760416	protein_coding
ENSG00000180340	FZD2	frizzled class receptor 2 [Source:HGNC Symbol;Acc:HGNC:4040]	144.8	72.9	135.6	202.6	205.3	173.1	-1.11142194336344	0.0000167253380874283	0.0000722114797157887	-0.319761993711011	0.101608859865148	0.156646992292102	0.79165994965243	0.00152717378850593	0.00932510309152283	0.516709795250293	0.00995123397914822	0.0204086126596712	1.62813173861373	5.08504618798651E-07	7.92101269880095E-06	0.836471788961304	0.000941778912871037	0.007182740597044	0.818350798376455	0.00113721537004734	0.0100478881520741	0.579529584786648	0.0134811293192965	0.0493255572378397	-0.0181209905848495	0.932592408395733	1	-0.256942204174657	0.23974033812872	0.435350575831454	-0.238821213589807	0.27319875516239	0.549154117627819	protein_coding
ENSG00000149257	SERPINH1	serpin family H member 1 [Source:HGNC Symbol;Acc:HGNC:1546]	144.5	31.6	133.4	72.2	85.5	135.4	-2.31600081916236	3.65208687117495E-14	5.96470632525532E-12	-0.342166134767061	0.00355051983869478	0.00864713891728511	1.9738346843953	1.80667569252818E-12	9.73737975749604E-10	-0.977773259902341	2.18451493881413E-08	0.0000002503290010325	1.33822755926002	9.84747076603823E-10	5.39741541749397E-08	-0.635607125135281	0.0000338647498521688	0.000482006285527921	-0.420924215635592	0.00197779484962525	0.015584290898436	0.250642271304666	0.0454406498946671	0.12853916517615	0.214682909499688	0.0826243169245919	0.904504116691758	0.886249396439946	4.6471804323375E-07	0.0000169113127421785	0.671566486940258	0.0000175183183084379	0.000509754976597888	protein_coding
ENSG00000119655	NPC2	NPC intracellular cholesterol transporter 2 [Source:HGNC Symbol;Acc:HGNC:14537]	143.1	34.9	86.9	102.4	115.3	193.4	-2.19567328529223	0.0000018647310988046	0.000010642724015733	-0.982924092034276	0.00403869640029787	0.00967575671898299	1.21274919325796	0.00200989525409213	0.0115898703150555	-0.426915711281781	0.16000094091131	0.228890114838715	1.76875757401045	0.0000593909025968996	0.000415530724400376	0.556008380752495	0.111090919009536	0.252456650662711	0.648350172804682	0.0664639927673423	0.218107204636093	1.39813657336107	0.000571321205550414	0.00362546804259994	0.0923417920521867	0.783323199340268	1	0.842128192608578	0.0206768143884483	0.0746123841967389	0.749786400556391	0.0363226697682693	0.149592778268759	protein_coding
ENSG00000132718	SYT11	synaptotagmin 11 [Source:HGNC Symbol;Acc:HGNC:19239]	142.8	410.7	274.1	180.6	195.7	161.8	1.41748141518776	3.00947175850411E-09	4.26469315190648E-08	0.732655751670808	0.0000387044614207245	0.000165822055302516	-0.684825663516953	0.000484134971127156	0.00369959860128837	0.347188729477484	0.0215068175984932	0.0403742869789896	-1.07029268571028	3.17909361732223E-06	0.0000360869662286812	-0.385467022193324	0.0281047814244184	0.0975582247426836	-0.278903452680665	0.101185650835917	0.288548639923447	-0.544378078619262	0.00337939091420753	0.0160191649638879	0.106563569512659	0.517853619953866	1	-0.158911056425938	0.338354740060496	0.54328279960657	-0.265474625938597	0.117561148138665	0.331942435933014	protein_coding
ENSG00000188153	COL4A5	collagen type IV alpha 5 chain [Source:HGNC Symbol;Acc:HGNC:2207]	129.8	53.6	160	111.6	114.7	151.5	-1.36878046884796	0.0000359999228547517	0.000141522672657058	0.108889568064956	0.650457701273296	0.721217199564295	1.47767003691291	0.000046867461097145	0.000547939246912319	-0.189793976164572	0.43764117176774	0.528865478797653	1.17898649268338	0.000466266616117432	0.00237525674732286	-0.298683544229528	0.290311431098641	0.475731785693111	-0.279662215071035	0.321137552287776	0.572047271448833	0.132828359733596	0.633682287457532	0.785315314317532	0.0190213291584927	0.945431790421046	1	0.431511903963125	0.133077423396002	0.292354464523092	0.412490574804632	0.149897187119615	0.384127074589327	protein_coding
ENSG00000158710	TAGLN2	transgelin 2 [Source:HGNC Symbol;Acc:HGNC:11554]	128.7	324.9	167.6	90.2	80.2	53.7	1.19612047454108	1.73703917999102E-06	0.0000100164716481009	0.139130927857395	0.447710888297255	0.535788420759257	-1.05698954668368	0.0000802419972858772	0.000858658407753374	-0.473408369650909	0.0190205646068734	0.0361263372640121	-1.66952884419199	2.84162270397519E-07	4.84664530596782E-06	-0.612539297508304	0.00880217926264096	0.0411693481335382	-0.83483640971334	0.000842009105485568	0.00790052656587864	-1.40967876989267	2.78865166211978E-06	0.0000399377402345568	-0.222297112205035	0.301022126399185	1	-0.797139472384362	0.00129571413112683	0.00896082197869535	-0.574842360179327	0.0132694490162226	0.0731516267109795	protein_coding
ENSG00000177045	SIX5	SIX homeobox 5 [Source:HGNC Symbol;Acc:HGNC:10891]	128.7	39.4	61.6	75	76	77.6	-1.83953107310281	5.9185743881692E-12	2.84792250780203E-10	-1.29973252470344	1.21729240931598E-09	2.43292966208036E-08	0.539798548399368	0.000497461524072162	0.00376566263236086	-0.777868414527751	1.84447046603584E-06	0.0000107239277113749	1.06166265857506	1.29938357550556E-07	2.55282296869374E-06	0.521864110175693	0.000665154561699614	0.00548159230791083	0.51683516046463	0.000724429269317595	0.00696805285877228	0.557777343195296	0.000352748839287065	0.0024198540443074	-0.00502894971106291	0.968973291725677	1	0.0359132330196038	0.781401763059856	0.8829130053749	0.0409421827306667	0.751730256636264	0.905851731453716	protein_coding
ENSG00000162545	CAMK2N1	calcium/calmodulin dependent protein kinase II inhibitor 1 [Source:HGNC Symbol;Acc:HGNC:24190]	127.2	323.7	194.3	82	79.5	34.3	1.20510856909163	6.27689487192568E-06	0.0000306157204175464	0.367825116118889	0.0786906991975275	0.12593783186428	-0.837283452972744	0.00196574237486451	0.0114249059882043	-0.583450641569357	0.0107577578414065	0.0218602722807216	-1.78855921066099	5.03802260507222E-07	7.86291385148771E-06	-0.951275757688246	0.000679904155897423	0.00558322513799159	-1.05691196921045	0.000250399788687396	0.00284719703465999	-2.27443582679659	1.94214748599818E-08	6.7532435916354E-07	-0.105636211522204	0.654244223533952	1	-1.32316006910834	0.0000240872653110544	0.000393401002842867	-1.21752385758614	0.0000613522183618181	0.00135150411265972	protein_coding
ENSG00000272851	AC096772.1	novel transcript	127.2	65.4	75.5	160.5	113.2	52.6	-1.15240891346467	0.0234005726013049	0.0427868210325114	-1.04791635451247	0.0359499635139091	0.0642789959146739	0.104492558952201	0.84153649252014	0.920524674976195	0.399528807607509	0.368180014130253	0.459912132916569	1.55193772107218	0.00792839564452124	0.0252201906701287	1.44744516211998	0.0119663038887411	0.051969693144522	0.827534213889101	0.12460769716601	0.329589703169836	-0.281799054080171	0.592348915947843	0.75665997483877	-0.619910948230881	0.238628613880495	1	-1.72924421620015	0.00393940473230677	0.0211268083073539	-1.10933326796927	0.0461534282451407	0.17704739769767	lncRNA
ENSG00000113361	CDH6	cadherin 6 [Source:HGNC Symbol;Acc:HGNC:1765]	126.2	35.2	118.3	148.2	143	248.4	-1.94302278442139	9.93281305323819E-09	1.16917103016805E-07	-0.298298759885147	0.119055289709637	0.178721101041233	1.64472402453625	3.55418566585569E-07	0.0000100836853427234	0.258734364396397	0.164152170861964	0.233662862106444	2.20175714881779	5.72372375009213E-09	2.05659754033866E-07	0.557033124281544	0.0154484681808081	0.0629184589459663	0.480728439788878	0.0330106695398604	0.135917880262287	1.28690381778775	8.41698875104927E-06	0.000102945757273612	-0.0763046844926667	0.71810257315823	1	0.729870693506201	0.00253723506911298	0.0151103329033104	0.806175377998868	0.001126859828248	0.0122037485351252	protein_coding
ENSG00000116717	GADD45A	growth arrest and DNA damage inducible alpha [Source:HGNC Symbol;Acc:HGNC:4095]	125.7	332.3	88.2	77.2	69.8	51.2	1.28047968222529	2.24566395878632E-08	2.34561631457468E-07	-0.734176785662091	0.0000951347346420859	0.000362524895159924	-2.01465646788738	5.15255921807134E-10	5.78553680534691E-08	-0.639520114907981	0.000381222916771627	0.00114572366938298	-1.91999979713327	1.08530894130221E-09	5.83002002389216E-08	0.0946566707541092	0.575873598791808	0.728754810899644	-0.11443493904503	0.499710028971534	0.72555778182837	-0.552015952700618	0.00382720795147416	0.0177669036369181	-0.209091609799139	0.224513415050458	1	-0.646672623454727	0.00108707628507143	0.00787144489624721	-0.437581013655589	0.0170692080400342	0.0878955492991445	protein_coding
ENSG00000149294	NCAM1	neural cell adhesion molecule 1 [Source:HGNC Symbol;Acc:HGNC:7656]	125.2	293.4	183.3	118.8	128	98.5	1.11560986218958	0.0000713272022901531	0.000259224440060572	0.335126401610389	0.151198122627059	0.218454333371184	-0.780483460579188	0.00808641079536448	0.0348197001979174	-0.0852624805174528	0.711869597849571	0.776144270238011	-1.20087234270703	0.000244645130416372	0.00137385144403699	-0.420388882127842	0.125578604196844	0.274404839600533	-0.320874342766265	0.235746374902937	0.484466590722622	-0.689468873133014	0.0169717411854678	0.0592307539883076	0.0995145393615766	0.708003243195331	1	-0.269079991005172	0.317326289433359	0.52238330012706	-0.368594530366749	0.175993376124403	0.423331880177845	protein_coding
ENSG00000170275	CRTAP	cartilage associated protein [Source:HGNC Symbol;Acc:HGNC:2379]	121.1	51.4	80.4	111.1	117.1	180.4	-1.35637270639119	6.13230372765612E-10	1.11473763298201E-08	-0.813298519238368	9.89341579372509E-07	6.69596651187697E-06	0.543074187152827	0.000443363027964156	0.00345481291525419	-0.0949908547562791	0.400613350553482	0.492362212306115	1.26138185163492	9.1387029002325E-09	2.97867963485536E-07	0.718307664482089	0.0000215775274544229	0.000335636764039427	0.761149263161786	0.0000106479632989182	0.000217108346254992	1.39223903377029	1.95186102167232E-09	1.14689280956616E-07	0.0428415986796973	0.739705047163462	1	0.673931369288199	0.0000449890966712176	0.000640906347204333	0.631089770608501	0.0000934217938504277	0.00183095392093038	protein_coding
ENSG00000157851	DPYSL5	dihydropyrimidinase like 5 [Source:HGNC Symbol;Acc:HGNC:20637]	119.2	491.8	330	222.3	237.7	121.4	1.92996835187803	7.44593927031245E-12	3.37236392329642E-10	1.25039782960554	1.08776082402143E-08	1.47885761011559E-07	-0.679570522272482	0.00033530983387106	0.00270945762311903	0.889725435446806	1.78774854932707E-06	0.0000104656431187796	-1.04024291643122	2.49232918260608E-06	0.0000294794956500057	-0.360672394158738	0.0311091844546012	0.104826318069854	-0.275135381383432	0.0914276873628668	0.269614130397628	-1.23102116624196	2.52599048325052E-07	5.54175578340268E-06	0.0855370127753059	0.586435469347813	1	-0.870348772083222	0.0000232476748744239	0.000383171921554088	-0.955885784858528	7.41709112843892E-06	0.000266504325457175	protein_coding
ENSG00000118971	CCND2	cyclin D2 [Source:HGNC Symbol;Acc:HGNC:1583]	116.1	20.4	43.8	123	102.9	79.2	-2.62763080298314	1.20144778197035E-10	2.97036837716799E-09	-1.62794405688889	9.2874683086355E-08	8.82828189784406E-07	0.999686746094258	0.000136803485697973	0.00131041206175979	0.143993080887183	0.42644776678862	0.517854595659421	2.77162388387033	1.63453095606183E-10	1.28294810818271E-08	1.77193713777607	1.05917679957621E-07	0.0000045913752472782	1.46442059307521	0.0000014133226880951	0.0000400210412325913	1.08643266047283	0.0000535744851975498	0.000489681091667146	-0.307516544700863	0.151902333147606	1	-0.685504477303233	0.00371530643784387	0.0202674729397765	-0.37798793260237	0.0825754191156733	0.264074753101527	protein_coding
ENSG00000115461	IGFBP5	insulin like growth factor binding protein 5 [Source:HGNC Symbol;Acc:HGNC:5474]	115.1	20	192.1	182.3	283.7	474.9	-2.6272374293695	0.0000372546199086866	0.00014564070340995	0.538404624312246	0.211629226610144	0.289764837417176	3.16564205368175	0.0000114121892961384	0.000168823136989261	0.669477222722787	0.123323895902822	0.183679446651872	3.29671465209229	7.36470272260468E-06	0.0000723010797339375	0.131072598410541	0.791738968245893	0.876523613664351	0.76614798155178	0.136265096962606	0.349780973613015	1.51885338925757	0.00690160762940058	0.0285620920808236	0.63507538314124	0.211787517956482	1	1.38778079084703	0.0119736925441702	0.0494515031281452	0.752705407705794	0.142648838692189	0.372615359097578	protein_coding
ENSG00000139445	FOXN4	forkhead box N4 [Source:HGNC Symbol;Acc:HGNC:21399]	112.6	255.9	138	95.3	93.9	57.9	1.06299508510437	3.07187657222607E-07	2.19096481236539E-06	0.070987230348237	0.620242383693448	0.69479694484823	-0.992007854756129	9.35713903225861E-06	0.000142866459879688	-0.234766616673094	0.116810713765518	0.175059081552939	-1.29776170177746	2.71961355451619E-07	4.67802463435875E-06	-0.305753847021331	0.077075393280747	0.197015602508548	-0.357230013744273	0.0417993399312432	0.160382896855309	-1.03983829708176	5.37497952934013E-06	0.0000700306559306209	-0.0514761667229423	0.756081107167454	1	-0.734084450060425	0.000279702159748779	0.00266814408317286	-0.682608283337483	0.000561068579035849	0.00725753428354452	protein_coding
ENSG00000144476	ACKR3	atypical chemokine receptor 3 [Source:HGNC Symbol;Acc:HGNC:23692]	109.8	46.5	51.7	101.1	99.4	117.6	-1.34114620308752	0.000125869584490203	0.000427200947023949	-1.29102931104661	0.000181780583563242	0.000635092967941671	0.0501168920409135	0.870352020935382	0.936447918507031	-0.0603154604739817	0.819524329141529	0.864942968982726	1.28083074261354	0.000529976060626678	0.00264889734907968	1.23071385057263	0.000755251922477241	0.00604287329173144	1.17219579523882	0.00114790362696633	0.0101257249014831	1.42240250099235	0.000191963558172042	0.00145175807861728	-0.0585180553338065	0.847601984022161	1	0.191688650419724	0.530944606536273	0.71208056926717	0.250206705753531	0.415172021514963	0.686111653298797	protein_coding
ENSG00000068366	ACSL4	acyl-CoA synthetase long chain family member 4 [Source:HGNC Symbol;Acc:HGNC:3571]	107.4	255.4	166.8	81	83.3	43.7	1.15172338902424	7.18492783490424E-06	0.0000344932001670328	0.434880258479056	0.0342299963076304	0.0616399165049644	-0.716843130545187	0.00483038690545814	0.0231584356777495	-0.368474274192917	0.0762818371434545	0.121505371369571	-1.52019766321716	2.56292250966522E-06	0.0000301162020775995	-0.803354532671972	0.00207362559155943	0.0134544350681879	-0.793578961543768	0.00228108255088407	0.0174882995567779	-1.71951739595466	5.18331986019564E-07	9.97727366898848E-06	0.00977557112820417	0.965538772000548	1	-0.916162863282689	0.000690005582778898	0.00546361423504016	-0.925938434410893	0.000625715729437908	0.00792262931032226	protein_coding
ENSG00000138829	FBN2	fibrillin 2 [Source:HGNC Symbol;Acc:HGNC:3604]	103.2	40.9	103.6	180	243.5	228.3	-1.43102218594228	0.000584504391004498	0.00164993915819688	-0.19315942780608	0.559514905277324	0.640209221104596	1.2378627581362	0.00411247368770218	0.0205230206964372	0.795931892400433	0.0206325957799295	0.0388957025959753	2.22695407834271	0.0000182663260683966	0.000154875839643369	0.989091320206513	0.0166942900632206	0.066444584921796	1.42231290109064	0.0014180622819461	0.0120423576873879	1.34029801762386	0.00226881505596546	0.0115371371622331	0.433221580884131	0.260122967384006	1	0.351206697417348	0.358144875300478	0.563530993454012	-0.0820148834667831	0.828015853928084	0.938088649831622	protein_coding
ENSG00000112655	PTK7	protein tyrosine kinase 7 (inactive) [Source:HGNC Symbol;Acc:HGNC:9618]	99.7	39.6	73.4	73.4	80	104.3	-1.44322711511014	4.65882531407798E-10	8.87262031841307E-09	-0.657665452548378	0.0000237784674247474	0.000107424990162263	0.785561662561765	0.0000121444575832904	0.000178350349377132	-0.442900044050232	0.00126137519455701	0.00330247101157755	1.00032707105991	5.0600836666025E-07	7.88972929655698E-06	0.214765408498145	0.121676701554314	0.26884266021204	0.329316126657014	0.0226073300922558	0.102621538535004	0.72415323729531	0.000031677400655966	0.000310796050489268	0.114550718158869	0.397836463008349	1	0.509387828797164	0.0011361950693556	0.00812163487020808	0.394837110638295	0.00780668324505769	0.0496562790674027	protein_coding
ENSG00000144834	TAGLN3	transgelin 3 [Source:HGNC Symbol;Acc:HGNC:29868]	97.9	582.9	269.1	155.5	144.6	59.8	2.44487436662775	1.28823235990725E-11	5.0434452850703E-10	1.2277273097927	7.40357006408039E-07	5.19567380061266E-06	-1.21714705683505	0.0000100115231968152	0.000151286279036733	0.720899798505433	0.0004697136755778	0.00137611893828908	-1.72397456812232	1.02737546153427E-07	2.09478358607159E-06	-0.506827511287272	0.0210030278036621	0.07882960922874	-0.666458533539093	0.00377362549662549	0.0261309424646413	-1.93945177646874	2.05019353144483E-08	7.08324342092552E-07	-0.159631022251821	0.436549516395581	1	-1.43262426518147	1.39552801388636E-06	0.0000397959302584277	-1.27299324292964	6.32842879323167E-06	0.000236855407756804	protein_coding
ENSG00000142549	IGLON5	IgLON family member 5 [Source:HGNC Symbol;Acc:HGNC:34550]	95.5	279.2	119.2	47.9	41.3	15.4	1.42804541785125	3.82453968506109E-11	1.15803337392795E-09	0.0998155272392914	0.369117287058835	0.458868479008452	-1.32822989061195	3.29572060653792E-09	2.35789851712884E-07	-0.974440521652359	7.30946776882543E-08	6.93177620845386E-07	-2.4024859395036	2.60332583269281E-13	1.52020829702181E-10	-1.07425604889165	8.86209342778224E-08	3.98031079538364E-06	-1.31169999524997	4.37111063144206E-09	4.38984396271966E-07	-2.73240976337489	3.92001997966509E-14	5.76207300465499E-11	-0.237443946358323	0.076844875465395	0.880258429947373	-1.65815371448324	1.35308220421361E-10	2.57388072469763E-08	-1.42070976812492	1.58989886433685E-09	4.94366821874278E-07	protein_coding
ENSG00000227051	C14orf132	chromosome 14 open reading frame 132 [Source:HGNC Symbol;Acc:HGNC:20346]	95.2	331.3	193.3	97	103.1	69	1.68760925536619	1.74649403185964E-10	4.00554070938135E-09	0.806981488515299	0.0000122789273360675	0.0000599088642416642	-0.880627766850895	0.0000357480276559081	0.000435904871167706	0.0422799915220396	0.766377264223082	0.821122124791134	-1.64532926384415	7.73386327044014E-09	2.61417107119332E-07	-0.76470149699326	0.00016845385994998	0.00178957323359476	-0.706066866456037	0.000373625774394732	0.00397444417512396	-1.2763629409886	3.11394070346535E-07	6.59886071223213E-06	0.0586346305372224	0.721745880283431	1	-0.511661443995344	0.00542993664447196	0.0272153272177517	-0.570296074532566	0.00243473168295041	0.0216184385401566	protein_coding
ENSG00000147027	TMEM47	transmembrane protein 47 [Source:HGNC Symbol;Acc:HGNC:18515]	94.5	46.6	50.5	97.3	90.4	104.1	-1.11695403953001	0.000121054999171569	0.000412940565739473	-1.10638856539492	0.000132927039428544	0.000484840356535105	0.0105654741350944	0.967203443690187	0.987130941195197	0.0913361188985371	0.679908314927979	0.749018065019782	1.20829015842855	0.000162640084078824	0.000979617933263911	1.19772468429346	0.000177501659291381	0.00186198755570162	1.05806814676842	0.000585855886064346	0.00583294570306306	1.26658265835637	0.0000992336900606688	0.000832646359414092	-0.139656537525033	0.586801876081354	1	0.0688579740629149	0.788004438302152	0.886594096646545	0.208514511587948	0.419378572583555	0.690100970904082	protein_coding
ENSG00000109113	RAB34	RAB34. member RAS oncogene family [Source:HGNC Symbol;Acc:HGNC:16519]	89.7	32.1	66.6	83.6	75.7	91.2	-1.63595385858702	6.43225182407724E-07	4.13038442190249E-06	-0.686056732058361	0.00421695383030129	0.0100418153876497	0.949897126528658	0.000848629590660007	0.0057969969798824	-0.0824256227728011	0.691881839467902	0.759576144918286	1.55352823581422	4.23768101181497E-06	0.0000455578884840666	0.60363110928556	0.0198297236890801	0.075494891059274	0.408035319751634	0.10085778409628	0.287874851934346	0.68634388992313	0.00940394781436957	0.0368076572768195	-0.195595789533927	0.417430199702707	1	0.0827127806375696	0.729529964896332	0.850617860220131	0.278308570171496	0.252824092483724	0.52657229411678	protein_coding
ENSG00000155254	MARVELD1	MARVEL domain containing 1 [Source:HGNC Symbol;Acc:HGNC:28674]	88.7	29.1	64.3	64.2	73.1	86.2	-1.73782198889993	2.13551928306847E-11	7.30004466975351E-10	-0.694961101393538	0.0000101698086318018	0.0000507360801504483	1.04286088750639	2.37477485878404E-07	7.25855098141382E-06	-0.453250806261777	0.000902458617390296	0.00245241233354348	1.28457118263815	1.08973178004189E-08	3.41088803028349E-07	0.241710295131761	0.0799475051560374	0.20165577497354	0.404044226727683	0.00605649491638193	0.0378441769192464	0.651109218272707	0.0000880727345217547	0.000753464573800133	0.162333931595922	0.228527618640486	1	0.409398923140946	0.00551532879807525	0.0275697313880501	0.247064991545024	0.0734594498926125	0.245582265190353	protein_coding
ENSG00000181191	PJA1	praja ring finger ubiquitin ligase 1 [Source:HGNC Symbol;Acc:HGNC:16648]	85.7	217.9	113.4	65.9	65.8	56.8	1.21866913382967	2.35114790280221E-10	5.17925210359795E-09	0.172930152867182	0.108096972748977	0.164888674752661	-1.04573898096249	5.40230512850725E-08	2.23293238979054E-06	-0.373847629307638	0.00212158958583335	0.00521971728748316	-1.59251676313731	7.80610767800994E-11	7.38110848220717E-09	-0.546777782174819	0.000216561216288504	0.00219005723647848	-0.567815909333842	0.000145843383638717	0.00181395513081109	-0.777444705610966	3.57463552430897E-06	0.0000492319265694648	-0.0210381271590222	0.862005904328432	1	-0.230666923436146	0.0689271974110804	0.181659960055381	-0.209628796277124	0.0956702838556971	0.289626066216582	protein_coding
ENSG00000163630	SYNPR	synaptoporin [Source:HGNC Symbol;Acc:HGNC:16507]	84.2	23	41.8	120.4	100.9	154.9	-1.9758173248994	1.37657499037501E-10	3.31217872312107E-09	-1.21807028802181	1.4203001512419E-07	0.0000012624976990341	0.757747036877591	0.000201184309183648	0.00178048664214034	0.581414897725568	0.000475778620367786	0.00139161803775809	2.55723222262497	9.57788569693548E-12	1.67134949394857E-09	1.79948518574738	2.06373810611477E-09	2.33346723341047E-07	1.50019889351562	3.14530541897539E-08	2.02615312029534E-06	2.12077936686929	1.64603424994333E-10	1.69520559154992E-08	-0.29928629223176	0.0804748437510772	0.89367977239778	0.32129418112191	0.0620306219987811	0.168538586304536	0.62058047335367	0.00118738357019753	0.0127060257753301	protein_coding
ENSG00000162522	KIAA1522	KIAA1522 [Source:HGNC Symbol;Acc:HGNC:29301]	82	38.7	52	72.9	95	97.4	-1.20004556935915	5.81345878416869E-09	7.37614249216521E-08	-0.874474593180096	5.29072862993135E-07	3.89730256115535E-06	0.325570976179052	0.0223359252005208	0.0763207046845353	-0.170426770234302	0.150078901907355	0.216934182454856	1.02961879912485	2.68876406891808E-07	4.63976800750656E-06	0.704047822945794	0.0000367963731990837	0.000516010891809179	1.07077643469184	1.50474905564939E-07	6.84848397035988E-06	1.12311532567722	7.5102423272692E-08	2.07577962717292E-06	0.366728611746045	0.0112270959701947	0.347095439277396	0.419067502731422	0.00465010009078706	0.0240522931439335	0.0523388909853768	0.692028999765207	0.873227883047552	protein_coding
ENSG00000182718	ANXA2	annexin A2 [Source:HGNC Symbol;Acc:HGNC:537]	81.9	38.5	79.2	77	73.7	100.5	-1.22241480502802	2.61860101819608E-08	2.68485477889743E-07	-0.281424743923363	0.0402873950496925	0.0710057652668931	0.940990061104653	4.32423148052515E-06	0.0000760810650800991	-0.0495155684561525	0.699854776344701	0.766767304425902	1.17289923657186	2.18349831920607E-07	3.89250102792094E-06	0.231909175467211	0.128625673138974	0.279212822807509	0.123662682030063	0.407029195449787	0.651480405981747	0.575433130584473	0.000915352196029774	0.00538781567441042	-0.108246493437147	0.46700598374664	1	0.343523955117262	0.0296747672370984	0.0974829970452343	0.451770448554409	0.00607333705994908	0.0414519995450894	protein_coding
ENSG00000169783	LINGO1	leucine rich repeat and Ig domain containing 1 [Source:HGNC Symbol;Acc:HGNC:21205]	79.3	176.4	110.8	55.8	59.4	46.7	1.03237788325125	0.0000276115997994369	0.000111808654434534	0.259010801419673	0.191403342266709	0.266494501085888	-0.773367081831574	0.00272158844634733	0.0148066499290007	-0.487884915010055	0.023192240148873	0.0431525121941459	-1.5202627982613	2.50768012950229E-06	0.0000295961167984836	-0.746895716429728	0.0035924632789742	0.0206787250828529	-0.685287045111699	0.00655541308320022	0.0401671293630281	-1.02139674469639	0.000239974061175414	0.00175492564230903	0.061608671318029	0.785510849666261	1	-0.274501028266667	0.234636577405073	0.429422642066277	-0.336109699584696	0.1493465713059	0.383002572904468	protein_coding
ENSG00000197406	DIO3	iodothyronine deiodinase 3 [Source:HGNC Symbol;Acc:HGNC:2885]	79.2	36.5	42.7	132.5	149.6	236.8	-1.25783006968649	0.0000768161248656981	0.000276438887815151	-1.13169669680655	0.000218197012304762	0.00074478097782472	0.126133372879943	0.649252594229861	0.801172647187868	0.739463939692259	0.00438672013190617	0.00988280309499663	1.99729400937875	1.05523941139283E-06	0.0000146456360882495	1.87116063649881	2.39079438222424E-06	0.0000544471036029247	2.02020957984561	8.91353525074464E-07	0.000027039953371349	2.69572621441918	1.81889690590799E-08	6.37955402855235E-07	0.149048943346802	0.586042368921971	1	0.824565577920379	0.00674043725488148	0.0322253488983379	0.675516634573577	0.0217740732978456	0.105314086495024	protein_coding
ENSG00000128606	LRRC17	leucine rich repeat containing 17 [Source:HGNC Symbol;Acc:HGNC:16895]	79	25.9	97.3	82	120.9	113.8	-1.72185748146735	3.44094367219242E-11	1.05572330617987E-09	0.0831403681524372	0.4762640958792	0.562917702212777	1.80499784961979	7.03204093376794E-11	1.22010441135396E-08	0.101771554245868	0.384914919322473	0.476837981192543	1.82362903571322	6.01436499482898E-11	6.1161174592069E-09	0.0186311860934305	0.889668377034335	0.938604201244171	0.540403747212417	0.000669161546046669	0.00651003191217123	0.453233057192746	0.00294010603211861	0.0142930169673259	0.521772561118987	0.000922920863174023	0.0657387992804439	0.434601871099316	0.00404121675731439	0.0215367283286145	-0.0871706900196709	0.517742657140821	0.766840057443207	protein_coding
ENSG00000135862	LAMC1	laminin subunit gamma 1 [Source:HGNC Symbol;Acc:HGNC:6492]	78.9	30.5	296.6	93.5	85.5	133.6	-1.46231500809338	0.0000357630028252118	0.000140728155921356	1.71363029848092	1.15273353710982E-06	7.65443472752716E-06	3.1759453065743	6.41352535584575E-09	4.09710192882248E-07	0.255094010842239	0.320044747227012	0.409852963560395	1.71740901893562	0.0000175605080240261	0.000150381259623941	-1.45853628763868	0.000103070944911627	0.00119094363389603	-1.59685266534892	0.0000389111084920996	0.000604374364273543	-0.943628609235002	0.00463331339438595	0.020775386653862	-0.138316377710247	0.640071601307229	1	0.514907678403676	0.0938786267230859	0.227916443766603	0.653224056113922	0.0378153092408237	0.153822147288948	protein_coding
ENSG00000213420	GPC2	glypican 2 [Source:HGNC Symbol;Acc:HGNC:4450]	77.8	184.5	138.4	71.7	85.2	60.8	1.13247517805664	2.34329457058895E-09	3.46015798281759E-08	0.616656962821726	0.0000174258778544166	0.0000815983258117758	-0.515818215234911	0.00069366878517487	0.00493658916703014	-0.117077486032721	0.303590225724446	0.391788055055458	-1.24955266408936	1.02632227670566E-08	3.2666545063098E-07	-0.733734448854447	0.0000166012981863628	0.000272237718433367	-0.496383444283137	0.000989427342031669	0.00900791142641331	-0.969752007001618	4.29229084673368E-07	8.56815440751072E-06	0.23735100457131	0.0778732314883694	0.88051208387094	-0.236017558147171	0.0796785294851936	0.201899724689875	-0.473368562718481	0.00150861487392033	0.0152643023310332	protein_coding
ENSG00000261210	CLEC19A	C-type lectin domain containing 19A [Source:HGNC Symbol;Acc:HGNC:34522]	76.1	23.1	24.9	72.2	97.1	128.9	-1.80804976873149	0.00157443134275245	0.00397703177331111	-1.80033934979279	0.00161985993550696	0.00434846210720823	0.00771041893869366	0.988339413078362	0.995481216599018	-0.104116446039812	0.818182653778007	0.864144968903038	1.70393332269167	0.00470455701765688	0.0164506882392937	1.69622290375298	0.00483722445698322	0.0261932626406435	2.14396289842457	0.000815664327946768	0.00769423731267658	2.56691006014753	0.000163025404777467	0.00126303678478527	0.447739994671586	0.394887390511749	1	0.870687156394548	0.10859108677699	0.253366976088259	0.422947161722962	0.420178906872641	0.690785230831086	protein_coding
ENSG00000121966	CXCR4	C-X-C motif chemokine receptor 4 [Source:HGNC Symbol;Acc:HGNC:2561]	75.5	341.5	114.5	126.9	90.8	56.3	2.05596386232523	6.61225577720012E-11	1.81209429934828E-09	0.378284552375229	0.0285654212859704	0.0525992821743373	-1.67767930995	4.90613350110596E-08	2.06044863842551E-06	0.816977367761637	0.0000563522239918375	0.000214390378758593	-1.23898649456359	0.0000030812366411998	0.0000350848698954645	0.438692815386408	0.029854385481631	0.101898905104179	-0.0991229963109048	0.60091698971975	0.79099120631751	-0.788494048544999	0.000511678059426561	0.00330693379224789	-0.537815811697313	0.00975529133850603	0.321249095014876	-1.22718686393141	3.70886558204488E-06	0.0000888424408830869	-0.689371052234095	0.00167013699742515	0.0164043233860088	protein_coding
ENSG00000130707	ASS1	argininosuccinate synthase 1 [Source:HGNC Symbol;Acc:HGNC:758]	73.4	34.6	125.6	141.4	95	83.3	-1.20979188015111	0.00541768291472809	0.0118248535432287	0.542319977111059	0.143451315370644	0.209111460352321	1.75211185726217	0.000688913733072496	0.00491139600972186	0.972369438764278	0.0124205538719835	0.0248549425193195	2.18216131891538	0.0000863958463390902	0.000574397384645045	0.430049461653219	0.316273290598644	0.502537621431748	-0.177383098662691	0.67559616668483	0.837194544690911	-0.362731392353037	0.396357013857495	0.594002832242269	-0.60743256031591	0.16334226796407	1	-0.792780854006255	0.0746450108911521	0.192986117860416	-0.185348293690345	0.662265069824545	0.857819747976694	protein_coding
ENSG00000197565	COL4A6	collagen type IV alpha 6 chain [Source:HGNC Symbol;Acc:HGNC:2208]	72.8	33.8	116.3	83.1	79.5	81.8	-1.19781979239378	0.00036271759249011	0.00108828739153323	0.48036186132846	0.0760715460992744	0.122424686859676	1.67818165372224	0.000032872479536395	0.000407603620877278	0.196774473391386	0.455430421265749	0.54623948382508	1.39459426578517	0.000230006940102045	0.00130719937241124	-0.283587387937074	0.357155469815572	0.542799773611052	-0.356410485596075	0.250482555164988	0.501214254111532	-0.299819751741828	0.330954404803304	0.531294854176393	-0.0728230976590002	0.810966062267918	1	-0.0162323638047531	0.957446115336582	0.979372824626886	0.0565907338542471	0.852486085383775	0.947165463805205	protein_coding
ENSG00000107984	DKK1	dickkopf WNT signaling pathway inhibitor 1 [Source:HGNC Symbol;Acc:HGNC:2891]	69.4	16.9	31.9	87.2	67.9	88.9	-2.13544482057122	0.0000255080893646498	0.000104151590135612	-1.33432027929675	0.00174997142424676	0.00465248684693785	0.801124541274474	0.0629737257915984	0.166104758943614	0.414370104723007	0.23325906503734	0.314087760042368	2.54981492529423	8.83109981228023E-06	0.000084192248151391	1.74869038401976	0.000409707181022495	0.00368480928225877	1.32443266999263	0.0039686852451649	0.027133053585231	1.71241041897016	0.000494121669682781	0.00322025525074602	-0.424257714027124	0.295840213302108	1	-0.0362799650495944	0.927485578784977	0.964082533510785	0.387977748977529	0.337562350796449	0.615473022710139	protein_coding
ENSG00000105220	GPI	glucose-6-phosphate isomerase [Source:HGNC Symbol;Acc:HGNC:4458]	67.8	169.4	61.7	58.8	60.5	71.3	1.17588547197432	1.04446474463969E-07	8.69168834589765E-07	-0.383517393806716	0.0179799954499305	0.0353672197603316	-1.55940286578103	3.01066110908713E-08	1.42607120671399E-06	-0.196802029098791	0.19563222362733	0.271214732387062	-1.37268750107311	1.88282268840529E-07	3.46702319874153E-06	0.186715364707925	0.280656354774269	0.46562000824391	0.185744562669475	0.283016710255547	0.533842415786507	0.436490415046437	0.0180206997258675	0.0621802590413043	-0.000970802038449372	0.995449642488091	1	0.249775050338512	0.1539459066948	0.324361658241884	0.250745852376962	0.152383716777448	0.388442742641425	protein_coding
ENSG00000087077	TRIP6	thyroid hormone receptor interactor 6 [Source:HGNC Symbol;Acc:HGNC:12311]	67.7	29.5	58	62.4	78.5	102.6	-1.33687643803882	3.89752636174759E-08	3.76374595798108E-07	-0.464764644887704	0.00426436896550459	0.010139505921684	0.872111793151116	0.0000421369298517747	0.000501702517506145	-0.104528108557025	0.466462272682847	0.557280071450344	1.23234832948179	5.30329661057867E-07	8.22138091049343E-06	0.360236536330679	0.0388273299596294	0.12279088314587	0.652301432002503	0.000762643303188175	0.00727503219424755	1.0514837844894	0.0000039871562550608	0.0000539483928770528	0.292064895671824	0.0870423236136718	0.923082993310328	0.691247248158724	0.000440787933146259	0.00382560391360272	0.399182352486899	0.0232482707954445	0.109859146493109	protein_coding
ENSG00000091136	LAMB1	laminin subunit beta 1 [Source:HGNC Symbol;Acc:HGNC:6486]	67.7	11.7	69.1	34.9	37	41.8	-2.62413535345597	3.36729225508613E-07	2.36926668722748E-06	-0.171065623275444	0.571334312300906	0.651060997645596	2.45306973018053	0.0000019736466812434	0.0000400170116062733	-0.963746032967976	0.00570483555777376	0.01249715297841	1.660389320488	0.000159806982602252	0.000964508809890185	-0.792680409692532	0.0325464893864963	0.10794752551595	-0.705381215121653	0.0537627662557369	0.190050320854615	-0.516975700998718	0.1470391559892	0.306124194638054	0.0872991945708793	0.800959982623209	1	0.275704708693814	0.429662246709446	0.628526358149038	0.188405514122934	0.587391790861165	0.813688225892347	protein_coding
ENSG00000138722	MMRN1	multimerin 1 [Source:HGNC Symbol;Acc:HGNC:7178]	67.5	28.6	78.5	96.5	120.1	179.2	-1.32305655953406	0.000228647735873883	0.000722212393308228	0.0280518524170059	0.918878385162041	0.941273604223883	1.35110841195106	0.000491043186745008	0.00373807781849342	0.547579922469695	0.054675015739882	0.0909225886555746	1.87063648200375	0.0000167489478079457	0.000144280094356246	0.519528070052689	0.115664949611297	0.259639951445934	0.827667471436665	0.0170787421851988	0.083030212942589	1.39973656107358	0.000340043110738071	0.00235064431702602	0.308139401383976	0.339004194488041	1	0.880208491020894	0.0119720827973001	0.0494515031281452	0.572069089636919	0.0850542693408777	0.268864610160831	protein_coding
ENSG00000164294	GPX8	glutathione peroxidase 8 (putative) [Source:HGNC Symbol;Acc:HGNC:33100]	67.4	22.5	58.8	62.3	72.5	80.8	-1.7035552829855	1.52497199075416E-09	2.41264893527437E-08	-0.42117801112997	0.00911567846330722	0.0196511104295924	1.28237727185553	3.83310328002629E-07	0.0000106307799201964	-0.0918447299926334	0.527593703579661	0.61464532371338	1.61171055299287	1.42400907119157E-08	4.22473443524708E-07	0.329333281137337	0.0599989175306166	0.165816739971273	0.519438257652116	0.00531182167285397	0.0340685619311289	0.684436583534933	0.000566515765295709	0.0036006263400418	0.190104976514779	0.261459646764371	1	0.355103302397596	0.0439085993277056	0.131157979406923	0.164998325882817	0.32716548705436	0.605394685303495	protein_coding
ENSG00000118231	CRYGD	crystallin gamma D [Source:HGNC Symbol;Acc:HGNC:2411]	64.7	614.1	62.7	38.3	23.9	12.8	3.0686948340701	1.16158791456602E-07	9.4475427518199E-07	-0.32640882981189	0.416940059246535	0.506423063247988	-3.39510366388199	1.21172295602681E-06	0.000026949585248965	-0.735627079753455	0.0852421922933829	0.133593196393497	-3.80432191382355	3.42281169288293E-07	5.64729002675756E-06	-0.409218249941566	0.379221043727142	0.56336136126646	-1.15758781856987	0.0220551861764876	0.100965545098423	-2.05355219714741	0.000465759638507543	0.00305635860187843	-0.748369568628306	0.124742654063148	1	-1.64433394720584	0.00314339773539111	0.0178272879633598	-0.895964378577539	0.0808761587891834	0.260495340928746	protein_coding
ENSG00000243927	MRPS6	mitochondrial ribosomal protein S6 [Source:HGNC Symbol;Acc:HGNC:14051]	63.8	31.7	49.5	55.1	46.7	41.8	-1.17552586597938	0.00146025533111232	0.0037211770604815	-0.633090929468637	0.0527168367534392	0.0894509952215718	0.542434936510744	0.133664433237912	0.286268665071403	-0.159067002565881	0.601657936712092	0.681485616721388	1.0164588634135	0.00894071266855	0.0279416696224504	0.474023926902756	0.185529491687345	0.355471779961213	0.156617135088738	0.65434805369137	0.823102044510328	-0.00320537175655116	0.992670631796393	0.996120613511816	-0.317406791814018	0.368396564019573	1	-0.477229298659307	0.182877512205596	0.364066300769795	-0.159822506845289	0.647909284771094	0.850594526841825	protein_coding
ENSG00000196411	EPHB4	EPH receptor B4 [Source:HGNC Symbol;Acc:HGNC:3395]	63.3	31.7	65.5	65.9	69.1	72.6	-1.11814312027491	2.24035023913216E-09	3.33556381367661E-08	-0.175399096018945	0.0960985081960176	0.149477323619183	0.942744024255963	1.50759626541692E-07	4.91356292715142E-06	0.0529170670120821	0.600033766132227	0.679962319407083	1.17106018728699	5.79815929581288E-09	2.07872367303766E-07	0.228316163031028	0.0616540445954185	0.168711929158335	0.283025216619606	0.0236066382517104	0.106144531115658	0.367636891540242	0.00479387420157415	0.0213355771993538	0.0547090535885782	0.639046481271692	1	0.139320728509215	0.239854138904938	0.435361649298826	0.0846116749206364	0.469903851211361	0.7307514752406	protein_coding
ENSG00000166710	B2M	beta-2-microglobulin [Source:HGNC Symbol;Acc:HGNC:914]	63	24.3	104.7	76.8	75.6	108.6	-1.51172850807003	9.12597971125022E-06	0.0000424096172963096	0.493440042788233	0.0435993496263633	0.0758835182033012	2.00516855085827	8.92471482711757E-07	0.0000211266914690198	0.35991357107253	0.132809959525002	0.195591969720353	1.87164207914256	2.16628893811801E-06	0.0000262963407210437	-0.133526471715703	0.623561350989278	0.762890699466225	-0.234053755618708	0.392931413151547	0.638395098397042	0.291640696885874	0.289640687226582	0.486582263591816	-0.100527283903005	0.711419455623925	1	0.425167168601577	0.129448125629483	0.286797306563869	0.525694452504583	0.0651443743552615	0.225888781674935	protein_coding
ENSG00000156515	HK1	hexokinase 1 [Source:HGNC Symbol;Acc:HGNC:4922]	62.5	147.7	99.2	62.5	64.9	63.5	1.12191251480606	3.26503356528669E-10	6.72513728880516E-09	0.444705538491772	0.000172297443516485	0.000606680610674663	-0.677206976314293	8.70228607810855E-06	0.000134262656103948	-0.00507083614490755	0.958732816355823	0.971713841136921	-1.12698335095097	6.44251386560672E-09	2.26594917853568E-07	-0.449776374636679	0.000747820203551366	0.00601866842768643	-0.407247550031004	0.00176079115479942	0.0143354643413654	-0.425115103386876	0.00122797582128578	0.00689654083166715	0.0425288246056755	0.707455307393114	1	0.0246612712498038	0.827517622861794	0.908869509912292	-0.0178675533558717	0.874492879293847	0.956120741381285	protein_coding
ENSG00000155760	FZD7	frizzled class receptor 7 [Source:HGNC Symbol;Acc:HGNC:4045]	62.4	22	68	55.1	44.7	81.5	-1.6080196157874	2.44651567983204E-09	3.58355246396528E-08	-0.0833055023488383	0.557008185777469	0.638153855015652	1.52471411343856	2.251713249189E-08	1.15580798495673E-06	-0.141629328071192	0.323891416511718	0.41376315979916	1.46639028771621	4.03891193799095E-08	9.74703986945905E-07	-0.0583238257223535	0.720306795669852	0.829473725460141	-0.385128230598459	0.0273072289599438	0.118214346734493	0.48455273637273	0.00721512657464691	0.0295719598442246	-0.326804404876105	0.0566930982021061	0.793393478188888	0.542876562095083	0.00325411339697514	0.0182693609429483	0.869680966971189	0.0000370217343671198	0.000905604270774524	protein_coding
ENSG00000262655	SPON1	spondin 1 [Source:HGNC Symbol;Acc:HGNC:11252]	61.8	24.1	29.6	47.1	42	18.6	-1.44987791519787	4.79807629584036E-06	0.0000241682540895461	-1.25809943973486	0.0000244278067640254	0.000109959133509891	0.191778475463018	0.446745731909537	0.643300632542063	-0.364065791427528	0.107960766749231	0.163723282458106	1.08581212377034	0.000353172631035591	0.00187289218472105	0.894033648307327	0.00193540821526531	0.0127106480229995	0.711842654212615	0.00974621892419743	0.0542280157554536	-0.46013947337388	0.0788953530093982	0.194303993435557	-0.182190994094711	0.467291045078422	1	-1.35417312168121	0.0000355603963944125	0.000537863469879566	-1.1719821275865	0.000168110785937959	0.00290094268711937	protein_coding
ENSG00000067715	SYT1	synaptotagmin 1 [Source:HGNC Symbol;Acc:HGNC:11509]	61.7	158.5	114.2	71.5	81.3	76.3	1.2597673471774	1.05374202378039E-07	8.74261931392328E-07	0.683009804082469	0.000272703381320669	0.000906712106225354	-0.576757543094935	0.00486528728325455	0.0232879899594265	0.247358175497424	0.126607189676562	0.187825639955989	-1.01240917167998	0.0000248515921645584	0.000200511673507358	-0.435651628585045	0.026231147929251	0.0927874493257623	-0.279903539541328	0.13701803128641	0.351323271149692	-0.370008902521092	0.0544371413331809	0.148031304779045	0.155748089043718	0.398209128291953	1	0.0656427260639532	0.719588735585699	0.843605861706853	-0.0901053629797645	0.622589017592528	0.836244906398416	protein_coding
ENSG00000142227	EMP3	epithelial membrane protein 3 [Source:HGNC Symbol;Acc:HGNC:3335]	61.6	19.5	35.4	41.8	36.2	60.9	-1.84012090376348	0.000111976606628615	0.000385469395907616	-1.08523959500831	0.00726803465700867	0.0161291315357086	0.754881308755173	0.0773039910474856	0.192623636918811	-0.531820644309177	0.145626927284832	0.21129233554096	1.30830025945431	0.00463955305265219	0.0162666829924257	0.553418950699134	0.181447193128481	0.350935366709857	0.26419399314317	0.51494681491855	0.735890628663662	1.02640281502078	0.0190964009771445	0.0651530024956282	-0.289224957555964	0.475670812252498	1	0.47298386432165	0.247523649286485	0.444048583747163	0.762208821877615	0.0707962002816176	0.239201365976308	protein_coding
ENSG00000008282	SYPL1	synaptophysin like 1 [Source:HGNC Symbol;Acc:HGNC:11507]	61.3	30.7	52	62.9	64.2	74	-1.11735289142046	2.40558773709967E-06	0.000013343378429216	-0.461381345943888	0.0100935952660848	0.0214571840464535	0.655971545476573	0.00213859429633218	0.0121971538544603	0.103790182085101	0.517391861283548	0.605027048896629	1.22114307350556	3.06089451181504E-06	0.0000349024001139192	0.565171528028989	0.00618990438527854	0.0316123070137614	0.532388069723297	0.00912335719638168	0.0516097289595771	0.741172832409165	0.000723488941901051	0.00441937767344091	-0.0327834583056913	0.859147349071204	1	0.176001304380176	0.346352910314756	0.551470232090526	0.208784762685867	0.266112533276641	0.541365570023907	protein_coding
ENSG00000092068	SLC7A8	solute carrier family 7 member 8 [Source:HGNC Symbol;Acc:HGNC:11066]	61.1	31.1	98.7	100.3	81.9	88.4	-1.08272783981782	5.29939780521896E-06	0.0000263676914321774	0.479575822726851	0.00762584105068148	0.0168261768488631	1.56230366254467	1.67209895369353E-07	5.37498369428839E-06	0.730630460990124	0.000211888112643897	0.000686164408840211	1.81335830080794	1.986369067106E-08	5.55835023194252E-07	0.251054638263273	0.197997680365468	0.370949081750642	-0.0647586467199739	0.734307528989645	0.867720414838381	0.0610276576975106	0.749011022401479	0.861226451414891	-0.315813284983247	0.109999703358556	1	-0.190026980565762	0.325100366898142	0.530000789713254	0.125786304417484	0.511641245437658	0.762463345389999	protein_coding
ENSG00000168476	REEP4	receptor accessory protein 4 [Source:HGNC Symbol;Acc:HGNC:26176]	59.3	26.7	42.8	52.6	48.8	51.7	-1.30533407065547	2.13362574119048E-06	0.00001197036592967	-0.727738527519498	0.00101547229319764	0.00287199081838598	0.577595543135968	0.013382683464728	0.0516061552447382	-0.162280484913805	0.384129604679904	0.476047488163514	1.14305358574166	0.0000379513784957917	0.000284617736038245	0.565458042605693	0.0146296957488901	0.060333973018537	0.412733410482581	0.0641643615032718	0.21294613324023	0.505122242324686	0.0266530735174331	0.0847139876605587	-0.152724632123112	0.474217928121141	1	-0.0603358002810072	0.775985489168145	0.879867417556784	0.092388831842105	0.663482460010831	0.858606963971724	protein_coding
ENSG00000198756	COLGALT2	collagen beta(1-O)galactosyltransferase 2 [Source:HGNC Symbol;Acc:HGNC:16790]	59.3	25.8	43.1	55.3	59.9	105.2	-1.30892451380669	1.94715691668886E-08	2.07401714004889E-07	-0.672886892949071	0.0000924547755145288	0.000353810626013087	0.636037620857617	0.000560551827698245	0.00415460160422967	-0.104799466410091	0.438025173564747	0.529210866873526	1.2041250473966	2.87114048222703E-07	4.88668110075041E-06	0.568087426538981	0.00149308334958796	0.0103869485978949	0.676564166337569	0.00030324654949846	0.00332419895514617	1.50264615209958	1.10120367098668E-08	4.40726786044151E-07	0.108476739798589	0.484438652475982	1	0.9345587255606	8.02679740159622E-06	0.000166178344668898	0.826081985762011	0.0000351764865670554	0.000873684502769154	protein_coding
ENSG00000154917	RAB6B	RAB6B. member RAS oncogene family [Source:HGNC Symbol;Acc:HGNC:14902]	57.7	171.6	108.4	47.2	52.5	42.5	1.45657600048523	3.26468348979929E-10	6.72513728880516E-09	0.692071117743152	0.0000215469017621026	0.0000984157781331742	-0.764504882742073	0.0000495825346695024	0.000573052182323934	-0.298350622569687	0.0306239464140633	0.0549199855333839	-1.75492662305491	4.79413836445276E-10	3.10065692859347E-08	-0.990421740312839	2.10768256564367E-06	0.0000497505392757554	-0.840599125165858	0.0000166676708833849	0.000308351911342621	-1.13550920909411	3.26317841728899E-07	6.85640356762251E-06	0.149822615146981	0.316390743012296	1	-0.145087468781266	0.331769456343655	0.536700801280943	-0.294910083928247	0.0574080406485871	0.206376271208021	protein_coding
ENSG00000251491	OR7E28P	olfactory receptor family 7 subfamily E member 28 pseudogene [Source:HGNC Symbol;Acc:HGNC:8400]	57.3	18.7	17.8	41.9	33	23.2	-1.76723067426171	0.0000123011716974512	0.0000551574168541566	-1.94744366637359	4.11744021695649E-06	0.0000229806319875628	-0.180212992111876	0.586666027235856	0.756986912008344	-0.396198127224182	0.168831131234139	0.239490445713587	1.37103254703753	0.000486418579609574	0.00246008821198223	1.5512455391494	0.000149581617352709	0.00161994988009106	1.12935700072928	0.00259088708457552	0.0194074845259957	0.621946317650601	0.0708895365796846	0.17982631266974	-0.421888538420127	0.198883189360645	1	-0.929299221498803	0.00935092463467089	0.0411191461566477	-0.507410683078676	0.129198437795444	0.351744324080576	transcribed_unprocessed_pseudogene
ENSG00000115226	FNDC4	fibronectin type III domain containing 4 [Source:HGNC Symbol;Acc:HGNC:20239]	56.5	22.6	38.8	44.1	43.5	41.6	-1.45376392705582	6.41280796142184E-08	5.73174590865987E-07	-0.779831625708642	0.000126288553467387	0.000463344592923571	0.673932301347177	0.00163381372714379	0.00984244938680623	-0.324678530360311	0.054625140606844	0.0908583374624072	1.12908539669551	7.56396914196606E-06	0.0000738983788860721	0.455153095348332	0.0214969444440253	0.0800996042459984	0.389607599685043	0.0447996165695427	0.167988172614317	0.33039446067887	0.0841714441986392	0.203890349250606	-0.0655454956632886	0.720739904842236	1	-0.124758634669462	0.498453301090708	0.685936981410459	-0.0592131390061736	0.746592802037207	0.9028239485558	protein_coding
ENSG00000126453	BCL2L12	BCL2 like 12 [Source:HGNC Symbol;Acc:HGNC:13787]	56.1	24.5	43.4	58.9	53	51.2	-1.34507453343135	7.51684349130352E-06	0.0000358418880598309	-0.622444617771963	0.00821083840900816	0.0179552402265692	0.722629915659389	0.00724416995420718	0.0319593407884245	0.103696573458383	0.616735241758116	0.694399052278308	1.44877110688973	0.0000104622851669689	0.000097054236512283	0.726141191230345	0.00666764103510332	0.0333926439892379	0.513974422376344	0.0434971044951657	0.164862794791921	0.477884315384633	0.0586641795557006	0.156446277635006	-0.212166768854001	0.380567843374968	1	-0.248256875845712	0.306960088020234	0.511252334486934	-0.0360901069917108	0.880199725701712	0.958625768987677	protein_coding
ENSG00000143416	SELENBP1	selenium binding protein 1 [Source:HGNC Symbol;Acc:HGNC:10719]	55.7	17.3	53.3	48	47.7	58.5	-1.827473227155	4.48402342577322E-10	8.63121128230086E-09	-0.307630379158252	0.0434966842557511	0.0757455991094496	1.51984284799675	2.85338417786754E-08	1.38132840634551E-06	-0.205093628709776	0.163814725569354	0.233285212060145	1.62237959844523	1.09062348423314E-08	3.41088803028349E-07	0.102536750448476	0.534688410289793	0.696963145524772	0.0590115968595614	0.719767879521063	0.861261722021203	0.364126207117819	0.0370552979158865	0.109627507681	-0.0435251535889146	0.791238269518118	1	0.261589456669343	0.123362186800365	0.277534882200516	0.305114610258258	0.0754609205599366	0.249804231234424	protein_coding
ENSG00000169862	CTNND2	catenin delta 2 [Source:HGNC Symbol;Acc:HGNC:2516]	55	135.3	108.5	46.1	51.5	35.1	1.1971791417024	1.82587381973533E-06	0.0000104504615190445	0.776710612365398	0.000326676209271164	0.00106664532061903	-0.420468529337006	0.0591373332001916	0.158651325786278	-0.244818397592775	0.19727975980726	0.273035212014866	-1.44199753929518	2.11815791181599E-06	0.0000258251179242189	-1.02152900995817	0.000122940917370801	0.00138524856652855	-0.873936728845743	0.000570168065437412	0.00571192530982498	-1.41641948609578	2.68831369056318E-06	0.000038740948362492	0.14759228111243	0.489548748276145	1	-0.394890476137608	0.0756258138814509	0.194681385869954	-0.542482757250038	0.0184664258444958	0.0933190080404148	protein_coding
ENSG00000178538	CA8	carbonic anhydrase 8 [Source:HGNC Symbol;Acc:HGNC:1382]	54.7	14.4	12.5	29.5	29.1	28.3	-2.03087292161658	4.08491149397535E-10	7.98657000557284E-09	-2.33661837801266	5.37401318937586E-11	1.97034964306164E-09	-0.30574545639608	0.105065409245275	0.241341469255129	-0.845145657761047	0.0000445758279488833	0.000174726439298302	1.18572726385554	3.16358414642524E-06	0.0000359465861303933	1.49147272025162	1.44180408318684E-07	5.78474695311364E-06	1.43590735674477	2.44818478922568E-07	9.74992607315026E-06	1.40536048216322	3.30530291448452E-07	6.91837812148724E-06	-0.0555653635068434	0.75792961102573	1	-0.0861122380883937	0.633581284031184	0.787417396310698	-0.0305468745815503	0.865306725971823	0.952139562637649	protein_coding
ENSG00000170955	CAVIN3	caveolae associated protein 3 [Source:HGNC Symbol;Acc:HGNC:9400]	53.7	22.1	59.1	52.3	43.7	54.9	-1.43796395025648	0.000024980907140188	0.000102360944640066	-0.122560924553043	0.615948320038951	0.691118319674051	1.31540302570344	0.000189165841177269	0.00169250597296789	-0.0150340998286483	0.950637899868782	0.965082200224671	1.42292985042783	0.0000846348472881756	0.000564546553548891	0.107526824724395	0.701632788215062	0.817753950309906	-0.214781954006023	0.447290359237753	0.685065626457822	0.128191709891241	0.647786257249531	0.794693170976303	-0.322308778730418	0.259447069453659	1	0.0206648851668455	0.941178754666943	0.970902085250083	0.342973663897264	0.230757248732065	0.500082288533542	protein_coding
ENSG00000186998	EMID1	EMI domain containing 1 [Source:HGNC Symbol;Acc:HGNC:18036]	53.3	25.4	39.1	70.5	57.5	35	-1.22846727994382	8.47216392993571E-06	0.0000396602254149191	-0.705851925695185	0.00199862888372667	0.00521391262035762	0.522615354248633	0.0293317874357623	0.0936728562213789	0.39448547050162	0.0493172190802495	0.0831675130693111	1.62295275044544	9.13778301849663E-07	0.0000129667443561048	1.1003373961968	0.0000959081714744721	0.0011237240757759	0.771914381580362	0.00252293424125753	0.0190001507903554	0.0653459816577812	0.770024335743295	0.874121493271607	-0.328423014616443	0.151733042947339	1	-1.03499141453902	0.000181700873858822	0.0018954331802731	-0.706568399922581	0.00485359864841129	0.0354461773017896	protein_coding
ENSG00000118785	SPP1	secreted phosphoprotein 1 [Source:HGNC Symbol;Acc:HGNC:11255]	53.1	463.4	141.4	50.1	84.2	60.1	2.99400393640304	5.64663581049617E-10	1.04822565350072E-08	1.17877208136911	0.000212483445121062	0.000727428503951396	-1.81523185503393	0.0000159419259627762	0.000223366551899591	-0.0324236202328677	0.904672783564149	0.930275644711824	-3.0264275566359	2.5928146941229E-08	6.86141093114128E-07	-1.21119570160198	0.00101228049609193	0.00760574504707737	-0.52125999631989	0.105713661171353	0.296427701398953	-1.00685017082476	0.0042534588588095	0.0193948607693432	0.689935705282085	0.0378355725749364	0.647634424972025	0.204345530777216	0.514836470978418	0.698706639184996	-0.485590174504869	0.130967352854254	0.354234046219544	protein_coding
ENSG00000244405	ETV5	ETS variant 5 [Source:HGNC Symbol;Acc:HGNC:3494]	53	136.1	106.3	43.3	24.4	24.8	1.25042681253193	2.69532903953031E-06	0.0000147232348784343	0.791988772270416	0.000547837023132032	0.00168274635771691	-0.458438040261513	0.0561847141868812	0.152680780451711	-0.26166514304811	0.200849645184022	0.277140972263224	-1.51209195558004	3.07363445531814E-06	0.0000350229707597174	-1.05365391531853	0.000193994731379335	0.00199917196409973	-1.92069307899381	1.31590213596493E-07	6.07909189611914E-06	-1.87914183091534	1.77633859723803E-07	4.12666936476174E-06	-0.867039163675287	0.00123284577436543	0.0800557563281711	-0.825487915596817	0.00184896531081504	0.0118587545063738	0.0415512480784703	0.856421224798614	0.948471236005759	protein_coding
ENSG00000146409	SLC18B1	solute carrier family 18 member B1 [Source:HGNC Symbol;Acc:HGNC:21573]	52.4	14.4	29.7	40.7	40	45.2	-1.98149060223321	6.30324630419995E-12	2.96270899687817E-10	-1.03549034423035	9.61468040933397E-08	9.0965340865138E-07	0.946000258002859	1.88950600996087E-06	0.0000386237960493771	-0.316104451161404	0.0159475069317681	0.0309624447141882	1.66538615107181	4.19211814271999E-10	2.81254598546222E-08	0.71938589306895	0.0000488811901909362	0.000645718924997752	0.649989356706081	0.00014735023254669	0.00182988165134212	0.834070034564388	8.22362357519446E-06	0.000100809529634056	-0.0693965363628689	0.616138538630379	1	0.114684141495438	0.409875030408093	0.611484532816798	0.184080677858307	0.192010970206348	0.447697216550058	protein_coding
ENSG00000107731	UNC5B	unc-5 netrin receptor B [Source:HGNC Symbol;Acc:HGNC:12568]	52.2	13.6	40.1	30.1	44.4	63.7	-2.05254640033428	9.25415062203428E-12	3.9680124914337E-10	-0.59404795148659	0.000178919809486953	0.000626723223482353	1.45849844884769	7.47584037071765E-09	4.64562935945016E-07	-0.783337856787016	8.21170333723969E-06	0.0000397768218273902	1.26920854354727	6.05782438502287E-08	1.35288622211927E-06	-0.189289905300425	0.204015565125606	0.377709473675595	0.349948174478336	0.0251156496944512	0.111067693490946	0.882103639667294	7.86227661443877E-06	0.0000971162342084496	0.539238079778762	0.00141941475904111	0.0886992836420171	1.07139354496772	6.14944921507713E-07	0.0000205011225481612	0.532155465188958	0.00155408942418096	0.0155399331475461	protein_coding
ENSG00000173267	SNCG	synuclein gamma [Source:HGNC Symbol;Acc:HGNC:11141]	51.3	480.7	162.4	58.5	65	14.2	3.03477418727341	6.26311764480121E-07	4.03942358192224E-06	1.36703939654912	0.00362471636885593	0.0088052943161105	-1.66773479072429	0.0035219687796089	0.0181301219985662	0.186506887290466	0.666714495505565	0.738106857340229	-2.84826729998294	0.0000325515404780544	0.000250250229950192	-1.18053250925865	0.0286370844716792	0.0989809787991837	-1.09091856314103	0.0406257673572982	0.157336055664708	-3.29138717992903	8.95099340267759E-06	0.000108087089117172	0.0896139461176226	0.857970845140199	1	-2.11085467067038	0.000766857879355041	0.00591984997083109	-2.200468616788	0.000526502808999457	0.00689808210847741	protein_coding
ENSG00000166925	TSC22D4	TSC22 domain family member 4 [Source:HGNC Symbol;Acc:HGNC:21696]	50.3	27.8	56.2	52.5	48.4	62.9	-1.00322420162054	8.12881546288226E-06	0.0000382745536457027	-0.0890722866620995	0.577645481004507	0.656290913091033	0.91415191495844	0.00008619213485258	0.000909687094276349	0.0594392714288666	0.708124142018442	0.773103258088871	1.06266347304941	0.0000155100782986801	0.000134901805277761	0.148511558090966	0.422097787454832	0.600918759513271	-0.00649110239768174	0.971751179223316	0.9876965180462	0.387579023332204	0.0457088999015962	0.129117261095197	-0.155002660488648	0.402589276182482	1	0.239067465241238	0.202230089151206	0.389318880550093	0.394070125729886	0.0426103588610354	0.167184395152653	protein_coding
ENSG00000231925	TAPBP	TAP binding protein [Source:HGNC Symbol;Acc:HGNC:11566]	49.9	21.9	40.5	41.8	42.6	76.1	-1.32973269492664	3.35337509434048E-08	3.29821627079541E-07	-0.544897566212901	0.00111034060402364	0.0031082232040267	0.784835128713738	0.000113616414627429	0.00113891122635517	-0.234816935678172	0.109002126620814	0.165070280540596	1.09491575924847	0.0000021193678794053	0.0000258251179242189	0.31008063053473	0.0677151403717344	0.18025783744988	0.290099118010877	0.0855485593789575	0.257873724198054	1.13421054341635	1.24197129359558E-06	0.0000206785418903795	-0.0199815125238523	0.901697725045546	1	0.824129912881621	0.0000629621936299826	0.000836670048196445	0.844111425405473	0.0000479317339960994	0.00110297220629622	protein_coding
ENSG00000101144	BMP7	bone morphogenetic protein 7 [Source:HGNC Symbol;Acc:HGNC:1074]	49.6	4.1	45.4	38.4	68	121.6	-3.71503645203817	1.15490623352438E-10	2.88174056942218E-09	-0.339268420947166	0.166840752854713	0.2372184429219	3.37576803109101	1.01555764200982E-09	9.43709857106708E-08	-0.350021273462537	0.154981456469449	0.222746237302624	3.36501517857564	1.0692926353691E-09	5.76313087376097E-08	-0.010752852515371	0.968518769665837	0.98307120568639	0.798487612714138	0.0082338134329703	0.0477006554631662	1.64698186753209	0.0000101828950082961	0.000120122462928557	0.809240465229509	0.00758575527185791	0.274393908256534	1.65773472004746	9.49090309608672E-06	0.000187829438449169	0.848494254817947	0.00542166909995282	0.0383071216860481	protein_coding
ENSG00000105251	SHD	Src homology 2 domain containing transforming protein D [Source:HGNC Symbol;Acc:HGNC:30633]	48.9	138.5	64.2	57.3	53.2	21.9	1.35888024765676	9.89039555567799E-07	6.04604180490576E-06	0.149439915306169	0.456019541852587	0.543719487664219	-1.20944033235059	0.0000492277813387842	0.000570174782569342	0.246518577499531	0.22364785477704	0.303328497579995	-1.11236167015723	0.000122221410879437	0.000767753687843673	0.0970786621933618	0.674913649796291	0.800049765656615	-0.0547302198433558	0.81273889407569	0.907690134524087	-1.32639418157434	0.0000191417742618999	0.000204157881293311	-0.151808882036718	0.513616052717145	1	-1.42347284376771	8.27118641683081E-06	0.000169932418263961	-1.27166396173099	0.0000313317839720041	0.000799059329721348	protein_coding
ENSG00000102032	RENBP	renin binding protein [Source:HGNC Symbol;Acc:HGNC:9959]	47.5	13.8	58.3	36.5	40.9	89.4	-1.94859918681765	7.84317976584609E-08	6.81808460397663E-07	0.0298446616443685	0.885478652909653	0.915194601054474	1.97844384846202	2.10922198530463E-07	6.58378576841518E-06	-0.405202699440733	0.0678098111449794	0.109792186172205	1.54339648737692	5.70430664108147E-06	0.0000584492611404603	-0.435047361085102	0.0829950460406767	0.206548699312252	-0.299611755425979	0.221308819723936	0.466780890440429	0.84461466802959	0.00214521018206969	0.0110183937210561	0.135435605659123	0.575305934357831	1	1.27966202911469	0.0000412985618033666	0.00060437224705246	1.14422642345557	0.000135566764346238	0.00243824139345309	protein_coding
ENSG00000143162	CREG1	cellular repressor of E1A stimulated genes 1 [Source:HGNC Symbol;Acc:HGNC:2351]	46.4	24.3	31.9	49	51.8	58.3	-1.03775659997299	0.0000116768609217107	0.0000527235867755207	-0.752242504081932	0.000351458777360749	0.00113563888312269	0.285514095891059	0.157258042991364	0.320846094274747	0.140451543793505	0.407018490115695	0.498453530764272	1.1782081437665	9.45120639343948E-06	0.0000888985201719157	0.892694047875437	0.000207710946418353	0.00211757773810741	0.930747069587964	0.000134145517490987	0.00168662431750526	1.10068778852423	0.0000206236416238329	0.000217098737900881	0.0380530217125269	0.845009707457149	1	0.20799374064879	0.29242283647232	0.494754987572804	0.169940718936263	0.386876240360256	0.661107792262204	protein_coding
ENSG00000166147	FBN1	fibrillin 1 [Source:HGNC Symbol;Acc:HGNC:3603]	46.3	20.5	75.8	60.9	79.4	110.3	-1.25896130668949	0.00242827142930634	0.00581842334624395	0.525097461563743	0.130466109980965	0.193142879718205	1.78405876825324	0.000300358240281904	0.0024752764460337	0.404502438235156	0.239869275808449	0.321605392093683	1.66346374492465	0.000570526878610843	0.00280817324208789	-0.120595023328586	0.760609750651261	0.857047387960704	0.256454618683259	0.519016657340541	0.738503251833038	0.743693287775854	0.0734656649651765	0.184327663534738	0.377049642011845	0.346672122239806	1	0.86428831110444	0.0406661610363733	0.123968921153303	0.487238669092595	0.227887138789603	0.495401564286776	protein_coding
ENSG00000035403	VCL	vinculin [Source:HGNC Symbol;Acc:HGNC:12665]	45.8	23.9	68.6	63.8	80.2	102.2	-1.03000409302655	0.000210669839941976	0.00067454881353481	0.385251938491096	0.0835275221092253	0.132537439154471	1.41525603151765	0.000022127233131297	0.000293981292111702	0.50008169014374	0.0281069105431698	0.0509085512011328	1.53008578317029	8.80892655279165E-06	0.0000840304032047718	0.114829751652644	0.646682859584255	0.780081703716639	0.427523641915767	0.0998150358530988	0.285780786626701	0.787563887987071	0.00506843940701821	0.0223058238356226	0.312693890263123	0.220479521313037	1	0.672734136334427	0.013827778543915	0.0551100200336606	0.360040246071304	0.160925533126831	0.402168620195958	protein_coding
ENSG00000118292	C1orf54	chromosome 1 open reading frame 54 [Source:HGNC Symbol;Acc:HGNC:26258]	45.8	15.4	24.5	34	33.1	44.2	-1.7348666459339	0.0000229318510645674	0.0000949513700033264	-1.17324617693493	0.000928869878541266	0.00265661117237532	0.561620468998966	0.109397141380734	0.248393452567749	-0.404669684263812	0.174455525976583	0.246269547713931	1.33019696167009	0.000876916633787966	0.00404994717272711	0.768576492671122	0.0313398887263506	0.105306537533001	0.669650158321534	0.056570353483686	0.196789616230872	1.08745619735328	0.00393663817025136	0.0182017450885886	-0.0989263343495882	0.765209773928842	1	0.318879704682162	0.340184752997475	0.544765279658294	0.41780603903175	0.215276928633127	0.479979682717737	protein_coding
ENSG00000144857	BOC	BOC cell adhesion associated. oncogene regulated [Source:HGNC Symbol;Acc:HGNC:17173]	45.6	23.5	49.1	46.2	49.7	73.1	-1.06522194228172	0.0000158981782720108	0.0000692317922111884	-0.106921816918258	0.550794923103698	0.632150333684688	0.958300125363464	0.000171433151978128	0.0015651624135146	0.0116833793417049	0.947540110594185	0.962867979466187	1.07690532162343	0.0000491490048360902	0.000353824692428648	0.118605196259963	0.564910849187121	0.720520905616988	0.213438080928705	0.305168979745391	0.555849637659483	0.785152860560056	0.00109941165707189	0.006263702284424	0.0948328846687421	0.644760200647438	1	0.666547664300093	0.00402887459107249	0.0214851165115604	0.571714779631351	0.0111565859628036	0.0644022986192684	protein_coding
ENSG00000166974	MAPRE2	microtubule associated protein RP/EB family member 2 [Source:HGNC Symbol;Acc:HGNC:6891]	45.6	124.6	99.7	49.2	54	42	1.3429306270031	1.61260246211997E-10	3.75708490057893E-09	0.919819952750558	7.67943033070464E-08	7.56204074404162E-07	-0.423110674252544	0.00387649153098185	0.0195566276332123	0.144042042466742	0.209355066370682	0.287161695635184	-1.19888858453636	2.27182829112945E-08	6.21543005740643E-07	-0.775777910283816	9.55282649661572E-06	0.000173161044421278	-0.670830952634623	0.0000534180894395873	0.000780937692720332	-1.02829224329777	2.17987314125153E-07	4.88853936489543E-06	0.104946957649193	0.424507571384759	1	-0.252514333013953	0.0648139271910181	0.173995747758853	-0.357461290663146	0.0121356390382514	0.0685903492388425	protein_coding
ENSG00000170525	PFKFB3	6-phosphofructo-2-kinase/fructose-2.6-biphosphatase 3 [Source:HGNC Symbol;Acc:HGNC:8874]	45.5	134.9	87.1	39.4	42.2	33	1.46891952489335	1.29327922740661E-07	1.03622556134477E-06	0.737414606244283	0.000663383520314502	0.00198818315847362	-0.731504918649066	0.00299083826753366	0.0158866175912457	-0.193219748663988	0.31403554238035	0.40305133233433	-1.66213927355734	4.31484005393227E-07	6.92816770923841E-06	-0.930634354908271	0.00038928204984265	0.00354408866210912	-0.846428327079872	0.000923360820881651	0.00853132635019166	-1.18658098294589	0.0000302152275398608	0.000299356626281869	0.0842060278283986	0.698370973209365	1	-0.255946628037616	0.247275778289636	0.443850139782984	-0.340152655866015	0.129248032793066	0.351820108119712	protein_coding
ENSG00000049323	LTBP1	latent transforming growth factor beta binding protein 1 [Source:HGNC Symbol;Acc:HGNC:6714]	45.2	15.4	43.2	80.8	96	144.9	-1.64381333425972	0.0000661426316724921	0.000242673068189817	-0.265039742086325	0.386146291442231	0.476210768540113	1.3787735921734	0.000889493622424082	0.00601172609087639	0.849393152087154	0.00829710307418706	0.0173507319718741	2.49320648634688	1.59350685528108E-06	0.0000204649820040029	1.11443289417348	0.00450741153954644	0.0247723783762496	1.35317667533952	0.000995781455120106	0.00904233554137271	1.95700428100265	0.0000260236895013795	0.000264250199316452	0.238743781166041	0.491898134077971	1	0.842571386829176	0.0239371787303851	0.0831450575492153	0.603827605663134	0.0933084436305263	0.285469105971992	protein_coding
ENSG00000170961	HAS2	hyaluronan synthase 2 [Source:HGNC Symbol;Acc:HGNC:4819]	44.6	6	35.4	38.8	29.7	58.7	-2.98870016846379	3.49858579459574E-09	4.84735507393475E-08	-0.540853284717004	0.0413916664657845	0.0726747589407394	2.44784688374679	1.43115710208967E-07	4.71290818405049E-06	-0.148926953726281	0.546706274755957	0.631858024054973	2.83977321473751	1.86611647656827E-08	5.26583548161123E-07	0.391926330990723	0.176921523633682	0.344946836564935	-0.0363307599692857	0.897813591643531	0.953105374780662	0.957841436864255	0.00300294063409551	0.0145380912367502	-0.428257090960009	0.142224872663504	1	0.565915105873531	0.0571076107996147	0.158546181150235	0.99417219683354	0.00226519665094234	0.0205302492427616	protein_coding
ENSG00000112759	SLC29A1	solute carrier family 29 member 1 (Augustine blood group) [Source:HGNC Symbol;Acc:HGNC:11003]	44.4	15.7	28.9	36.5	33.9	40.2	-1.61963912264889	4.48203472963067E-09	5.94503851873653E-08	-0.841774165894014	0.0000242396761567784	0.000109355838107966	0.777864956754877	0.000219712290659136	0.00189788088450074	-0.242218866610865	0.115294358788321	0.173091435226082	1.37742025603803	1.93933327972244E-07	3.54718097283168E-06	0.599555299283149	0.0021770480450931	0.0140118726041734	0.4525938097312	0.0147532231066202	0.0743064506142925	0.707206367945281	0.000518020577734681	0.00333966296706222	-0.146961489551949	0.392339418477236	1	0.107651068662132	0.528665175826246	0.71020477566224	0.254612558214081	0.145876231441391	0.37756672396951	protein_coding
ENSG00000087842	PIR	pirin [Source:HGNC Symbol;Acc:HGNC:30048]	44.1	12.5	31.4	33.9	41.7	38.3	-1.9571380651664	8.95558921340486E-09	1.07156709532328E-07	-0.734512182507731	0.00085410781971735	0.0024713796236596	1.22262588265866	0.0000171575355576169	0.000238743711214378	-0.342438747081274	0.0752256662559326	0.120107020607502	1.61469931808512	4.85257390740964E-07	7.61759878727248E-06	0.392073435426457	0.0749025614666536	0.193533213360325	0.643960574397077	0.00603767403429807	0.0377652423445128	0.517779617817655	0.0222958032416037	0.0735716005333652	0.25188713897062	0.238861166953365	1	0.125706182391198	0.551046697723843	0.727336657591577	-0.126180956579422	0.548654779386544	0.787921881880524	protein_coding
ENSG00000166949	SMAD3	SMAD family member 3 [Source:HGNC Symbol;Acc:HGNC:6769]	44.1	21	55.6	46.1	39	44.7	-1.17448291323921	3.38024343322193E-07	2.37631113355502E-06	0.124793505164172	0.394356614789224	0.48401033129854	1.29927641840338	3.58987393278358E-07	0.000010165441614567	0.0754240078120258	0.605230866463577	0.684477714195257	1.24990692105123	6.14638523669508E-07	0.0000093315401776641	-0.0493694973521457	0.769505470674269	0.862028312993636	-0.307910363250205	0.0799494448563183	0.246039782831862	-0.100478890546229	0.5523715835984	0.726939984885775	-0.25854086589806	0.136768413829954	1	-0.0511093931940836	0.761692931035315	0.87030316788257	0.207431472703976	0.227429533038944	0.49492706860117	protein_coding
ENSG00000129250	KIF1C	kinesin family member 1C [Source:HGNC Symbol;Acc:HGNC:6317]	44	22.8	52.5	59	69.3	80.9	-1.0603862452261	0.0000201889524324981	0.0000850091593440265	0.0380508471004523	0.832689476814735	0.871948458689039	1.09843709232655	0.0000468099328771823	0.000547762786546204	0.403002991703435	0.0333952815326268	0.0592590328249608	1.46338923692953	1.40595389021665E-06	0.000018466993055169	0.364952144602983	0.0922646800760808	0.222594391547322	0.596546546469725	0.00941611724747411	0.0528643054772253	0.835057615168844	0.000727664787244022	0.00443817877968638	0.231594401866742	0.273634923413861	1	0.470105470565861	0.0341810294373719	0.108772498518572	0.238511068699119	0.259772610565063	0.53431666966372	protein_coding
ENSG00000164970	FAM219A	family with sequence similarity 219 member A [Source:HGNC Symbol;Acc:HGNC:19920]	43.9	116.2	96.7	52.5	51	36.9	1.28662991137781	9.74011398480194E-12	4.1018957040081E-10	0.91866314347445	3.06137766489168E-09	5.07166142045426E-08	-0.367966767903357	0.00226129425366559	0.0127479456404386	0.266195691644205	0.00797803645924502	0.0167768073233883	-1.0204342197336	1.01715073838879E-08	3.25669510673432E-07	-0.652467451830246	5.93141623637669E-06	0.000118109691041841	-0.71534019271178	1.76691552016431E-06	0.0000478546556782419	-1.17130722092774	1.20155289936758E-09	7.9445665435657E-08	-0.0628727408815348	0.554213714081176	1	-0.518839769097494	0.0000934530270281853	0.00112764327911845	-0.455967028215959	0.000354555965634643	0.00507778158400934	protein_coding
ENSG00000101210	EEF1A2	eukaryotic translation elongation factor 1 alpha 2 [Source:HGNC Symbol;Acc:HGNC:3192]	43.6	112.4	80.6	30.2	30.7	12.9	1.18719701007211	0.000466678421403011	0.00135568152994346	0.608774173658887	0.0454598499730875	0.0786644171890894	-0.578422836413225	0.100646359278879	0.234016534826027	-0.56819188132161	0.072034176293848	0.115582077651606	-1.75538889139372	0.0000692410847431151	0.000474188521478792	-1.1769660549805	0.00266300593803048	0.0163555218214504	-1.18242649922102	0.0025585553150532	0.0192147147650233	-2.41733411562627	1.86963656408166E-06	0.0000285459429694394	-0.00546044424052288	0.987214358565368	1	-1.24036806064577	0.00191207885799229	0.0121501058757529	-1.23490761640525	0.00197020820333845	0.0185103407552466	protein_coding
ENSG00000169926	KLF13	Kruppel like factor 13 [Source:HGNC Symbol;Acc:HGNC:13672]	43.3	107.3	70.5	49.7	54.1	44	1.21844978722655	0.00014089190386745	0.000472602192746859	0.510012300094268	0.064471769077375	0.106404413005213	-0.708437487132279	0.0322328412602064	0.100885174281122	0.198607903338726	0.458297333118486	0.54910778652781	-1.01984188388782	0.00374465630029824	0.0136337193694038	-0.311404396755543	0.320458609446594	0.507235837230361	-0.192160086377818	0.536047225584196	0.74916230751441	-0.470780248596221	0.140117225308901	0.295725808121606	0.119244310377725	0.700148426356468	1	-0.159375851840678	0.607465919316814	0.768193058770027	-0.278620162218403	0.372787563814136	0.648129260140943	protein_coding
ENSG00000067840	PDZD4	PDZ domain containing 4 [Source:HGNC Symbol;Acc:HGNC:21167]	43.2	164.1	125.5	72.8	86.1	57.5	1.7822274312771	5.31287516841889E-09	6.83948078010868E-08	1.29374831169249	6.92746084442114E-07	4.89983002595999E-06	-0.488479119584605	0.03197236709224	0.100244561472645	0.70766115220404	0.000873840156130976	0.0023794411391852	-1.07456627907306	0.0000764350728393567	0.000515593947742828	-0.586087159488454	0.0122412117542718	0.0527808407612854	-0.346787125922516	0.116397841961636	0.315354676051891	-0.915462603655622	0.000394842375821263	0.0026689825980995	0.239300033565938	0.270450043814797	1	-0.329375444167168	0.135393463261539	0.295994714369365	-0.568675477733106	0.0146686603945841	0.0784058082380265	protein_coding
ENSG00000160932	LY6E	lymphocyte antigen 6 family member E [Source:HGNC Symbol;Acc:HGNC:6727]	42.9	12	23.5	23.7	25.1	33.3	-2.01452398528307	8.21209528240601E-06	0.0000385880176173272	-1.14111899887725	0.00177780487614288	0.00471621444501299	0.873404986405817	0.022474895369217	0.0767306974714673	-0.835141779151217	0.0141429025523234	0.0278667874762827	1.17938220613185	0.00348957053658593	0.012811731609005	0.305977219726034	0.387083924522565	0.570510362649168	0.329919219082393	0.351164683463454	0.599765687854714	0.738159974370905	0.0462347236146205	0.130283939721994	0.0239419993563587	0.945346348824176	1	0.43218275464487	0.225089965309514	0.417180152348639	0.408240755288511	0.250038965864846	0.522808746808313	protein_coding
ENSG00000259871	AC130456.1	novel transcript. sense intronic to CLEC19A	42.5	12.8	12.3	61.7	69.5	96.9	-1.86204008605484	0.0000392754961757233	0.000152655167707998	-2.0208070871167	0.0000167649035541842	0.0000788228338376285	-0.158767001061859	0.680373117119761	0.822747208937956	0.638475374653731	0.0500482353781683	0.0842421317748911	2.50051546070857	3.57795880422566E-06	0.0000397881815031119	2.65928246177043	1.73599740732483E-06	0.0000422095369609552	2.74859678033952	1.13667911284852E-06	0.0000333556525873824	3.22302486158228	1.48476706027573E-07	3.56189890172081E-06	0.0893143185690847	0.805388992517457	1	0.563742399811845	0.132029792558256	0.290566178831419	0.47442808124276	0.199950096740845	0.459297217531287	lncRNA
ENSG00000073670	ADAM11	ADAM metallopeptidase domain 11 [Source:HGNC Symbol;Acc:HGNC:189]	42.3	301.7	200.5	74.1	91	39.8	2.71171085952183	6.54697376897843E-14	9.45160882773324E-12	2.01906996520931	1.0552110737568E-11	5.52158830148017E-10	-0.692640894312516	0.000492973086854179	0.00374596293522805	0.790028950749201	0.0000192130964567509	0.0000834624690111699	-1.92168190877263	8.96975251053971E-10	5.01840582501441E-08	-1.22904101446011	6.20113756646725E-07	0.0000179046773771802	-0.942005981645828	0.0000186769434641618	0.000337793622899365	-2.12032145708044	2.03137286216714E-10	1.96678250349583E-08	0.287035032814285	0.0968890641135854	0.954688473364932	-0.891280442620325	0.0000371681776423548	0.000556971514642479	-1.17831547543461	1.13185884821731E-06	0.0000628901227382329	protein_coding
ENSG00000188783	PRELP	proline and arginine rich end leucine rich repeat protein [Source:HGNC Symbol;Acc:HGNC:9357]	42	6.9	14.2	39.5	80.6	135.6	-2.73400452751091	6.53286104239793E-13	5.07835722089097E-11	-1.78507015315761	3.34678853134411E-10	8.43400026964996E-09	0.948934374353302	0.000012466685468131	0.000182419762293403	-0.0648405755619871	0.638024349788686	0.713718618573996	2.66916395194892	2.95413313901449E-12	7.23717859465535E-10	1.72022957759562	2.41110454040331E-09	2.64511408951672E-07	2.71756987018239	1.92095108792533E-12	3.10598581406647E-09	3.47538109075393	4.39864381308908E-14	5.92680598448645E-11	0.997340292586776	4.94627834541664E-06	0.00154082264877117	1.75515151315831	1.56041691503035E-09	1.86891711845375E-07	0.757811220571537	0.000119270587811617	0.00219895796388373	protein_coding
ENSG00000249242	TMEM150C	transmembrane protein 150C [Source:HGNC Symbol;Acc:HGNC:37263]	41.6	15	18.5	28.1	42.7	70.1	-1.59564906868617	1.23023664732995E-13	1.48445495154313E-11	-1.38998520985093	1.11968540416462E-12	9.42926734371761E-11	0.205663858835249	0.03596277769014	0.109782476936676	-0.545097874156951	1.68915821380606E-06	9.97516404639525E-06	1.05055119452922	6.6716253295272E-10	3.99531518344908E-08	0.844887335693975	1.99322109783348E-08	0.0000012839996785207	1.4231193989537	4.05027829756236E-12	4.92486394438139E-09	2.14456199251439	3.92091923449561E-15	2.3198511550343E-11	0.578232063259724	4.00346474857761E-06	0.00129464043039503	1.29967465682042	1.67994564990294E-11	6.03623138072904E-09	0.721442593560693	1.75067720735464E-07	0.00001430126782175	protein_coding
ENSG00000084731	KIF3C	kinesin family member 3C [Source:HGNC Symbol;Acc:HGNC:6321]	41.5	128.2	124.3	52.4	55.7	42.5	1.52622557105568	1.79930505537899E-08	1.94082477921433E-07	1.37926041873853	8.58284090365461E-08	8.27525071980867E-07	-0.146965152317154	0.458967302686997	0.654587610834252	0.341963331985647	0.0548178189593258	0.0911225778506568	-1.18426223907004	9.91888369569458E-06	0.0000925972462330749	-1.03729708675288	0.000046903205827353	0.00062264198277707	-0.957678923134748	0.000111683080496509	0.00143888743310602	-1.33550340905616	2.19203923721419E-06	0.0000325464485091977	0.0796181636181331	0.687432196586286	1	-0.298206322303283	0.143265867824963	0.307876902825868	-0.377824485921416	0.0682317114508531	0.23329214261976	protein_coding
ENSG00000013583	HEBP1	heme binding protein 1 [Source:HGNC Symbol;Acc:HGNC:17176]	41.3	21.8	25.3	38.5	36.1	46.8	-1.07172124851371	0.000132452083568358	0.000447195184634951	-0.954117545452319	0.000402106876919946	0.00128035960868819	0.11760370306139	0.639010116097544	0.795209310180958	-0.0582099288460758	0.786989386906185	0.838207719971418	1.01351131966763	0.000660014282095588	0.00317612229976296	0.895907616606243	0.00187548158282696	0.01239258754096	0.74241668215501	0.00736243359761798	0.0437819745641357	1.12132417589473	0.000247487976394479	0.00180416279996498	-0.153490934451232	0.538203585512572	1	0.225416559288484	0.368386391161519	0.573805686150433	0.378907493739717	0.138376033475659	0.366667008401823	protein_coding
ENSG00000149948	HMGA2	high mobility group AT-hook 2 [Source:HGNC Symbol;Acc:HGNC:5009]	41.1	14.4	68.6	51.2	52.2	48.3	-1.60956044345859	3.23840339523474E-07	2.29178985177347E-06	0.535436625871261	0.0105789322430383	0.0223391348357954	2.14499706932985	2.2020368534753E-08	1.13753143398857E-06	0.369175883048446	0.0664996712266499	0.1079768210548	1.97873632650704	6.89931447298931E-08	1.50341304733397E-06	-0.166260742822815	0.462184987617887	0.635627206327602	-0.174924675101196	0.439509705140314	0.678029999276189	-0.283450533411705	0.216542577444562	0.401348309199138	-0.0086639322783809	0.969204147248839	1	-0.11718979058889	0.602960070641472	0.765188084310647	-0.108525858310509	0.62979690062031	0.8399055607212	protein_coding
ENSG00000189343	RPS2P46	ribosomal protein S2 pseudogene 46 [Source:HGNC Symbol;Acc:HGNC:35839]	40.9	21.9	29	45	42.1	43.7	-1.08468349873041	0.0133835480997052	0.0261070117932846	-0.78102147186792	0.0595159815785244	0.0994948207344046	0.303662026862494	0.499245999366231	0.688881085829714	0.165666965483035	0.661224537262368	0.733338332052626	1.25035046421345	0.010985193764295	0.0330701169195467	0.946688437350956	0.0439524083566252	0.133868236393691	0.786327978221744	0.0881403584885416	0.262892723925702	0.833262088815762	0.0721687775292857	0.18210622895504	-0.160360459129212	0.714437839216553	1	-0.113426348535194	0.795530328025471	0.890931266957434	0.0469341105940176	0.914506556059696	0.973136753606046	processed_pseudogene
ENSG00000117016	RIMS3	regulating synaptic membrane exocytosis 3 [Source:HGNC Symbol;Acc:HGNC:21292]	40.7	127.3	102.3	53.8	57.2	25.9	1.54124212238945	1.02709848193972E-07	8.57364757588192E-07	1.12368982548098	8.64128632743099E-06	0.0000438822106244446	-0.417552296908475	0.0741154361743926	0.186895272536456	0.401078807671687	0.047155833551443	0.0799981820053805	-1.14016331471777	0.0000676619619598756	0.000464752023334421	-0.72261101780929	0.00422386726024836	0.0235421267600675	-0.64607925105468	0.00897215701409091	0.0509377832727654	-1.77456930954798	2.88644370916989E-07	6.16524548660079E-06	0.0765317667546108	0.73263181270461	1	-1.05195829173869	0.000163750647132657	0.00174419249900391	-1.1284900584933	0.0000778881766986247	0.0016002210025922	protein_coding
ENSG00000114631	PODXL2	podocalyxin like 2 [Source:HGNC Symbol;Acc:HGNC:17936]	40.3	220.8	154.7	71.3	79.1	51.5	2.31715368820663	1.54435965191908E-12	9.79245145563909E-11	1.70189205039698	3.00507582889079E-10	7.74945312238201E-09	-0.615261637809647	0.00170294901381744	0.0101755294177436	0.820848088046707	0.000016884984421653	0.0000746754138713643	-1.49630560015992	5.45898240990126E-08	1.23276936572198E-06	-0.881043962350273	0.0000541347013401454	0.000702491160488613	-0.757120442141047	0.000265926424909795	0.00297355765170572	-1.36182451779352	2.15427587786482E-07	4.84457394564621E-06	0.123923520209226	0.470543077636367	1	-0.480780555443247	0.0105320489777981	0.0449439693644806	-0.604704075652473	0.00207474458140823	0.0192243811672147	protein_coding
ENSG00000165886	UBTD1	ubiquitin domain containing 1 [Source:HGNC Symbol;Acc:HGNC:25683]	40.2	14	26.9	27.4	30.7	36	-1.65544998126663	1.24717242976673E-09	2.05494615836947E-08	-0.815738083069022	0.0000167725383312317	0.0000788358058946759	0.839711898197611	0.0000557812575658056	0.000632931335846674	-0.532642659311976	0.0012552302995496	0.00328881488212149	1.12280732195466	1.53720476613725E-06	0.0000198522874310489	0.283095423757047	0.0919546869156056	0.222178023421761	0.413653793753776	0.0177296559386753	0.0856479372047134	0.644467095276615	0.000706680712652461	0.0043281516829082	0.130558369996729	0.421445430256148	1	0.361371671519568	0.0348063020524654	0.110320749099899	0.230813301522839	0.161227615555301	0.402505308102491	protein_coding
ENSG00000054793	ATP9A	ATPase phospholipid transporting 9A (putative) [Source:HGNC Symbol;Acc:HGNC:13540]	40.1	101.3	88.9	36.9	47.2	48.8	1.24329411933981	0.0000214785927953886	0.0000895994238670377	0.953137343200463	0.000407811079335023	0.00129699003575295	-0.290156776139346	0.284434106643312	0.479178825072996	-0.0995946123761279	0.669191768933793	0.739890707869974	-1.34288873171594	0.0000836519499269655	0.000559374846306495	-1.05273195557659	0.000890467825678746	0.00685944462763204	-0.716130482999222	0.014209071515547	0.0722246077758189	-0.653998540541598	0.0232410687359705	0.075977525352185	0.336601472577369	0.218075151549913	1	0.398733415034992	0.147968521253556	0.315263285639504	0.0621319424576233	0.816161686376624	0.93311148326988	protein_coding
ENSG00000182606	TRAK1	trafficking kinesin protein 1 [Source:HGNC Symbol;Acc:HGNC:29947]	40	109.7	68.7	39.4	43.6	33.6	1.35796969596068	1.86498422864487E-07	0.0000014183880523499	0.581254266626987	0.00318427672215077	0.00787738223997182	-0.776715429333693	0.00118644247361611	0.0076086118807996	-0.00219435548733575	0.990137816330099	0.993147540461623	-1.36016405144802	2.84341430063623E-06	0.0000330497481847995	-0.583448622114323	0.00981808260254761	0.0448064005805608	-0.454056831536335	0.037331080366988	0.148247593047381	-0.820541032316279	0.000742361826244945	0.0045175944179731	0.129391790577988	0.530055758866902	1	-0.237092410201956	0.256217668259382	0.454058252500819	-0.366484200779944	0.0865258010386193	0.27192141438162	protein_coding
ENSG00000146278	PNRC1	proline rich nuclear receptor coactivator 1 [Source:HGNC Symbol;Acc:HGNC:17278]	39.9	117.9	48.8	44.4	42.1	47.6	1.44109787465029	6.34354475312562E-08	5.69118078793894E-07	0.0675252460004576	0.700649237448182	0.764660896156149	-1.37357262864984	0.0000020885680543268	0.0000417429627569963	0.216251056925509	0.224757598026461	0.304593546432809	-1.22484681772478	8.93234159026393E-06	0.0000849071317889344	0.148725810925052	0.466846495877128	0.638994412243907	0.0125396064680861	0.950702391913969	0.978534885884525	0.197247726826599	0.336840602992173	0.537382901803695	-0.136186204456966	0.504844786783315	1	0.0485219159015473	0.811052872250201	0.899440176610076	0.184708120358513	0.367828372111328	0.642731607390536	protein_coding
ENSG00000068971	PPP2R5B	protein phosphatase 2 regulatory subunit B'beta [Source:HGNC Symbol;Acc:HGNC:9310]	39.5	87.8	83.2	36	43.2	44.7	1.02915057633179	7.99665283485717E-08	6.93658152826211E-07	0.850893659662728	1.30274308363335E-06	8.52105700617625E-06	-0.178256916669066	0.230429129019578	0.416850367768802	-0.127136598327407	0.326006506797317	0.415972159754248	-1.1562871746592	2.27564703006922E-07	4.03610640018398E-06	-0.978030257990135	2.26739374312941E-06	0.0000522688119334251	-0.736180802092935	0.0000703666803672468	0.000980826599015528	-0.673018289626361	0.000183129792770126	0.00139145940756587	0.2418494558972	0.111475907385457	1	0.305011968363774	0.048932088480831	0.141789057105118	0.0631625124665743	0.666835055010728	0.860293306029559	protein_coding
ENSG00000134569	LRP4	LDL receptor related protein 4 [Source:HGNC Symbol;Acc:HGNC:6696]	39.4	9.3	32.3	33.7	38	56.1	-2.17752444298621	3.8231347282478E-07	2.64172074448883E-06	-0.489042144626979	0.0744864986421676	0.120312890351586	1.68848229835923	0.0000242115227716144	0.000317241581599865	-0.234187604133153	0.371808591957403	0.463665658562428	1.94333683885305	4.60898271495751E-06	0.0000489958195385589	0.254854540493827	0.395590030588463	0.577961073875924	0.426066874233426	0.162916544340305	0.389445330122236	1.00356505399871	0.00310311382151827	0.0149328117202765	0.171212333739599	0.565693521520422	1	0.748710513504879	0.0199632717305184	0.0727234707762271	0.57749817976528	0.064038136449289	0.223057438226746	protein_coding
ENSG00000083067	TRPM3	transient receptor potential cation channel subfamily M member 3 [Source:HGNC Symbol;Acc:HGNC:17992]	38	16.8	16.8	39.9	50	102.5	-1.28272110044084	1.49329151803403E-06	8.76725873460139E-06	-1.3908663134995	5.27521407687851E-07	3.88764523286457E-06	-0.10814521305866	0.597301878167435	0.763501334222209	0.0641897684141204	0.715361430554394	0.778743618840235	1.34691086885496	2.99969267116312E-06	0.0000343368242242393	1.45505608191362	1.09828622530433E-06	0.000028922133512941	1.77547000799597	7.12709423840523E-08	3.81582737552232E-06	2.82479065060536	7.88099790587594E-11	9.4222278375147E-09	0.320413926082344	0.12747855813403	1	1.36973456869174	2.36247916023978E-06	0.0000609233262231532	1.04932064260939	0.0000579977273645214	0.00128813908483097	protein_coding
ENSG00000133065	SLC41A1	solute carrier family 41 member 1 [Source:HGNC Symbol;Acc:HGNC:19429]	37.9	14	21.6	27	28.6	39.3	-1.53523683336079	5.36047794985003E-08	4.93585239015519E-07	-1.00998023162899	0.0000115442919030654	0.0000566837703555011	0.525256601731805	0.0123195668442317	0.0485841649522883	-0.469364204328469	0.0108386492730818	0.0219970026479803	1.06587262903233	0.0000238453106125192	0.000193621922501444	0.54061602730052	0.0100856051250817	0.0457944816813947	0.606477278333423	0.00468025508969331	0.0308123145542553	1.0783628566901	0.0000196826923017206	0.000208962213937308	0.0658612510329028	0.729776007437738	1	0.537746829389578	0.0102299437498055	0.0440031818277746	0.471885578356675	0.021462671464139	0.104369905234185	protein_coding
ENSG00000143891	GALM	galactose mutarotase [Source:HGNC Symbol;Acc:HGNC:24063]	37.9	16.2	28.9	29.4	30.3	36.3	-1.39362708908955	0.0000165526324151853	0.0000716571656013738	-0.664206534745914	0.0101071083804175	0.0214830860264192	0.729420554343635	0.012589526184428	0.0493060970045602	-0.385284530341855	0.109393689060214	0.165497523579057	1.00834255874769	0.00124611725823769	0.00543224225387369	0.278922004404059	0.299359771909665	0.485096276456698	0.295113913998252	0.272510243512839	0.523725490626454	0.561236795489581	0.0450777188632564	0.127780791777698	0.0161919095941931	0.951143724286312	1	0.282314791085522	0.292506356243001	0.494754987572804	0.266122881491329	0.319666519681348	0.597467108626484	protein_coding
ENSG00000204386	NEU1	neuraminidase 1 [Source:HGNC Symbol;Acc:HGNC:7758]	37.7	20.1	45.1	41.6	45.3	65.8	-1.0459938542499	9.73100564467389E-07	5.97118141437313E-06	0.0138146721002979	0.921734808981574	0.943082334140547	1.0598085263502	3.44618897601879E-06	0.0000626580148129297	0.159389202917433	0.262936166754589	0.347095358169793	1.20538305716734	6.24206361489007E-07	9.43251650365959E-06	0.145574530817135	0.375370146780143	0.559434230118478	0.233964026766284	0.160928370468448	0.386519729962022	0.778985136663357	0.000121191126439933	0.000982325918379965	0.0883894959491493	0.587678437016147	1	0.633410605846222	0.00090844734665578	0.00680977521932189	0.545021109897073	0.00309679797961523	0.0256648521437205	protein_coding
ENSG00000225697	SLC26A6	solute carrier family 26 member 6 [Source:HGNC Symbol;Acc:HGNC:14472]	37.1	10.7	19.3	22.3	23.9	22	-1.93138103420606	6.17706778363448E-11	1.71315624345773E-09	-1.18439023424437	7.64018305162898E-08	7.52797804764101E-07	0.746990799961686	0.000117387449128941	0.00116874240453562	-0.753224684488902	0.00002583871700128	0.000108375153098235	1.17815634971716	4.09116339663308E-07	6.60839370231371E-06	0.43116554975547	0.0109353696685633	0.0486554739050631	0.51191344965481	0.00339215045496041	0.0239091894970597	0.406619410229664	0.0154006095018635	0.0547039663962281	0.0807478998993401	0.601511289902212	1	-0.024546139525806	0.873483874407764	0.934393699325117	-0.105294039425146	0.496805258318559	0.751627368447805	protein_coding
ENSG00000136854	STXBP1	syntaxin binding protein 1 [Source:HGNC Symbol;Acc:HGNC:11444]	36.2	117.1	68.3	33.8	33.9	22.1	1.59432711924402	5.34493834623631E-09	6.86981781560372E-08	0.712686984593014	0.000278143207116329	0.000921011164420218	-0.881640134651011	0.000185104227796758	0.00166924163928933	-0.0723982072520737	0.663663048833022	0.735639119529795	-1.6667253264961	6.65183789606644E-08	0.0000014639295955049	-0.785085191845087	0.00058197309015471	0.00491636514875209	-0.806113039327537	0.000453692144038465	0.00470843920215529	-1.40806234203576	7.07001941312744E-07	0.0000128733270147362	-0.0210278474824492	0.912436384980924	1	-0.622977150190672	0.00398934553423461	0.0213491340318201	-0.601949302708223	0.00508792508381749	0.0367538992264198	protein_coding
ENSG00000103316	CRYM	crystallin mu [Source:HGNC Symbol;Acc:HGNC:2418]	36.1	17	19.5	39.8	34.7	39.5	-1.2127383717466	1.17150955957476E-07	0.0000009509105456207	-1.11929924711949	3.45752350437388E-07	2.72174768949471E-06	0.0934391246271101	0.567861676424102	0.742247346620004	0.183948107514028	0.194329536881795	0.269663086323528	1.39668647926062	6.90850327273882E-08	1.50341304733397E-06	1.30324735463351	1.83672363030752E-07	6.98776103022171E-06	1.06146857624059	3.00927257642642E-06	0.0000734998916740766	1.24936783817416	3.31044184091401E-07	6.91837812148724E-06	-0.241778778392929	0.144833600840997	1	-0.0538795164593583	0.737973514960593	0.85640520802396	0.187899261933571	0.251484709061328	0.524755285212471	protein_coding
ENSG00000162302	RPS6KA4	ribosomal protein S6 kinase A4 [Source:HGNC Symbol;Acc:HGNC:10433]	36	11.9	26.8	25.3	27.6	37.2	-1.73228356702923	1.78636816171953E-12	1.10665849834648E-10	-0.654674426558868	3.13527515566966E-06	0.0000181830215179421	1.07760914047036	1.6747305098107E-08	9.02623920437643E-07	-0.517111397229168	0.0000539376359392203	0.000206565048673911	1.21517216980006	2.62240511304979E-09	1.1187775269895E-07	0.1375630293297	0.237154358010909	0.417479457232269	0.248654650684351	0.0398172326797854	0.155058968015282	0.694471036890543	6.95638493701285E-06	0.000087557188209216	0.111091621354651	0.336144696821629	1	0.556908007560844	0.0000947639199044266	0.0011417569455549	0.445816386206192	0.00085044831356051	0.00995720404196951	protein_coding
ENSG00000095713	CRTAC1	cartilage acidic protein 1 [Source:HGNC Symbol;Acc:HGNC:14882]	35.9	93.6	130.2	40.6	60.1	49.9	1.25421823405975	0.000126308691648576	0.000428511379619352	1.62796932522803	5.46475408986335E-06	0.0000293358595215805	0.373751091168281	0.242595799192803	0.430858026927551	0.184130719634055	0.500856426923365	0.589642089886444	-1.07008751442569	0.0030252873807899	0.0113784302535454	-1.44383860559398	0.000224973475960812	0.00225657328338112	-0.89987069236966	0.00967609342700904	0.0539492257314859	-1.16006186518314	0.00158534756578675	0.00853468152839333	0.543967913224315	0.0975354759975643	0.955502741608157	0.283776740410836	0.3736949811405	0.578706460115002	-0.260191172813479	0.412805398964668	0.683808062274327	protein_coding
ENSG00000197813	AC011450.1	novel transcript	35.7	13.4	21.5	30.3	36	38.6	-1.53138712519414	1.80057173995805E-06	0.0000103385811304622	-0.945062589153493	0.000325593710075082	0.00106375524312063	0.586324536040644	0.027627611087471	0.0895750639008058	-0.244144604453188	0.253138892144038	0.336263781389825	1.28724252074095	0.0000502976463118932	0.000361289490545091	0.700917984700304	0.0089951318622308	0.0418779980076043	0.926544508309765	0.00109172332442891	0.00969894199598411	1.0625573747102	0.000307277091556021	0.00215828118738893	0.22562652360946	0.352486514236474	1	0.361639390009895	0.143061088046876	0.307559464516679	0.136012866400435	0.570064759428919	0.802856421656799	lncRNA
ENSG00000176490	DIRAS1	DIRAS family GTPase 1 [Source:HGNC Symbol;Acc:HGNC:19127]	35.5	93.8	58.5	40.6	38.7	23.3	1.26110162950278	1.24909504155991E-08	1.42229702302692E-07	0.478595979380858	0.00207254478404795	0.00537681103691691	-0.782505650121918	0.0000904461895049765	0.000947166086856195	0.184164217981233	0.190000482553548	0.264632423327446	-1.07693741152154	1.96237942721111E-06	0.000024351276253704	-0.294431761399625	0.0767462327048509	0.196315430565533	-0.380086060173796	0.0260423206186205	0.114192772225141	-1.11049142943647	1.39201060888029E-06	0.0000227118259687037	-0.0856542987741714	0.592376425557738	1	-0.816059668036843	0.0000627023202656717	0.000835329604681969	-0.730405369262672	0.000203652722890088	0.00334640332968478	protein_coding
ENSG00000006282	SPATA20	spermatogenesis associated 20 [Source:HGNC Symbol;Acc:HGNC:26125]	35	11.2	25	20.8	23.2	34.2	-1.77868622363377	1.57434510436135E-12	9.92995663014597E-11	-0.723163358398766	1.08280150077533E-06	7.26164142100222E-06	1.055522865235	2.93073113063295E-08	1.41175397936442E-06	-0.738661486574758	8.31330806887457E-07	5.37241719287102E-06	1.04002473705901	3.72762233504073E-08	9.1321099295869E-07	-0.0154981281759929	0.893941449713267	0.941024694037357	0.0993500136754027	0.396703677810262	0.641686851391969	0.68017184028123	0.0000113410560638502	0.000131164902317993	0.114848141851396	0.329398007593225	1	0.695669968457223	8.69886059955409E-06	0.000176034889905119	0.580821826605828	0.000072360198774272	0.00152292468097995	protein_coding
ENSG00000198732	SMOC1	SPARC related modular calcium binding 1 [Source:HGNC Symbol;Acc:HGNC:20318]	35	3.8	66.9	83.2	71.5	17.7	-3.32216137017922	0.00656484265015699	0.0140090986947853	0.7170173385406	0.418323037572395	0.507683344179843	4.03917870871982	0.00291411965125517	0.0156072873935558	1.25165894814113	0.160596344228361	0.229551121802367	4.57382031832036	0.00127275265653876	0.00553770228054451	0.53464160960053	0.607599708739694	0.751206582857632	0.307890111087415	0.766508295362787	0.884087163605185	-1.69699176125799	0.124561417319973	0.271104261225824	-0.226751498513116	0.826630826709609	1	-2.23163337085852	0.051555014187373	0.14752407517583	-2.0048818723454	0.0753963562075647	0.249709890110634	protein_coding
ENSG00000103460	TOX3	TOX high mobility group box family member 3 [Source:HGNC Symbol;Acc:HGNC:11972]	34.6	91	47.7	38.3	31.3	17.8	1.28961265964389	3.61526504721909E-07	0.0000025185359995039	0.255774123741681	0.154644327466461	0.222518833390159	-1.03383853590221	0.0000681185515580064	0.00074419517577122	0.194603296184844	0.274666814365893	0.360156331317989	-1.09500936345905	0.0000360945259040104	0.000272334292740058	-0.0611708275568369	0.76409525911907	0.859095768353817	-0.386568372971829	0.0702357369593059	0.225504692393768	-1.20480803310519	0.0000123690793615631	0.000141318238589477	-0.325397545414992	0.122822275824462	1	-1.14363720554835	0.0000231309706836445	0.000382027236960009	-0.818239660133358	0.00074570511152343	0.00901388202642798	protein_coding
ENSG00000276045	ORAI1	ORAI calcium release-activated calcium modulator 1 [Source:HGNC Symbol;Acc:HGNC:25896]	34.1	14.3	21.2	26.5	34.2	31.1	-1.39301110528221	3.88847667968589E-07	2.67999912335213E-06	-0.929747813539312	0.0000497356532395607	0.000205199228688558	0.463263291742895	0.0314592843618752	0.09894284552561	-0.34064555483465	0.0628750560551608	0.102855805479148	1.05236555044756	0.0000483807507452171	0.00034874279964996	0.589102258704662	0.00784469424502893	0.0377720765483807	0.92423708592522	0.000177538528994163	0.00213906145700941	0.789831620472818	0.000807770142430958	0.00484632112540488	0.335134827220558	0.104156774242848	0.982116847104399	0.200729361768156	0.319318086855113	0.524540703683869	-0.134405465452402	0.500154660068882	0.754103011810308	protein_coding
ENSG00000173898	SPTBN2	spectrin beta. non-erythrocytic 2 [Source:HGNC Symbol;Acc:HGNC:11276]	34	101.8	75.2	25.9	27	13.4	1.48560974750819	0.000312922505847328	0.000952313946366545	0.944875124555383	0.012004312272109	0.0249482937182174	-0.540734622952809	0.196509537146295	0.374733188597529	-0.425776510144255	0.246880190858474	0.329601668399856	-1.91138625765245	0.000215402145360729	0.0012363639646211	-1.37065163469964	0.00355277399098619	0.0204940430468269	-1.3076442835238	0.00493284145878609	0.0320776475478206	-2.29163888285394	0.0000347990124114185	0.000337734232701216	0.0630073511758351	0.877791944641359	1	-0.920987248154299	0.0364629387829472	0.114324075466642	-0.983994599330135	0.0266857107368684	0.121280177485637	protein_coding
ENSG00000108639	SYNGR2	synaptogyrin 2 [Source:HGNC Symbol;Acc:HGNC:11499]	33.8	12.9	21.8	27.8	30	40.5	-1.54469954434535	3.78150396240416E-06	0.0000197554564032675	-0.887822547053156	0.00107879695404263	0.00302936226987067	0.656876997292195	0.0200780450172353	0.070238405427018	-0.250693571328988	0.274549336517124	0.360089894723019	1.29400597301636	0.0000920400297620149	0.000605942687793981	0.637128975724168	0.0226667076906635	0.0834847372779812	0.691307613293324	0.014453806218937	0.0732842874738138	1.12901714895083	0.000338905987053094	0.0023437856735079	0.0541786375691563	0.833791005575139	1	0.491888173226658	0.0689868068183881	0.1817578099147	0.437709535657501	0.101967976784158	0.301797586788037	protein_coding
ENSG00000186907	RTN4RL2	reticulon 4 receptor like 2 [Source:HGNC Symbol;Acc:HGNC:23053]	33.8	106.5	71.9	43.9	41.2	27.5	1.53492464871298	3.09155226015843E-09	4.3695199732956E-08	0.865234164066994	0.0000137314358416197	0.0000661572068304974	-0.669690484645985	0.00118677216670027	0.0076086118807996	0.419665374155249	0.0117821892828085	0.023697750779168	-1.11525927455773	5.32268822919542E-06	0.0000552391180859183	-0.445568789911745	0.0202395063751193	0.0766938313989462	-0.591951605464255	0.0033044872914245	0.0234446050965523	-1.15939449284109	3.45360835991088E-06	0.0000479737058173531	-0.146382815552509	0.415131556003125	1	-0.713825702929348	0.000744786318617304	0.00578685727329322	-0.567442887376838	0.00471025470483012	0.0346970880739855	protein_coding
ENSG00000261409	AL035425.3	novel transcript.	33.5	2.6	19.7	29.9	39.1	30.3	-3.78088605699101	8.36569572329007E-12	3.69576322813872E-10	-0.98077769932945	0.000176031253979094	0.000617809712521808	2.80010835766156	1.65953102821549E-09	1.37604908693417E-07	-0.108119849174043	0.597379045201545	0.677493286235799	3.67276620781697	2.99364541632127E-11	3.78158224503896E-09	0.872657850155407	0.0014619499975618	0.0102109155553248	1.21559205399379	0.0000583572044486086	0.00083724723933412	0.845767095497009	0.00188024213360572	0.00984190192886723	0.342934203838379	0.155066717248434	1	-0.0268907546583981	0.908717924129071	0.953228241549432	-0.369824958496777	0.126712667543643	0.347551674556939	lncRNA
ENSG00000075340	ADD2	adducin 2 [Source:HGNC Symbol;Acc:HGNC:244]	33.2	143.9	73.6	52.2	56.6	40.9	2.01571797368562	7.95227182247222E-09	9.67496486813795E-08	0.944610960199211	0.000213898223747802	0.000731497542254275	-1.07110701348641	0.00037554005442613	0.00299709138204151	0.659944822006687	0.0050295644431983	0.0111493045629385	-1.35577315167893	0.0000320839061029295	0.000247266108682557	-0.284666138192524	0.259374519641282	0.442480123241179	-0.182557380634444	0.46461744896248	0.698567931213906	-0.638154876664737	0.0178442213964627	0.0616766173064143	0.10210875755808	0.681043498597579	1	-0.353488738472213	0.165590973218756	0.340516234344176	-0.455597496030293	0.0789550132600775	0.256811709901196	protein_coding
ENSG00000228223	HCG11	HLA complex group 11 [Source:HGNC Symbol;Acc:HGNC:17707]	33.1	9.6	29.4	17.4	17.5	19.6	-1.91353546360465	7.28319650058259E-15	1.85986471022668E-12	-0.391646273985954	0.0000946927354242411	0.000361275799687247	1.5218891896187	1.54378759709359E-12	8.60741436462286E-10	-0.902327770726871	1.19999302862808E-09	2.35469505823876E-08	1.01120769287778	1.38823809359102E-09	7.01450679227286E-08	-0.510681496740918	0.0000209423138896146	0.0003277989092751	-0.536814502533704	0.0000112682698919362	0.000227247759598573	-0.367198978976706	0.00068310182669824	0.00421246126463915	-0.0261330057927867	0.776215678409788	1	0.143482517764211	0.129890480549016	0.287306624228941	0.169615523556998	0.0766140846848907	0.252347348802199	lncRNA
ENSG00000162992	NEUROD1	neuronal differentiation 1 [Source:HGNC Symbol;Acc:HGNC:7762]	32.8	283.8	90	51.4	63.7	20.7	2.96842734737424	4.74881247761536E-09	6.20723920376417E-08	1.21063343085194	0.000550491198527303	0.00168906092284341	-1.7577939165223	0.0000945223336152158	0.000980957389104251	0.70707927149133	0.0270266961311266	0.0491778809075159	-2.26134807588291	5.88061268801782E-06	0.0000599140684011091	-0.503554159360607	0.163475102905992	0.327085057397341	-0.266482607049991	0.450832709623826	0.687742012005736	-1.89099954118023	0.0000482250191924298	0.000446336768930966	0.237071552310615	0.502484817503824	1	-1.38744538181962	0.000986644720353527	0.00727246238731142	-1.62451693413024	0.000230914561771349	0.00366404077456423	protein_coding
ENSG00000198853	RUSC2	RUN and SH3 domain containing 2 [Source:HGNC Symbol;Acc:HGNC:23625]	32.7	92.4	62.6	26.2	30.7	32.8	1.39518869236864	8.14620316014139E-07	5.09934025924607E-06	0.730647315942774	0.00141436281828928	0.00385776525116724	-0.664541376425869	0.00977948267591132	0.0403823761167238	-0.323547009455821	0.127750755549386	0.18933106933804	-1.71873570182446	8.09125881824824E-07	0.0000117959391660719	-1.0541943253986	0.000248202812810959	0.00245305090485354	-0.832317443070789	0.00202907783564567	0.015912057915237	-0.722618008870244	0.00575666021850356	0.0246378822185051	0.221876882327806	0.349868326660551	1	0.331576316528351	0.168544399437152	0.344592518885487	0.109699434200545	0.640238056463833	0.846028860327207	protein_coding
ENSG00000133466	C1QTNF6	C1q and TNF related 6 [Source:HGNC Symbol;Acc:HGNC:14343]	32.5	7.6	17.9	18.7	20.6	34	-2.23384165413796	1.95339819444728E-13	2.0643461049685E-11	-1.09459243362393	1.0451108784851E-08	1.42964448343702E-07	1.13924922051402	3.44126612985154E-08	1.57180316535507E-06	-0.7919049094649	1.01832202981711E-06	6.40421971999722E-06	1.44193674467306	9.01948999338468E-10	5.02883219665645E-08	0.302687524159031	0.0254849677659823	0.0910040732791889	0.406361130062079	0.00418722242036623	0.0283089476148083	1.1474182205722	2.61904894261608E-08	8.61801192863767E-07	0.103673605903048	0.415182127273649	1	0.844730696413166	2.04662113677541E-06	0.0000545169969695579	0.741057090510118	0.0000108809031397167	0.000360765174793844	protein_coding
ENSG00000135447	PPP1R1A	protein phosphatase 1 regulatory inhibitor subunit 1A [Source:HGNC Symbol;Acc:HGNC:9286]	32.4	114.9	50.8	26.6	27.6	16.9	1.66322026850733	0.0000039140799883885	0.0000202762741596192	0.383814267966307	0.163924297604824	0.2338361142093	-1.27940600054102	0.000664047221659299	0.00476987095824487	-0.267795387020477	0.33821610693817	0.42884380748771	-1.93101565552781	9.37634095806373E-06	0.0000884000332075408	-0.651609654986785	0.0506270250279963	0.147732966554354	-0.654885345720202	0.0493892591274487	0.179940272832744	-1.35654469399822	0.000422402939627966	0.00281875077624621	-0.00327569073341752	0.991718160223696	1	-0.704935039011434	0.0372572130111183	0.116250844688686	-0.701659348278017	0.0378696390859981	0.153944968488523	protein_coding
ENSG00000131941	RHPN2	rhophilin Rho GTPase binding protein 2 [Source:HGNC Symbol;Acc:HGNC:19974]	32	9.6	12.8	22.7	26.9	40.6	-1.83499733820152	5.14229868637195E-10	9.64568764036521E-09	-1.52919573259058	7.07762776944978E-09	1.02543157172252E-07	0.305801605610942	0.0831298806599375	0.20300967231393	-0.471503870785476	0.00427306313267926	0.0096658027129674	1.36349346741605	1.69861710816008E-07	3.18405015656027E-06	1.05769186180511	4.98754904836869E-06	0.000101822828993779	1.27861209336351	3.90420714655982E-07	0.0000142499154295092	1.88698342463249	1.24562775808337E-09	8.11534013101902E-08	0.2209202315584	0.194694868330901	1	0.829291562827384	0.0000799246319580138	0.00100178401095281	0.608371331268983	0.00154745377910287	0.0154927431296064	protein_coding
ENSG00000184545	DUSP8	dual specificity phosphatase 8 [Source:HGNC Symbol;Acc:HGNC:3074]	31.8	83.9	78.5	20.2	26.2	13.2	1.25961383304677	4.79603998455136E-06	0.0000241655252446902	1.06302007115213	0.0000402517161838678	0.000171535948970158	-0.196593761894649	0.415691624452427	0.614687723136603	-0.657548016543279	0.00605886748377125	0.0131577999096574	-1.91716184959005	2.84049391118714E-07	4.84664530596782E-06	-1.7205680876954	1.20015521260441E-06	0.0000311481695547362	-1.38058298442062	0.0000179267431354098	0.000326416114590587	-2.34886609798892	1.76514834770185E-08	6.21801386361465E-07	0.339985103274781	0.171074548612499	1	-0.628298010293516	0.0174485364853097	0.0658709751181353	-0.968283113568296	0.000777068871627395	0.00931388182753398	protein_coding
ENSG00000158156	XKR8	XK related 8 [Source:HGNC Symbol;Acc:HGNC:25508]	31.7	10	20.6	20.8	23.4	27.7	-1.79355681946729	2.11884212410326E-11	7.25838099674272E-10	-0.849194435472173	1.09202404409216E-06	7.31438971372252E-06	0.944362383995112	1.51573529117845E-06	0.0000323371991835968	-0.567730263278855	0.000132854393269201	0.000453860698239957	1.22582655618843	3.68232630877252E-08	9.06233395533376E-07	0.281464172193319	0.049897497543417	0.146158086554259	0.410266822931774	0.00653551326810537	0.0401034967863362	0.65478775419664	0.000109265859318261	0.000903408026811644	0.128802650738455	0.348247869000014	1	0.373323582003321	0.011821740784832	0.048986603472565	0.244520931264867	0.0828840050762587	0.264868947942331	protein_coding
ENSG00000164300	SERINC5	serine incorporator 5 [Source:HGNC Symbol;Acc:HGNC:18825]	30.7	10	15.8	21.8	18.1	18.6	-1.70194941664465	7.49736302490292E-06	0.0000357806560654236	-1.15187081047532	0.000415365586802738	0.0013191997982741	0.550078606169328	0.0795988476412813	0.196674204392896	-0.467469393896787	0.087702285340437	0.136997222651872	1.23448002274786	0.000606279381320496	0.00295536066221619	0.684401416578536	0.0323126900614365	0.107392371141494	0.396304979525769	0.195316910287691	0.434279307266458	0.443652328295728	0.149504120304534	0.309596839293546	-0.288096437052767	0.340255871215369	1	-0.240749088282808	0.423573416589697	0.622954208917484	0.0473473487699588	0.873861670110167	0.956045702524201	protein_coding
ENSG00000106025	TSPAN12	tetraspanin 12 [Source:HGNC Symbol;Acc:HGNC:21641]	30.6	8.6	16.8	24.1	24.6	24	-1.93605585677822	3.74838606875539E-08	3.64009936010246E-07	-1.06620635587353	0.0000541571649356381	0.00022062665654934	0.86984950090469	0.00133698565288135	0.00836770113194712	-0.27797045894723	0.174235518320025	0.246087883972439	1.65808539783099	1.08294450333812E-06	0.0000149659227986958	0.788235896926302	0.00264075927397767	0.0162722700842016	0.776877634569931	0.0029295558936282	0.0213549097411435	0.740990913882956	0.00416513180239073	0.0190404342982346	-0.0113582623563704	0.960248938934018	1	-0.0472449830433454	0.835900114279622	0.91334429975586	-0.0358867206869749	0.87482328962135	0.956192368131265	protein_coding
ENSG00000197712	FAM114A1	family with sequence similarity 114 member A1 [Source:HGNC Symbol;Acc:HGNC:25087]	30.4	7.7	14.7	15.2	16	18.2	-2.09740686160099	5.90085630679794E-15	1.76686936341881E-12	-1.27566486975537	1.55284770033852E-11	7.47261740082546E-10	0.821741991845612	1.0505894653362E-07	3.73811887875852E-06	-0.97426112872726	1.10858525227856E-09	2.21950350281789E-08	1.12314573287373	8.34952637153537E-10	4.75364408103364E-08	0.301403741028115	0.00603493172994954	0.0310167867582817	0.335955579460445	0.00270556021099643	0.0200762749204228	0.532965039891698	0.0000293726196846003	0.000292622235169625	0.0345518384323291	0.725935425590982	1	0.231561298863583	0.02778502146199	0.0930136670846617	0.197009460431254	0.0564909859772001	0.204066745367593	protein_coding
ENSG00000115414	FN1	fibronectin 1 [Source:HGNC Symbol;Acc:HGNC:3778]	30.2	10.7	44.9	28.4	28.6	34.3	-1.58601884334312	0.000642370486172569	0.00179479668065047	0.378260818495981	0.297210739294781	0.384052017799342	1.9642796618391	0.000215343495280685	0.00187097741815873	-0.0866194874406647	0.811904521503476	0.859254104476352	1.49939935590245	0.00222719647603738	0.0088090850834267	-0.464880305936645	0.275391546508362	0.459715663379487	-0.462404238620073	0.277789656779914	0.529106014898626	-0.183330189701785	0.662014536522279	0.803523718903829	0.00247606731657239	0.99527972143419	1	0.28155011623486	0.503985692430144	0.690648861392638	0.279074048918288	0.507624863713852	0.75969885425669	protein_coding
ENSG00000168899	VAMP5	vesicle associated membrane protein 5 [Source:HGNC Symbol;Acc:HGNC:12646]	30.2	3	10.5	19.4	16.8	20.6	-3.48954670055512	7.92396826926777E-07	4.97370508329932E-06	-1.80906440445783	0.000393073603311334	0.00125456121041077	1.68048229609729	0.00351909304258725	0.0181210877087877	-0.620571458476742	0.128608969444137	0.190428427375664	2.86897524207838	0.0000191541733752891	0.000161052433335959	1.18849294598109	0.0175579757332293	0.0691583214690828	0.915693456555347	0.0587428287692116	0.202001871197231	1.20111508374626	0.016298316519576	0.0572886784113796	-0.272799489425741	0.546288810473183	1	0.0126221377651752	0.977507289350621	0.989241045481305	0.285421627190916	0.526784379285314	0.772723836233102	protein_coding
ENSG00000100116	GCAT	glycine C-acetyltransferase [Source:HGNC Symbol;Acc:HGNC:4188]	30	13	26.1	27.2	27.7	28.9	-1.38403865466607	0.000330626956717357	0.000999235002460365	-0.480755247936986	0.124605602939907	0.185725294426194	0.90328340672908	0.0171414864421074	0.0627757566629674	-0.149201954587677	0.618760678217777	0.696272629000156	1.23483670007839	0.00215565799246825	0.0085533335166182	0.331553293349309	0.341144766626442	0.527762216382267	0.31075650663182	0.370931023301893	0.618736470734193	0.37829012013278	0.27863720791366	0.474790285041202	-0.0207967867174883	0.951665717501396	1	0.0467368267834712	0.891638080364554	0.944064404770829	0.0675336135009595	0.843797185260025	0.943825896739619	protein_coding
ENSG00000128573	FOXP2	forkhead box P2 [Source:HGNC Symbol;Acc:HGNC:13875]	29.9	9	9.2	24.7	23.7	33.4	-1.87628154799329	4.2342782555477E-07	2.88027114488644E-06	-1.93382402655468	2.87935113125252E-07	2.32084887543479E-06	-0.0575424785613982	0.827887570860154	0.913291542146266	-0.258817702466682	0.268098126237875	0.352744617392807	1.6174638455266	8.60977673191644E-06	0.0000822276904774702	1.675006324088	5.63140076910851E-06	0.000113110706876665	1.57612336818292	0.0000117211980481181	0.000233686869593121	2.07111272787101	3.68845517437209E-07	7.55876194099142E-06	-0.0988829559050855	0.707093738402834	1	0.396106403783011	0.143583730786971	0.308371276912888	0.494989359688097	0.0721380388409091	0.242192680651715	protein_coding
ENSG00000100167	SEPTIN3	septin 3 [Source:HGNC Symbol;Acc:HGNC:10750]	29.7	127.7	113.9	48.4	50.8	27.8	2.00602990543249	5.93713091006576E-10	1.08717406211612E-08	1.73905813505151	6.00353484669892E-09	8.96317220094873E-08	-0.266971770380981	0.212288990915177	0.393996865714818	0.727942038345322	0.000573965227984719	0.00164372011535333	-1.27808786708717	0.0000084131383695876	0.0000807311776248438	-1.01111609670619	0.000121894990111574	0.00137538038737895	-0.960241837185612	0.000206747134244652	0.00243119508294575	-1.81894511059975	7.97570295901523E-08	2.17469040715543E-06	0.0508742595205758	0.808616028357603	1	-0.807829013893564	0.00107289546191001	0.00778619691365482	-0.858703273414139	0.000621764837628139	0.00787877402790703	protein_coding
ENSG00000162981	LRATD1	LRAT domain containing 1 [Source:HGNC Symbol;Acc:HGNC:20743]	29.7	89.3	55.8	20.8	29.4	144.3	1.4923879328673	6.82430832208816E-08	6.03292735154967E-07	0.711952032923124	0.000720367578327557	0.00212703129546718	-0.780435899944172	0.0014379532809521	0.00890473634611817	-0.458556446259482	0.0224053718821503	0.0418231884048127	-1.95094437912678	3.1437290338536E-08	8.03016662691609E-07	-1.17050847918261	0.0000259303119166553	0.000387135007738135	-0.709308989481586	0.00311666953678179	0.0223735111407818	1.59411365602918	5.01951146938339E-07	9.70819150101197E-06	0.46119948970102	0.0400663247015027	0.673422457482949	2.76462213521178	1.91500556024082E-10	3.41847843552235E-08	2.30342264551076	2.75736107604444E-09	7.07678908548613E-07	protein_coding
ENSG00000125898	FAM110A	family with sequence similarity 110 member A [Source:HGNC Symbol;Acc:HGNC:16188]	29.1	80.5	40.7	32.6	27.6	16.5	1.30015804919438	0.000163644688271677	0.000540435246050805	0.212887661592694	0.464119722726019	0.551449643642961	-1.08727038760169	0.00419730826985378	0.0208755082790728	0.16391126219905	0.573335817731058	0.656441498151358	-1.13624678699533	0.00308237171251852	0.0115581790862041	-0.0489763993936442	0.884071111062207	0.934752240516669	-0.336292400409196	0.323897712913631	0.575189689192807	-1.08221416180262	0.00470287594051746	0.0210173579552866	-0.287316001015552	0.398296559193757	1	-1.03323776240897	0.00651984272265396	0.0313561383053515	-0.74592176139342	0.039065811263293	0.157245482279359	protein_coding
ENSG00000091972	CD200	CD200 molecule [Source:HGNC Symbol;Acc:HGNC:7203]	28.8	82.2	69.5	35.7	38.1	34.8	1.40375618295985	1.80959476658139E-08	1.9480251518545E-07	1.05995376853152	1.20832382408121E-06	7.98748483710919E-06	-0.343802414428324	0.0692294304677989	0.177570422526406	0.381319414498793	0.0228715214996019	0.0426047962127953	-1.02243676846105	0.0000202605478226053	0.000168913613428715	-0.678634354032729	0.00132019930876325	0.00938711636912623	-0.637674360612012	0.00217884454440421	0.0168321726891886	-0.766182285861179	0.000442976146606891	0.00293664670540665	0.0409599934207173	0.821789814410678	1	-0.08754793182845	0.631309056337219	0.785867744392678	-0.128507925249167	0.482329001111327	0.739921975234256	protein_coding
ENSG00000106080	FKBP14	FKBP prolyl isomerase 14 [Source:HGNC Symbol;Acc:HGNC:18625]	28.7	8.2	18.9	23	24.3	33.7	-1.91676782928253	3.08172323545551E-08	3.07772594157382E-07	-0.805003080149255	0.000680567186563871	0.0020310245181896	1.11176474913327	0.000100340000509699	0.00103205945816878	-0.306272820648583	0.129552600425319	0.191597548365224	1.61049500863395	0.0000011606502742899	0.000015796762866156	0.498730259500672	0.0365502006746652	0.117748594283455	0.567817092184055	0.0191357169843765	0.0907347237303179	1.0569028876778	0.000148857668639396	0.00116782127328015	0.0690868326833833	0.757308457070214	1	0.558172628177128	0.0206404887919705	0.0745279283781536	0.489085795493745	0.0390461203278247	0.157205358461304	protein_coding
ENSG00000198959	TGM2	transglutaminase 2 [Source:HGNC Symbol;Acc:HGNC:11778]	28.7	7.3	51.5	15.5	15.7	12.6	-2.07970187427593	7.76971160491935E-08	6.77242409379736E-07	0.638919280057857	0.00751495648542654	0.0166064413575047	2.71862115433378	5.88172576643271E-09	3.8347428998972E-07	-0.871177470313234	0.00116129070697459	0.00307919144655169	1.20852440396269	0.000174114205645098	0.00103451990684755	-1.51009675037109	0.0000131922281375297	0.000224531722900756	-1.50064327029977	0.0000140887443402695	0.000269130139429619	-1.8084826753426	1.42306227057846E-06	0.0000231048501006776	0.00945348007131663	0.970596046034772	1	-0.29838592497151	0.254269934130687	0.451690899248415	-0.307839405042827	0.239733704733491	0.509865378637931	protein_coding
ENSG00000133101	CCNA1	cyclin A1 [Source:HGNC Symbol;Acc:HGNC:1577]	28.5	67.4	16.2	15.2	14.7	13.1	1.13150562288717	5.54975885342097E-06	0.0000274583999084956	-1.02944780904442	0.0000522373143586778	0.000213720935188629	-2.16095343193159	1.2622499618451E-08	7.11126119619281E-07	-0.842714009675708	0.000399139130350757	0.00119225579136179	-1.97421963256287	4.68460391317216E-08	1.09935211425371E-06	0.186733799368714	0.405846993150903	0.58658621902717	0.0742353170937731	0.738715192360972	0.870701701799428	-0.0730381057716209	0.743275405101631	0.857511239749431	-0.112498482274941	0.614355162958084	1	-0.259771905140335	0.252753804936546	0.449936834968513	-0.147273422865394	0.510990811301059	0.762055933215902	protein_coding
ENSG00000163539	CLASP2	cytoplasmic linker associated protein 2 [Source:HGNC Symbol;Acc:HGNC:17078]	28.5	67.5	60.1	26.3	29	25	1.14276491220582	1.26457911256809E-06	7.53944678138404E-06	0.875139532496261	0.000039807340643837	0.00016982714798686	-0.267625379709558	0.183950515114803	0.357659437096109	-0.0946686708962616	0.58165175959596	0.664363330100811	-1.23743358310208	5.55602220784621E-06	0.0000573294978166339	-0.969808203392522	0.0000950391765539965	0.0011145223055394	-0.850539791034281	0.000360395704167189	0.00385144622648994	-1.05436096307125	0.0000376910431999746	0.000361034643068951	0.119268412358241	0.546569461597873	1	-0.0845527596787262	0.668355699998075	0.809729005939523	-0.203821172036967	0.307489358726378	0.585606059039671	protein_coding
ENSG00000168890	TMEM150A	transmembrane protein 150A [Source:HGNC Symbol;Acc:HGNC:24677]	28.4	8.9	21.1	19.7	22.1	37.1	-1.816111572325	2.34281965575057E-09	3.46015798281759E-08	-0.670148237272171	0.000478735897223235	0.00149665133839955	1.14596333505283	5.72035446149554E-06	0.0000957478377721753	-0.489083649392581	0.00592950339143651	0.0129140814030357	1.32702792293242	8.46426730799968E-07	0.0000122086296256063	0.18106458787959	0.323916203934846	0.510570802418901	0.288647603901333	0.122540259483741	0.325934110148481	1.04840693022176	0.0000138373361255021	0.000154300612284995	0.107583016021743	0.553760545258211	1	0.867342342342174	0.000119809610898362	0.00137098485393886	0.759759326320431	0.00044400014161238	0.00604296152334224	protein_coding
ENSG00000006453	BAIAP2L1	BAI1 associated protein 2 like 1 [Source:HGNC Symbol;Acc:HGNC:21649]	28	7.8	10.2	17.8	19.6	21.6	-1.97290251314651	2.92646324242999E-11	9.34517434900333E-10	-1.67576087205692	3.29851400772655E-10	8.35871535051507E-09	0.297141641089584	0.0643360227554566	0.168379597269825	-0.63571885168778	0.000123925419513251	0.000426329810236117	1.33718366145873	4.82701382455151E-08	1.12461075690452E-06	1.04004202036914	1.58374030624895E-06	0.0000392151562201214	1.14882583800962	3.97419124407225E-07	0.0000144726797804964	1.29200128088902	7.34213203927148E-08	2.05034426499103E-06	0.108783817640476	0.472512768793821	1	0.251959260519875	0.106019348985671	0.249061346172088	0.143175442879399	0.345840476132532	0.622982916509237	protein_coding
ENSG00000132256	TRIM5	tripartite motif containing 5 [Source:HGNC Symbol;Acc:HGNC:16276]	28	9.9	24.3	18.9	21.8	28.3	-1.61050228623502	2.78072232555448E-09	4.00369539464741E-08	-0.412908238108136	0.0093737904390671	0.0201441809688033	1.19759404812688	8.23772139602453E-07	0.0000198376618637453	-0.529499162957752	0.00160844724305481	0.00409172175471258	1.08100312327727	3.27918346903108E-06	0.0000370777045529815	-0.116590924849616	0.481284886570743	0.651913825162298	0.0539925733906537	0.742554628043721	0.872130247507472	0.441208033700888	0.0136853241608792	0.0499611664839141	0.170583498240269	0.306643949559151	1	0.557798958550504	0.0028645252720191	0.0166068516038999	0.387215460310234	0.0275859800602363	0.123796200830963	protein_coding
ENSG00000275832	ARHGAP23	Rho GTPase activating protein 23 [Source:HGNC Symbol;Acc:HGNC:29293]	28	71.5	70.6	27.8	27.4	16.7	1.2570838432973	0.0000189684133103079	0.0000804987597937976	1.13398655652834	0.0000646088831407382	0.00025794099543274	-0.123097286768959	0.645300810160921	0.798917978521588	-0.00382980088167528	0.986830347105072	0.991059620021237	-1.26091364417897	0.000162412082141166	0.000979135330402876	-1.13781635741001	0.000443325325672698	0.00392774092646677	-1.17064140339877	0.000337615300022774	0.00365388339094259	-1.8680566535438	1.77478996246384E-06	0.00002730407126839	-0.0328250459887593	0.902466271258247	1	-0.730240296133787	0.0131078004790516	0.0528792479904656	-0.697415250145028	0.0169905276592197	0.087686320197029	protein_coding
ENSG00000164949	GEM	GTP binding protein overexpressed in skeletal muscle [Source:HGNC Symbol;Acc:HGNC:4234]	27.8	7.6	11.2	16.9	13.4	16.6	-1.96246947017709	2.31959295220368E-07	1.72043570844868E-06	-1.50385603551267	5.83652462120733E-06	0.0000310839152174905	0.458613434664422	0.0995926746035628	0.2323350101955	-0.669716648426293	0.00893812689672213	0.0185259035755801	1.2927528217508	0.000115943238119623	0.000735854377192019	0.834139387086375	0.00499021143479319	0.0268487099901231	0.474743557482106	0.0854779607991531	0.257757021290844	0.793127587932649	0.00698185099631195	0.0288057026688869	-0.359395829604269	0.182495328095576	1	-0.0410117991537258	0.87564754273579	0.935495411035005	0.318384030450544	0.234623750841811	0.503881350696898	protein_coding
ENSG00000224420	ADM5	adrenomedullin 5 (putative) [Source:HGNC Symbol;Acc:HGNC:27293]	27.8	9.2	15.6	19.8	18.5	18.2	-1.77693838623417	0.000126408732778764	0.000428760813991993	-1.12315317712089	0.00501321367728559	0.0116430123453075	0.653785209113281	0.116768702454178	0.260634062670018	-0.510083345846895	0.152469956549086	0.2198596920933	1.26685504038727	0.00512528786072313	0.017647099535782	0.613069831273993	0.133946048355814	0.286302614330954	0.463834121348075	0.249904033684548	0.500768164660486	0.460619079618484	0.253309972439786	0.44653299021402	-0.149235709925918	0.70511124938378	1	-0.15245075165551	0.699238762140616	0.830178631666894	-0.0032150417295911	0.993480087786154	0.997959600809162	protein_coding
ENSG00000107679	PLEKHA1	pleckstrin homology domain containing A1 [Source:HGNC Symbol;Acc:HGNC:14335]	27.7	76.6	59.6	27.7	26.5	16.2	1.36940091870361	2.91483510170958E-08	2.93644665168487E-07	0.907430733277145	0.0000103161725491523	0.0000513869975191754	-0.461970185426469	0.0192347725293587	0.0680094111146296	0.0533537559166771	0.73553506560093	0.796041932777874	-1.31604716278694	9.12323785744171E-07	0.0000129667443561048	-0.854076977360468	0.000161751230311476	0.00173252630719742	-0.961681103274255	0.0000448002146240068	0.000674464311224922	-1.66035443773172	3.57184702935726E-08	0.000001104267583512	-0.107604125913787	0.557302463968597	1	-0.806277460371253	0.000292833308778809	0.0027640524049297	-0.698673334457466	0.00109885968212851	0.0119781734882069	protein_coding
ENSG00000018236	CNTN1	contactin 1 [Source:HGNC Symbol;Acc:HGNC:2171]	27.6	62.5	31.6	18.2	25	22.7	1.08895501016851	0.00114793963775332	0.00300097590991648	0.00263904371733506	0.992911160269033	0.994756658744572	-1.08631596645118	0.00503991550124367	0.0239748142805557	-0.574833868823901	0.0719127670948626	0.11541017678976	-1.66378887899241	0.00013572013353856	0.00084143360398197	-0.577472912541236	0.106443506742958	0.245551660609356	-0.133967460026463	0.696846565095445	0.848149534810092	-0.269622024061583	0.43629789160727	0.6308398875998	0.443505452514773	0.208117635103427	1	0.307850888479652	0.376628901553761	0.581356821882841	-0.135654564035121	0.693501381036602	0.873848490491023	protein_coding
ENSG00000141750	STAC2	SH3 and cysteine rich domain 2 [Source:HGNC Symbol;Acc:HGNC:23990]	27.6	8.6	10.5	21.2	27.4	45.8	-1.8502350219605	2.87856672445128E-07	2.06952180380848E-06	-1.64824252081367	1.20582717586697E-06	7.97750393068455E-06	0.201992501146824	0.437027988203324	0.63387001402275	-0.382704811662416	0.0956447437596661	0.147804631735644	1.46753021029808	0.0000176843965300691	0.000150811712813654	1.26553770915126	0.0000896945612373391	0.00106803216627179	1.59280805060608	6.13715372648527E-06	0.000136120217563155	2.34611239102174	3.47114630644275E-08	1.07932624286294E-06	0.327270341454827	0.20293004424437	1	1.08057468187048	0.000381993773667361	0.00342186001464131	0.753304340415656	0.00684367595310984	0.0451102309359287	protein_coding
ENSG00000174938	SEZ6L2	seizure related 6 homolog like 2 [Source:HGNC Symbol;Acc:HGNC:30844]	27.6	125.3	66.5	23.1	23.4	22	2.04140856903784	5.22448718390025E-09	6.74718316904818E-08	1.02665485201608	0.000075837140975576	0.000297612291869074	-1.01475371702176	0.000533095375961092	0.00398502965044609	-0.248816821567771	0.256852131338416	0.340497016611532	-2.29022539060561	3.1716545029783E-08	8.08871950451988E-07	-1.27547167358385	0.000056467935533699	0.000728219573504832	-1.29967007734906	0.0000454034375331894	0.000681641765528449	-1.36900707060727	0.0000253498367138443	0.000259747471372718	-0.0241984037652094	0.921843262396465	1	-0.0935353970234225	0.705205062988991	0.834245000253804	-0.0693369932582131	0.778738855353065	0.919454454384183	protein_coding
ENSG00000213626	LBH	LBH regulator of WNT signaling pathway [Source:HGNC Symbol;Acc:HGNC:29532]	27.5	75	50.9	18.3	25.8	32.4	1.32921776940459	1.12658795667452E-10	2.84624689118348E-09	0.667586455726619	4.91849645127339E-06	0.0000267948683021022	-0.66163131367797	0.0000422467566717292	0.000502640035780125	-0.566584459589436	0.0000676777223466931	0.00025272080661055	-1.89580222899402	1.01993866600426E-11	1.75440300964072E-09	-1.23417091531605	9.55104869242141E-09	7.35385268132199E-07	-0.760890864148995	8.26494933013178E-06	0.00017537528309567	-0.421393310273814	0.00319204454631026	0.0152741870366508	0.47328005116706	0.00133630100776075	0.0850655550963922	0.81277760504224	3.79343692875215E-06	0.00009020012014852	0.33949755387518	0.0137801928469693	0.0749956035485177	protein_coding
ENSG00000165443	PHYHIPL	phytanoyl-CoA 2-hydroxylase interacting protein like [Source:HGNC Symbol;Acc:HGNC:29378]	27.4	191.8	91.2	46.2	53.8	35	2.7083402098504	6.21813810686948E-12	2.93383071156641E-10	1.53341645324144	6.46322748377916E-08	6.50709372261677E-07	-1.17492375660896	0.0000300025808461704	0.000379586642959099	0.830965930003135	0.0002010851430782	0.000655117001497365	-1.87737427984727	7.20036297376913E-08	1.54817378886799E-06	-0.702450523238303	0.0039165641041992	0.0221422814688101	-0.538320714438987	0.0205794056597098	0.0959205563885409	-1.15917724362146	0.0000367256204470688	0.000353462236314676	0.164129808799316	0.449713124875309	1	-0.456726720383158	0.0458041682589727	0.135259304750901	-0.620856529182475	0.00918086064729066	0.0558485085801515	protein_coding
ENSG00000104427	ZC2HC1A	zinc finger C2HC-type containing 1A [Source:HGNC Symbol;Acc:HGNC:24277]	27	63	66.2	26.9	29.8	26.2	1.11450153768751	9.52704106916718E-10	1.62321103316506E-08	1.08314290906165	1.52987516618233E-09	2.93783272707863E-08	-0.0313586286258554	0.792821993255153	0.892408402751297	0.0413537390844007	0.691653112397739	0.759376599060165	-1.07314779860311	3.35833849978894E-08	8.41875584543989E-07	-1.04178916997725	5.22639887424639E-08	2.59219765023589E-06	-0.936045628009396	2.44662508402875E-07	9.74992607315026E-06	-1.11344684248744	1.91357605942802E-08	6.66823519501976E-07	0.105743541967857	0.383904843803732	1	-0.0716576725101833	0.553262245632439	0.729055324373045	-0.17740121447804	0.151301218379364	0.38653648285289	protein_coding
ENSG00000176204	LRRTM4	leucine rich repeat transmembrane neuronal 4 [Source:HGNC Symbol;Acc:HGNC:19411]	26.9	7.7	8.4	17.2	15.1	17.5	-1.89856561751457	4.60627419900367E-09	6.06505272994221E-08	-1.88038370117962	5.2236482183692E-09	8.02100361280263E-08	0.0181819163349493	0.927637696679666	0.968050465832807	-0.59261070837528	0.0027829377812873	0.00660850653335797	1.30595490913929	3.11281830911824E-06	0.0000353946267511483	1.28777299280434	3.68929767518452E-06	0.0000785932201713552	1.06599213991471	0.0000364928988165827	0.000573982179927359	1.28039605667895	3.92768453601057E-06	0.0000533670010611386	-0.221780852889631	0.268238981561477	1	-0.00737693612538937	0.970073767994301	0.985494015751435	0.214403916764242	0.283533840826423	0.560515793168166	protein_coding
ENSG00000169241	SLC50A1	solute carrier family 50 member 1 [Source:HGNC Symbol;Acc:HGNC:30657]	26.7	10.2	25.5	29.6	30.3	41.2	-1.52688571148503	1.85416224234561E-07	1.41202493088349E-06	-0.305563932834507	0.100314013827701	0.154990663122799	1.22132177865052	0.0000125207839099342	0.000182880356856121	0.189264376032562	0.288434638016401	0.374985901912615	1.71615008751759	1.39910828918422E-07	2.70600262294493E-06	0.494828308867069	0.0243794817333281	0.0882058268396023	0.482526288764246	0.0274981276212688	0.118691197412786	0.93106540747166	0.000207575832680163	0.00155448055669665	-0.0123020201028233	0.951833076920914	1	0.436237098604591	0.0430714629427893	0.129518780792628	0.448539118707414	0.037921540662875	0.15403960765983	protein_coding
ENSG00000129355	CDKN2D	cyclin dependent kinase inhibitor 2D [Source:HGNC Symbol;Acc:HGNC:1790]	26.5	111.9	66.6	36.4	35.2	22.9	1.92311247227028	3.21700347046712E-08	3.19114902539772E-07	1.07376260750776	0.0000880115078491274	0.000338742697075111	-0.849349864762522	0.00363038318799757	0.01853478552786	0.478078555399498	0.0429029715152294	0.0736331755046963	-1.44503391687078	0.0000250699820130977	0.000201569636583678	-0.595684052108257	0.0317429256143751	0.106087508114682	-0.695571284676577	0.0140592365436426	0.0716883619281481	-1.30982571557082	0.0000813512018722565	0.000703029173208186	-0.09988723256832	0.701787994796642	1	-0.714141663462561	0.0128847394899761	0.0523319147986495	-0.614254430894241	0.0287448254140436	0.127265904194871	protein_coding
ENSG00000018408	WWTR1	WW domain containing transcription regulator 1 [Source:HGNC Symbol;Acc:HGNC:24042]	26.3	13.9	31.2	30.5	34.3	45.7	-1.02462330802929	0.0000546531311100074	0.000204841557004569	0.0460959691407482	0.80793023345927	0.852648256954698	1.07071927717004	0.000111006236089966	0.00111829272980602	0.234915683290015	0.221586750448402	0.301004251796855	1.25953899131931	0.0000180492482215209	0.000153356959797042	0.188819714149267	0.393724687220383	0.576141934702265	0.345096420711352	0.127489976367973	0.334640491541194	0.764931879753852	0.00234496969754223	0.011837594455061	0.156276706562085	0.478589222253429	1	0.576112165604585	0.0156971329862088	0.0608941802432847	0.4198354590425	0.067436888024786	0.231353550677284	protein_coding
ENSG00000171786	NHLH1	nescient helix-loop-helix 1 [Source:HGNC Symbol;Acc:HGNC:7817]	26.3	142.7	107	50.9	45.6	14.3	2.31199082889314	1.99563635036206E-12	1.19509052403719E-10	1.79509597070197	1.51788557510866E-10	4.53654193418334E-09	-0.516894858191179	0.00675344143694671	0.0302566901063983	0.993434591928188	1.63515467665091E-06	9.69875860849911E-06	-1.31855623696496	3.87098523975102E-07	6.29677669431934E-06	-0.801661378773777	0.000169491560603393	0.00179591123308471	-1.01063944014795	0.0000125192132383962	0.000244472414072014	-2.68119227321563	1.15289784739161E-11	2.42093575252921E-09	-0.208978061374172	0.235621225495896	1	-1.87953089444185	2.82221123376668E-09	2.77027656304377E-07	-1.67055283306768	1.65136686111635E-08	0.0000024134556724219	protein_coding
ENSG00000125733	TRIP10	thyroid hormone receptor interactor 10 [Source:HGNC Symbol;Acc:HGNC:12304]	26.2	7.8	13.8	15.6	17.1	24.8	-1.88004891497379	2.30250690279163E-11	7.77228269545675E-10	-1.15790869413669	3.01095418313376E-08	3.42604631858478E-07	0.722140220837096	0.000075268318859999	0.000812425532474849	-0.744761949677127	0.0000109490563361643	0.0000510188161093489	1.13528696529666	2.29891095647134E-07	4.06241434482898E-06	0.413146744459567	0.00880043539472981	0.0411693481335382	0.520523387554719	0.00159588781708733	0.0132192162471747	1.07555888110549	4.11346221952978E-07	8.24170639746927E-06	0.107376643095152	0.454539843559609	1	0.66241213664592	0.00016060422029477	0.00171864151231242	0.555035493550768	0.000872142902519131	0.0101817173941024	protein_coding
ENSG00000123892	RAB38	RAB38. member RAS oncogene family [Source:HGNC Symbol;Acc:HGNC:9776]	26.1	1.8	9.9	39.1	50.1	138.3	-3.9696580598747	7.58517616897048E-12	3.41628728345637E-10	-1.6212900980024	5.03131503208949E-07	3.74718253126923E-06	2.34836796187229	7.85543008535776E-08	2.97533514100694E-06	0.645529758232265	0.00327939017275002	0.0076459206493432	4.61518781810696	1.72992361811351E-12	5.25227641505659E-10	2.26681985623467	1.6350092893954E-08	1.11546266667655E-06	2.57207975787493	2.47944161118079E-09	2.80350289588687E-07	4.04639064786333	3.02074160429589E-12	9.76847419997204E-10	0.305259901640261	0.188990562035462	1	1.77957079162866	3.01487897363037E-07	0.0000120662322090667	1.4743108899884	3.44999399311651E-06	0.000149552152479091	protein_coding
ENSG00000150551	LYPD1	LY6/PLAUR domain containing 1 [Source:HGNC Symbol;Acc:HGNC:28431]	26.1	10.9	16.8	28.6	51.2	47	-1.39738801721079	1.71675775838438E-07	1.31921537725135E-06	-0.882249967933716	0.0000477151711688902	0.000198330746177323	0.515138049277075	0.0134138054015572	0.0516768690821489	0.136200551971963	0.404550150526626	0.496179438068908	1.53358856918275	1.89268084137267E-07	3.47758596865395E-06	1.01845051990568	0.0000341201675960656	0.000484788216046384	1.83415567601914	1.27711654137827E-08	1.03011881062186E-06	1.71468221528221	3.43132600979342E-08	1.07521531496802E-06	0.81570515611346	0.000331000914145775	0.0314820810636649	0.696231695376529	0.00139482688582671	0.0094863466544762	-0.119473460736931	0.524086549971486	0.770990394549082	protein_coding
ENSG00000072110	ACTN1	actinin alpha 1 [Source:HGNC Symbol;Acc:HGNC:163]	25.9	13.5	40	27	32.1	38.7	-1.04313444082897	5.96017332177539E-07	3.86431151375336E-06	0.415314982208035	0.00539669499953119	0.0124318508971961	1.458449423037	2.32150058972413E-08	1.18785895681169E-06	0.0811276560088903	0.550882366295683	0.635458156569516	1.12426209683786	9.53583955443843E-07	0.0000134541875877587	-0.334187326199145	0.0440370960416422	0.134042885146331	-0.107925539763677	0.493261071089974	0.720721421128089	0.174063801635259	0.27390417173849	0.469396560979295	0.226261786435468	0.160131195218876	1	0.508251127834404	0.00402065769359594	0.0214554502467831	0.281989341398936	0.0841178198279026	0.267442360994014	protein_coding
ENSG00000272449	AL139246.5	novel transcript	25.7	64.9	33.4	27.4	22.1	5.6	1.1675005104281	0.00337087057143181	0.0077750689864	0.105103917943458	0.773293450540968	0.82372895459496	-1.06239659248464	0.0200665719002641	0.070238405427018	0.0766348701475433	0.834274302821391	0.876161418700902	-1.09086564028056	0.0176630599132875	0.0488696125492719	-0.0284690477959147	0.946286556862238	0.970844498454252	-0.368640854266283	0.389109793621686	0.63520705529781	-2.35209689822449	0.000052491712480837	0.000481144273867717	-0.340171806470368	0.427172529798285	1	-2.32362785042857	0.0000610769428080995	0.000818188142720929	-1.98345604395821	0.000302490431008877	0.00452448453189874	lncRNA
ENSG00000112893	MAN2A1	mannosidase alpha class 2A member 1 [Source:HGNC Symbol;Acc:HGNC:6824]	25.6	13.4	26.6	26.4	23.5	24.3	-1.03394595982497	0.000012595658251583	0.0000563684467948647	-0.146531255365428	0.394350200394673	0.48401033129854	0.887414704459538	0.000230389455190281	0.00197726491559005	0.0630017372167269	0.709772031757612	0.774431741783442	1.09694769704169	0.0000229516678436	0.00018790152777882	0.209532992582155	0.291585637445517	0.476791456761175	0.0231455879368722	0.905802478417567	0.957356159278835	0.0813540267151937	0.678104632578091	0.814219341036648	-0.186387404645282	0.346646492642977	1	-0.128178965866961	0.514681012248854	0.698554292541906	0.0582084387783215	0.766242731831296	0.914024503331425	protein_coding
ENSG00000147145	LPAR4	lysophosphatidic acid receptor 4 [Source:HGNC Symbol;Acc:HGNC:4478]	25.3	7.1	18.5	16.5	16.1	13.1	-1.98233946633802	9.99373781804606E-08	8.37681424468568E-07	-0.698603074334395	0.00482709697213299	0.0112771753998581	1.28373639200363	0.0000718947507115848	0.000781227301247053	-0.570661167798789	0.0169065635006147	0.0325974511377819	1.41167829853923	0.0000251202761657227	0.000201873630876526	0.127941906535605	0.609006673871588	0.75208347283508	0.0283956740938679	0.909219515884952	0.958917901790085	-0.26419933270204	0.297542027263889	0.495515196089178	-0.0995462324417373	0.690348348459985	1	-0.392141239237645	0.129264792723361	0.286632285797613	-0.292595006795908	0.250464104090467	0.523296757167084	protein_coding
ENSG00000096696	DSP	desmoplakin [Source:HGNC Symbol;Acc:HGNC:3052]	24.9	1.5	6.3	17.1	28.8	75.5	-4.08859501748067	4.62444552887835E-07	3.10388791018821E-06	-2.17596744347754	0.000223943455334122	0.000761822370986202	1.91262757400313	0.00192508338710816	0.0112249092268849	-0.548534230273217	0.22243011029999	0.301920118656862	3.54006078720745	4.56960706872883E-06	0.0000487053241227927	1.62743321320432	0.00468832694660637	0.0255230353614876	2.38220063510708	0.000206897423101821	0.00243119508294575	3.78618288973817	1.57740940710405E-06	0.0000248588038045472	0.754767421902756	0.142317097279064	1	2.15874967653385	0.000470379540946615	0.00404551425402438	1.40398225463109	0.0110157507449862	0.063703030685151	protein_coding
ENSG00000198910	L1CAM	L1 cell adhesion molecule [Source:HGNC Symbol;Acc:HGNC:6470]	24.9	247.9	177.7	39.6	43.5	17.7	3.21505743085854	2.37220806925502E-12	1.36499047230549E-10	2.63339620952418	6.22456793768199E-11	2.1737589413473E-09	-0.58166122133436	0.0239438582232637	0.0806526703810691	0.670464117222745	0.00356679734226996	0.00823291166697545	-2.5445933136358	5.12848106514057E-09	1.87607263217778E-07	-1.96293209230144	1.94128539078278E-07	7.28274790802014E-06	-1.83579196205868	4.76136324686748E-07	0.0000166637407659308	-3.12354815987245	2.81532249398836E-10	2.51107522303608E-08	0.127140130242757	0.597576592563986	1	-1.16061606757102	0.000125699910976699	0.00142327861385312	-1.28775619781377	0.0000405721387511091	0.000971868016987678	protein_coding
ENSG00000158457	TSPAN33	tetraspanin 33 [Source:HGNC Symbol;Acc:HGNC:28743]	24.5	7.6	20	16.2	21.8	33.3	-1.84791482158912	9.35617039574976E-08	7.91626997011397E-07	-0.554786291308057	0.0133786125106295	0.0274029371274851	1.29312853028106	0.0000301465769412039	0.000380812502001817	-0.593702491177434	0.00908048073230609	0.0187800323561854	1.25421233041168	0.000043676575591601	0.000320420395072866	-0.0389161998693776	0.867467357441215	0.924776139148612	0.346543897892985	0.147669119755205	0.366486876027921	0.970607640995251	0.000496263169604368	0.00323290861778124	0.385460097762363	0.110445214495302	1	1.00952384086463	0.000348983537664698	0.00318340275809037	0.624063743102266	0.0136226315834876	0.0745630194313784	protein_coding
ENSG00000177425	PAWR	pro-apoptotic WT1 regulator [Source:HGNC Symbol;Acc:HGNC:8614]	24.4	9.4	17.8	21.1	22.8	22	-1.48197127899525	8.97012177356852E-11	2.36290564576236E-09	-0.667244419222852	0.0000078432483035883	0.0000402978969878358	0.814726859772398	3.00717171676353E-06	0.0000559892817390339	-0.172309229143412	0.123918828557955	0.184429633556109	1.30966204985184	3.04491494345562E-09	1.24641087900592E-07	0.49493519007944	0.000752717527970483	0.00603405538411241	0.565752269191546	0.000205897931264328	0.00242473681763505	0.52745543640627	0.000413530246148624	0.00277115506328153	0.0708170791121057	0.57056172895219	1	0.0325202463268298	0.793808519094996	0.890212924486544	-0.0382968327852758	0.75819388291882	0.910249249548143	protein_coding
ENSG00000115474	KCNJ13	potassium voltage-gated channel subfamily J member 13 [Source:HGNC Symbol;Acc:HGNC:6259]	24.3	4.1	6.5	15.3	27.1	33.6	-2.6777568414255	1.29723061141115E-13	1.54227365852257E-11	-2.11102298840592	4.17011740785594E-12	2.64937432914509E-10	0.56673385301958	0.00114230296313262	0.00737026999636528	-0.623641461661841	0.0000836414485335691	0.00030425164934517	2.05411537976366	3.27237931746024E-11	3.97827828451238E-09	1.48738152674408	4.46255085980538E-09	4.14683820989616E-07	2.27950183551142	4.63923991783649E-12	4.92486394438139E-09	2.58343916342651	6.1131552254097E-13	3.53012881570177E-10	0.792120308767347	0.000021586740527634	0.00447482061014504	1.09605763668244	3.02635402244308E-07	0.0000120822514046623	0.303937327915091	0.0420352244193276	0.165563903398607	protein_coding
ENSG00000146555	SDK1	sidekick cell adhesion molecule 1 [Source:HGNC Symbol;Acc:HGNC:19307]	24.1	62.3	36.4	21.1	27.2	22.9	1.27199052725875	0.000117809416192973	0.000403657650015719	0.393012736861875	0.158689348554537	0.22742847693479	-0.878977790396879	0.0118866785088341	0.047049132144269	-0.209843570514129	0.453416868793734	0.544106972801387	-1.48183409777288	0.000192359244476238	0.00112283632633079	-0.602856307376004	0.0708675879673794	0.186591439479654	-0.233812522939507	0.464869283889915	0.698686693736385	-0.467275629061859	0.153451931731662	0.316009013047974	0.369043784436497	0.25477174615494	1	0.135580678314145	0.670643233623225	0.811250973765444	-0.233463106122353	0.465879537235949	0.728480768829137	protein_coding
ENSG00000085117	CD82	CD82 molecule [Source:HGNC Symbol;Acc:HGNC:6210]	23.9	7.5	22.1	20.7	22.9	30.1	-1.8193718396583	3.04401215063239E-09	4.30986273761604E-08	-0.359924845260244	0.0356351766297383	0.0637866900172964	1.45944699439805	2.84324732921264E-07	8.43531487450259E-06	-0.198643100379057	0.224054428134198	0.303767906129619	1.62072873927924	6.48676937250289E-08	1.43677498608218E-06	0.161281744881187	0.384569017661301	0.568300720639165	0.272997099053855	0.148113293614993	0.367352328946935	0.671409929880482	0.0015576556896051	0.00841185925360739	0.111715354172668	0.544360127833862	1	0.510128184999295	0.011165995873636	0.0469308519055941	0.398412830826627	0.0401736668034715	0.160291024346186	protein_coding
ENSG00000165194	PCDH19	protocadherin 19 [Source:HGNC Symbol;Acc:HGNC:14270]	23.8	119	63.1	38.4	49.6	52	2.23714674975836	9.78356979958732E-07	5.99433649448758E-06	1.21967007325366	0.0010565893712967	0.00297061268379348	-1.0174766765047	0.0147435577656237	0.0557884284263014	0.700198026301532	0.0407611241700366	0.0704356756124102	-1.53694872345682	0.000783678897910081	0.00367284176820525	-0.519472046952123	0.183692203776167	0.353483350236132	-0.157117949096954	0.680032781256545	0.84005271908756	-0.076775325508628	0.839957907880716	0.915518210547482	0.36235409785517	0.347240086110009	1	0.442696721443495	0.253835520196727	0.451216636550229	0.0803426235883256	0.832676060635836	0.939510826112465	protein_coding
ENSG00000111145	ELK3	ETS transcription factor ELK3 [Source:HGNC Symbol;Acc:HGNC:3325]	23.7	3.4	33.4	12	10.1	33.2	-2.91894591790901	4.0123966991611E-11	1.19477794159734E-09	0.295767869577888	0.111359382219814	0.168978058668205	3.2147137874869	2.64858938813313E-11	6.20992375943673E-09	-0.938925847565653	0.0000863024592946633	0.000312455097253787	1.98002007034336	3.93078461356081E-08	9.54307153403374E-07	-1.23469371714354	0.000013408599842198	0.000227019529684293	-1.51555760357687	1.01097522476948E-06	0.0000301039749710823	0.21353237906337	0.313534523994091	0.512696168938152	-0.280863886433331	0.197160009311126	1	1.44822609620691	1.80545723820877E-06	0.0000493949882988115	1.72908998264024	1.67080285640183E-07	0.0000137832711148782	protein_coding
ENSG00000227081	AC005912.1	ribosomal protein S27 (RPS27) pseudogene	23.5	9.4	12.3	28.5	26.9	19.7	-1.47321679876776	0.00874514674951257	0.0179875687308063	-1.19757777771337	0.0246659522806121	0.0463910413429356	0.275639021054388	0.635533909220185	0.793088400945122	0.353833192742754	0.436142728036032	0.527448898250906	1.82704999151051	0.00392807107820573	0.0141580430814776	1.55141097045612	0.010432022105492	0.0469718113236471	1.37292849433349	0.020656018925905	0.0961738980521782	0.930915564847123	0.105765335462963	0.240423829825603	-0.17848247612263	0.732892308629284	1	-0.620495405609	0.25077477731372	0.447794298662125	-0.44201292948637	0.408110899212811	0.679932522346413	processed_pseudogene
ENSG00000105649	RAB3A	RAB3A. member RAS oncogene family [Source:HGNC Symbol;Acc:HGNC:9777]	23.4	217.7	71.5	27.3	22.5	15.2	3.10036575964173	2.08117056072124E-12	1.23201707835735E-10	1.39456058005402	7.38206515195181E-07	5.18283158670903E-06	-1.70580517958771	6.46474337896194E-07	0.0000163581276517114	0.269069596212359	0.190950933822719	0.265658720442225	-2.83129616342937	5.58695922794395E-10	3.43481154968158E-08	-1.12549098384166	0.000113031044038536	0.00129158936470607	-1.44869045795751	6.32426470174734E-06	0.000139504823959826	-2.00683974009001	9.28475010732908E-08	2.43940679029361E-06	-0.323199474115846	0.178451808798283	1	-0.881348756248354	0.00136452679680361	0.0093098756137341	-0.558149282132508	0.0277418536024597	0.124219892245409	protein_coding
ENSG00000161638	ITGA5	integrin subunit alpha 5 [Source:HGNC Symbol;Acc:HGNC:6141]	22.8	6.4	21.3	14.9	16.7	22.7	-1.956786803019	1.85119218844382E-11	6.59293535131015E-10	-0.31237203434108	0.0221884595307058	0.0424022222139205	1.64441476867792	1.15791146861625E-09	1.02307489268066E-07	-0.606684494069928	0.000140079749366705	0.00047553001627341	1.35010230894907	2.44343840037449E-08	6.54105223437999E-07	-0.294312459728848	0.0542973666061951	0.155084635339263	-0.152080343083033	0.301174049293145	0.552254380331804	0.309888157117825	0.043252258987856	0.123690444919463	0.142232116645816	0.333742635293325	1	0.604200616846673	0.000494373645447167	0.00421377304862164	0.461968500200858	0.00452341292510956	0.0337512983784478	protein_coding
ENSG00000180354	MTURN	maturin. neural progenitor differentiation regulator homolog [Source:HGNC Symbol;Acc:HGNC:25457]	22.7	57.2	36	17.7	17.9	14	1.22508234836376	2.18442835733015E-08	2.29201960478074E-07	0.457412085471906	0.00311546977447841	0.00772844903092075	-0.767670262891851	0.000119604507313217	0.00118352832236683	-0.353534112915734	0.0203697689936138	0.0384630146978561	-1.57861646127949	9.81286464884809E-09	3.16695026960529E-07	-0.810946198387639	0.0000698918929771198	0.000872650206600039	-0.804552844811584	0.0000755884692311447	0.00104104766524564	-1.15225426392135	9.2437478273584E-07	0.0000160711998516729	0.00639335357605516	0.968313747917908	1	-0.34130806553371	0.0455896081708238	0.134842601935578	-0.347701419109765	0.0419445771260057	0.165294142712744	protein_coding
ENSG00000256235	SMIM3	small integral membrane protein 3 [Source:HGNC Symbol;Acc:HGNC:30248]	22.1	8.6	11.6	15.6	16.6	17.1	-1.47604811536934	5.42615444395034E-07	0.0000035664833822859	-1.15046690167197	0.0000112216937303447	0.0000553688025407214	0.325581213697374	0.148410824761879	0.308280398969016	-0.438508694167924	0.0299361846336152	0.0538478328335659	1.03753942120142	0.000135521208962071	0.000840522603646998	0.711958207504045	0.00368492781985952	0.0211132522747372	0.744181699974634	0.00259744226242865	0.0194345413888056	0.798097078589349	0.00147828692592528	0.00804014215316261	0.0322234924705881	0.880817906194655	1	0.0861388710853036	0.689068531591583	0.823469999061664	0.0539153786147155	0.801566676146817	0.929416983081589	protein_coding
ENSG00000105613	MAST1	microtubule associated serine/threonine kinase 1 [Source:HGNC Symbol;Acc:HGNC:19034]	22	57	58.3	26.1	27.2	19	1.24043110658954	1.51649189861664E-07	1.18569427024818E-06	1.17458407505561	3.39552395637747E-07	2.67685162606862E-06	-0.0658470315339295	0.720135047689686	0.848368931591587	0.216473146783344	0.183104486894923	0.256397025080455	-1.0239579598062	0.0000240665029706713	0.000195053276457536	-0.958110928272269	0.0000515275351160299	0.0006735236178586	-0.90491589431082	0.000095735282045464	0.0012719340800272	-1.40312575124011	4.36487818456395E-07	8.65959697744963E-06	0.0531950339614496	0.773203801355744	1	-0.445014822967844	0.0250747626799432	0.086079371076858	-0.498209856929293	0.0135300933743534	0.0741838181654527	protein_coding
ENSG00000128917	DLL4	delta like canonical Notch ligand 4 [Source:HGNC Symbol;Acc:HGNC:2910]	22	86.4	25.4	26.7	23.8	9	1.85461003272299	8.08208254061085E-11	2.15642232011777E-09	-0.0168486323033864	0.910499597930378	0.934974809963857	-1.87145866502638	2.3635018290843E-09	1.8519602922303E-07	0.288569900384747	0.0636318583233508	0.103957109955568	-1.56604013233825	3.33488359782519E-08	8.37293989025396E-07	0.305418532688133	0.0898156597830476	0.217898090952581	0.117942629668587	0.497686807237704	0.724115719088134	-1.28444325142802	6.75568148335237E-07	0.0000123846501025311	-0.187475903019547	0.285593504269196	1	-1.58986178411615	3.2807545485296E-08	1.97934777220803E-06	-1.40238588109661	1.99345182341355E-07	0.0000158778928732875	protein_coding
ENSG00000196843	ARID5A	AT-rich interaction domain 5A [Source:HGNC Symbol;Acc:HGNC:17361]	22	6.6	14.8	15.1	12.9	12	-1.87121213369722	3.27598360772507E-10	6.73054370435917E-09	-0.807794498211017	0.0000261282497082216	0.000116865192125099	1.06341763548621	4.59607921598933E-06	0.000079821702302182	-0.52724824403405	0.00171173180875697	0.00432994236792733	1.34396388966317	1.92075704408264E-07	3.51718240608971E-06	0.280546254176967	0.102821608589503	0.239729284684019	0.0110985787186267	0.946612672055365	0.976745796057087	-0.0764150254959953	0.646030830345534	0.793479651046775	-0.26944767545834	0.116336451910524	1	-0.356961279672962	0.0424061790163828	0.127994308104516	-0.087513604214622	0.599422600285495	0.822237544445396	protein_coding
ENSG00000063127	SLC6A16	solute carrier family 6 member 16 [Source:HGNC Symbol;Acc:HGNC:13622]	21.9	8.8	9.9	16.3	18.2	17	-1.43798576068362	2.0782756381581E-10	4.67996738307534E-09	-1.36228144100499	4.67159878126884E-10	1.10654839999697E-08	0.0757043196786303	0.559708050423177	0.736792432469381	-0.423611288090055	0.0011348545500167	0.00301651540674339	1.01437447259357	2.11078369829947E-07	3.80384651627543E-06	0.938670152914936	6.18295213399769E-07	0.0000178997717585391	1.07613024789729	8.49887221791228E-08	4.36248459972774E-06	0.99884685362143	2.52330729079467E-07	5.54175578340268E-06	0.137460094982353	0.286679612202725	1	0.0601767007064939	0.636850837769989	0.789000168255532	-0.0772833942758589	0.544278286445305	0.784632276527651	protein_coding
ENSG00000102230	PCYT1B	phosphate cytidylyltransferase 1. choline. beta [Source:HGNC Symbol;Acc:HGNC:8755]	21.7	70.6	43.1	26.6	32.7	37.3	1.59320004237078	2.81820125577074E-09	4.05044409818285E-08	0.778199222202849	0.0000707942550836985	0.000279973588777399	-0.815000820167927	0.000263940673557338	0.00221908396600858	0.303885423318303	0.0659045404032533	0.107161153839522	-1.28931461905247	1.25725023286674E-06	0.0000168651930721043	-0.474313798884545	0.0172050852882155	0.0680335103998915	-0.187156693694062	0.313553905215578	0.564697381758819	0.00536078511183237	0.976623770452747	0.987996251507204	0.287157105190484	0.129823162496549	1	0.479674583996378	0.0161745494324317	0.0622829935158343	0.192517478805894	0.300360670683737	0.57864073445554	protein_coding
ENSG00000107643	MAPK8	mitogen-activated protein kinase 8 [Source:HGNC Symbol;Acc:HGNC:6881]	21.7	57.7	43	23.8	26.3	20.2	1.30905718650492	1.49635095486573E-09	2.37900674426982E-08	0.783729515173823	0.0000035737290879731	0.0000202891943902518	-0.5253276713311	0.0016597554201253	0.00997271846451354	0.174640962910633	0.172951627632348	0.24468062535545	-1.13441622359429	2.58072154197749E-07	4.48684802282087E-06	-0.60908855226319	0.000454880386776491	0.00401033858985228	-0.498229262010252	0.00257032594711533	0.0192851973266393	-0.878367575672462	7.97577266671827E-06	0.0000983678628895254	0.110859290252938	0.448208949921385	1	-0.269279023409272	0.0759845665828852	0.195231917539913	-0.38013831366221	0.0158969708958504	0.0828887850419238	protein_coding
ENSG00000198715	GLMP	glycosylated lysosomal membrane protein [Source:HGNC Symbol;Acc:HGNC:29436]	21.7	6.9	31.5	27.7	27.5	52.1	-1.80215939616404	4.19304859297561E-08	4.00094127740453E-07	0.292973248370206	0.121643378934218	0.181981710434444	2.09513264453425	1.71538007323583E-08	9.18409947157288E-07	0.387904621561042	0.0448657575138374	0.0766115147577608	2.19006401772508	9.09642214179684E-09	2.97131413354976E-07	0.0949313731908354	0.657094997705859	0.788114310355762	0.0374895101627913	0.860417152569973	0.932417243113248	0.96432865606777	0.000226382122155897	0.00167293077382938	-0.0574418630280442	0.787907893722355	1	0.869397282876934	0.000616548676674851	0.00499197574018811	0.926839145904979	0.000335405778140824	0.00486383500157756	protein_coding
ENSG00000145362	ANK2	ankyrin 2 [Source:HGNC Symbol;Acc:HGNC:493]	21.6	92.1	48.9	19.1	18.4	16.1	1.99493887789338	3.4437155474728E-07	2.41672902287707E-06	0.979391120172978	0.00142668522744481	0.00388744075540196	-1.0155477577204	0.00444574341709415	0.0217564241256039	-0.173836625883465	0.529885553955546	0.616693264371067	-2.16877550377684	2.47555569417481E-06	0.000029337689143205	-1.15322774605644	0.0017236091822523	0.0115831408428252	-1.22125810002046	0.00107212065719846	0.00957741376035468	-1.40141725977686	0.000310046237288485	0.00217301153477135	-0.0680303539640208	0.829475458133862	1	-0.248189513720413	0.435957878908597	0.634074205637592	-0.180159159756392	0.570061132508889	0.802856421656799	protein_coding
ENSG00000134982	APC	APC regulator of WNT signaling pathway [Source:HGNC Symbol;Acc:HGNC:583]	21.4	51.4	46.3	22.4	23.1	20.2	1.17793939243395	0.000917401099786171	0.00246116780860172	0.924451165999132	0.00635047237089774	0.0143408921459561	-0.253488226434816	0.485803603221689	0.677732139327093	0.0723820723621499	0.817186964430194	0.863488173302301	-1.1055573200718	0.0065433002302933	0.0216104470702361	-0.852069093636982	0.0287537923716331	0.0992524642772957	-0.816521215796882	0.0350501443911126	0.141752322326138	-1.00088861473681	0.0121763298117243	0.045384757198195	0.0355478778400996	0.921810702470274	1	-0.148819521099829	0.681947180548106	0.818313778331919	-0.184367398939928	0.612022055437375	0.830846979046179	protein_coding
ENSG00000186469	GNG2	G protein subunit gamma 2 [Source:HGNC Symbol;Acc:HGNC:4404]	21.1	96.6	98.8	20	21.8	11	2.09350160895286	2.20414235428485E-11	7.47144187136932E-10	2.02409927980243	3.90467355795351E-11	1.53612327879685E-09	-0.0694023291504299	0.698964052554202	0.834675835335933	-0.0339821632775874	0.828642507258967	0.872116168708601	-2.12748377223045	7.14243202504241E-10	4.15417206521262E-08	-2.05808144308002	1.17990858199459E-09	1.53893886995951E-07	-1.96895297915843	2.26665088283029E-09	2.58094916369598E-07	-2.94442297192662	5.35993186612621E-12	1.55787232424047E-09	0.0891284639215868	0.623238701073593	1	-0.886341528846603	0.000105094331342001	0.00123583290434096	-0.975469992768189	0.0000359564521762695	0.000882215288676936	protein_coding
ENSG00000117280	RAB29	RAB29. member RAS oncogene family [Source:HGNC Symbol;Acc:HGNC:9789]	21	2.3	14.9	14.3	18.4	34.6	-3.33897243777462	1.41305192648346E-14	2.85595457491389E-12	-0.715438261141155	0.0000305802584812551	0.000134179701325214	2.62353417663346	1.93849724406717E-12	1.01108264320394E-09	-0.527781288243129	0.000690951176010285	0.00194059224681437	2.81119114953149	6.38696441133927E-13	2.8686340990818E-10	0.187656972898027	0.218752568350638	0.395149951497926	0.518552974106716	0.00233011403007934	0.0177799026674624	1.43576445749184	1.12608290694242E-08	4.49571222774124E-07	0.330896001208689	0.0367625204329914	0.639153970839826	1.24810748459382	9.08477887268754E-08	4.64847435419256E-06	0.917211483385126	5.87715617288156E-06	0.000224651863260809	protein_coding
ENSG00000137962	ARHGAP29	Rho GTPase activating protein 29 [Source:HGNC Symbol;Acc:HGNC:30207]	20.9	6.1	9.8	11.7	10.4	8	-1.88176103967405	2.27665477752193E-07	1.69324890054057E-06	-1.28915412945093	0.0000219632129604893	0.000100034701509338	0.592606910223123	0.0294662182258932	0.0940093296161143	-0.803374168722681	0.00198267985447108	0.00492441636973009	1.07838687095137	0.000440857283459743	0.00226005751942314	0.48577996072825	0.0674248486787268	0.179662554101242	0.292947163249399	0.255628232579278	0.50579634479339	-0.0747850941562627	0.767995727502092	0.873170041899104	-0.192832797478851	0.449195903577052	1	-0.560565054884513	0.037650119874274	0.117205388572802	-0.367732257405662	0.158032314983567	0.397110783097349	protein_coding
ENSG00000157502	PWWP3B	PWWP domain containing 3B [Source:HGNC Symbol;Acc:HGNC:26583]	20.9	6.6	16.7	16.5	17.3	24.9	-1.77644126858147	6.00356657494878E-10	1.09685500508866E-08	-0.532607167290922	0.00142427064805014	0.00388216994408676	1.24383410129055	4.74611514160236E-07	0.0000126842868966229	-0.324067843607669	0.0334718038694965	0.0593512071854846	1.4523734249738	5.21186786340877E-08	1.19194754573488E-06	0.208539323683252	0.211711072308074	0.386578919045652	0.25868886017027	0.125075985371942	0.330289498726602	0.794545486419042	0.000100769668568241	0.000843782895432358	0.0501495364870182	0.758882647951313	1	0.58600616273579	0.00180127470899235	0.0116377937314491	0.535856626248772	0.00357802023087135	0.0284510031901259	protein_coding
ENSG00000185340	GAS2L1	growth arrest specific 2 like 1 [Source:HGNC Symbol;Acc:HGNC:16955]	20.7	3.7	8.8	10.9	11.1	10.3	-2.60612197523704	3.54640521842899E-13	3.15064977894387E-11	-1.4796923305967	1.53582287762493E-09	2.94491603659773E-08	1.12642964464033	5.62758781618137E-07	0.0000145587947839739	-0.914340796992195	1.37954289565045E-06	8.36677759931436E-06	1.69178117824484	1.26017118191568E-09	6.57280898077244E-08	0.565351533604509	0.00115691516832488	0.00843379682445674	0.568500586963804	0.00108900901292981	0.00969080172265386	0.456161392929898	0.00604291726437271	0.0256383965488435	0.00314905335929449	0.983078465786795	1	-0.109190140674612	0.465834165951688	0.658340409865645	-0.112339194033906	0.452618929587249	0.718406798174523	protein_coding
ENSG00000258670	AL049874.3	novel transcript. antisense to C14orf39	20.7	44.8	26.9	16.6	21.1	18.8	1.0121784153887	0.0000370142886592072	0.000144876309206178	0.170849154580047	0.389869544704656	0.47970479174565	-0.841329260808657	0.00139457705646656	0.00869272028758978	-0.309942332589928	0.137795449244779	0.201904360565368	-1.32212074797863	0.0000153839120476504	0.000134092977842835	-0.480791487169976	0.0481753251706699	0.142612016236646	-0.143537588511082	0.531679308159489	0.74657683121398	-0.294130680838348	0.208642228067006	0.391543197030573	0.337253898658894	0.15540668405413	1	0.186660806331628	0.423501942503905	0.622954208917484	-0.150593092327266	0.513991977824849	0.764496603624301	lncRNA
ENSG00000102007	PLP2	proteolipid protein 2 [Source:HGNC Symbol;Acc:HGNC:9087]	20.6	4.9	11.4	16.5	14.1	30.9	-2.20751337861503	1.64526366907835E-06	9.55541245162639E-06	-1.07510809216307	0.0017877868713264	0.00473725433013383	1.13240528645196	0.00388905173762325	0.0195846200270359	-0.230431119152685	0.424724864107239	0.516150043423521	1.97708225946234	0.0000181301347305572	0.000153963313265956	0.844676973010384	0.0190429121254529	0.0735382961921299	0.533854428773224	0.120737995720209	0.323267536479558	1.6798967958391	0.0000723055494271469	0.000636769296670772	-0.31082254423716	0.351125896798531	1	0.835219822828716	0.0183418172239659	0.0682551996994947	1.14604236706588	0.00232498230835928	0.0208847994132562	protein_coding
ENSG00000167646	DNAAF3	dynein axonemal assembly factor 3 [Source:HGNC Symbol;Acc:HGNC:30492]	20.5	44.8	23	18.8	19.8	24.6	1.00153314099848	6.8299269302182E-07	0.0000043529006123255	-0.0636503839630959	0.658393092605581	0.727901395852283	-1.06518352496157	3.57256800447462E-06	0.0000643978283883501	-0.110358481127128	0.447773488337977	0.538854535050368	-1.11189162212561	2.09718726494517E-06	0.0000256818487939772	-0.0467080971640321	0.778225576426196	0.867084436689303	-0.00711477373886325	0.965689494579719	0.985373812814557	0.322627566842475	0.0628436549084638	0.164287640455125	0.0395933234251688	0.811348206599801	1	0.369335664006507	0.0360458897858628	0.113352872448169	0.329742340581338	0.0578804255742218	0.207509667651794	protein_coding
ENSG00000133519	ZDHHC8P1	zinc finger DHHC-type containing 8 pseudogene 1 [Source:HGNC Symbol;Acc:HGNC:26461]	20.4	53.4	56.6	11	15.8	22.8	1.25614040981452	2.59676729774354E-06	0.0000142474144680066	1.23662215039309	3.20149836360412E-06	0.0000185205821256226	-0.0195182594214261	0.931457703032443	0.969846068667112	-0.876698970368718	0.000448584614468073	0.00132067819215846	-2.13283938018324	3.28194450137614E-08	8.26569480416679E-07	-2.11332112076181	3.73481548237332E-08	2.01967329546803E-06	-1.62214215878758	1.27838536262344E-06	0.0000368452993373589	-1.08820418009732	0.000137769355600033	0.00109410251016549	0.491178961974227	0.0462957657481883	0.723382226945297	1.02511694066449	0.000294447359408773	0.00277604627071746	0.533937978690263	0.0302596361532364	0.131909915394301	transcribed_unprocessed_pseudogene
ENSG00000145242	EPHA5	EPH receptor A5 [Source:HGNC Symbol;Acc:HGNC:3389]	20.1	45	19.9	14.6	12.5	9.6	1.0800203066197	0.00939447675201948	0.0191405361143401	-0.195204723546783	0.621180375915788	0.69560212410071	-1.27522503016648	0.010925713854387	0.0439338143028063	-0.446435342242246	0.270787805638499	0.355742870108479	-1.52645564886194	0.00338395551767355	0.0124891980747007	-0.251230618695463	0.580079706524851	0.731558285219586	-0.482892130019507	0.293880316773354	0.544863070967592	-0.849704761913737	0.0746276404279575	0.1863558792401	-0.231661511324044	0.610369007231291	1	-0.598474143218274	0.198691216496634	0.384747099345398	-0.36681263189423	0.423545773452485	0.694534626779908	protein_coding
ENSG00000196159	FAT4	FAT atypical cadherin 4 [Source:HGNC Symbol;Acc:HGNC:23109]	20.1	9.5	18.7	39.4	44.7	42.2	-1.15510844971114	0.021858450393274	0.0402906160976798	-0.284801617135904	0.52688706919251	0.610129415009216	0.870306832575239	0.10405435307975	0.239393118233704	0.973854616395694	0.0333050117048638	0.0591183153206657	2.12896306610684	0.000712036001306169	0.00339313589894472	1.2586562335316	0.0238052981423702	0.0865155912933207	1.43985199968987	0.0114920820687371	0.0617737616254686	1.36970143372171	0.0152603781018929	0.0543537789520677	0.181195766158267	0.72266463160556	1	0.111045200190111	0.827605263188372	0.908869509912292	-0.0701505659681556	0.890497962442295	0.962737759297706	protein_coding
ENSG00000021826	CPS1	carbamoyl-phosphate synthase 1 [Source:HGNC Symbol;Acc:HGNC:2323]	19.9	5.6	16.9	15.5	15.8	19.1	-1.93314223396818	2.00433620035518E-08	2.12589673150059E-07	-0.438278444893865	0.0331512960552293	0.0599444538041828	1.49486378907431	2.28571981846475E-06	0.0000446350286772421	-0.335027568378569	0.0938196978989303	0.145317625761836	1.59811466558961	9.59596421123674E-07	0.0000135133364427282	0.103250876515296	0.638575263645145	0.77321580241244	0.11281716414617	0.607819934087872	0.795132727691489	0.398021399850357	0.0817497981473048	0.199278227987905	0.0095662876308738	0.965176310063776	1	0.294770523335061	0.189062032555152	0.372359052429504	0.285204235704187	0.202886001032509	0.462915570270724	protein_coding
ENSG00000149591	TAGLN	transgelin [Source:HGNC Symbol;Acc:HGNC:11553]	19.9	2.9	31	14.2	58.2	54.1	-2.97788109474422	1.53658651059668E-07	1.19966524818144E-06	0.350582091333546	0.259956446052065	0.343713898975937	3.32846318607776	8.74089399039775E-08	3.24154850758581E-06	-0.503761477795729	0.125060034732805	0.185820226207933	2.47411961694849	3.85731962407598E-06	0.0000423702452457096	-0.854343569129275	0.0271826470706263	0.095257091565877	1.14278709947206	0.00469205494999059	0.0308272395312466	1.04262180794894	0.00862747236619708	0.0343251970199411	1.99713066860133	0.000031274635131873	0.00581240891318683	1.89696537707821	0.0000547113509775314	0.000748416103177416	-0.100165291523118	0.778300534554254	0.919454454384183	protein_coding
ENSG00000169116	PARM1	prostate androgen-regulated mucin-like protein 1 [Source:HGNC Symbol;Acc:HGNC:24536]	19.9	60.6	35.5	15.4	14.7	56.2	1.50708938425021	0.00051376605822799	0.00147707930392108	0.631107766115618	0.101224898161729	0.156159276631714	-0.875981618134592	0.0573651610334027	0.154976990601352	-0.352783881387109	0.366860852420408	0.458405960029797	-1.85987326563732	0.000533521718033877	0.00266250390706474	-0.983891647502727	0.0364936668446584	0.117660239124882	-1.06109833275654	0.0255064651050358	0.112497008806144	0.880306030589353	0.0562823652575672	0.151646319588336	-0.0772066852538153	0.861070137076932	1	1.86419767809208	0.000522745923154389	0.00441141901434411	1.9414043633459	0.000360605446206435	0.00514164855353778	protein_coding
ENSG00000185187	SIGIRR	single Ig and TIR domain containing [Source:HGNC Symbol;Acc:HGNC:30575]	19.6	44.5	25.9	14.6	23.6	28.1	1.00786746030119	0.00250610659856676	0.00598541175660649	0.122292031754622	0.685121932796179	0.751593495581886	-0.885575428546568	0.0191328906061294	0.0677380574141682	-0.413567591297759	0.191855648768622	0.266642082253726	-1.42143505159895	0.000711629051729434	0.00339308559572193	-0.53585962305238	0.139206786623757	0.293727591402783	0.0979939263453679	0.778773704192481	0.89039683376384	0.352256904339691	0.318666331822302	0.518454882343052	0.633853549397748	0.0840058604315866	0.91038254511952	0.888116527392072	0.01968860978867	0.0719261481412123	0.254262977994324	0.468492828368222	0.729704319611385	protein_coding
ENSG00000170989	S1PR1	sphingosine-1-phosphate receptor 1 [Source:HGNC Symbol;Acc:HGNC:3165]	19.5	8.8	5.9	17.7	12.1	14.9	-1.25404019876527	4.36671981956348E-06	0.0000222870873619072	-1.92038554839131	1.76168225206995E-08	2.19619432025591E-07	-0.666345349626047	0.00658197885639978	0.0296280668510936	-0.0846740849661416	0.651468398143532	0.725184618090459	1.16936611379912	0.0000356029399782585	0.00026925347825466	1.83571146342517	1.19010435726199E-07	4.94673453793552E-06	1.24557632990732	0.0000190753687974548	0.0003441137971483	1.55101657732154	1.19456447700847E-06	0.0000200778721712578	-0.590135133517856	0.0125893470328181	0.37145465725116	-0.284694886103636	0.196944981593502	0.382215627193885	0.30544024741422	0.168713769232087	0.413016974843764	protein_coding
ENSG00000175229	GAL3ST3	galactose-3-O-sulfotransferase 3 [Source:HGNC Symbol;Acc:HGNC:24144]	19.4	7	14.9	20.2	20	20.8	-1.62320981558196	2.8214545580386E-09	4.051518538981E-08	-0.627999355946782	0.000377979838516538	0.0012116486932938	0.995210459635178	0.0000107521890377148	0.000160528295984129	0.066147637531208	0.643545612847368	0.717966536543786	1.68935745311317	6.53029071966033E-09	2.28052420402134E-07	0.69414699347799	0.000467772269497139	0.00410389226799264	0.648398254246694	0.000868343266508413	0.00811574698044771	0.712825631077264	0.000358974000781985	0.00245734573185602	-0.045748739231296	0.781568395710545	1	0.0186786375992733	0.909764717307615	0.95379887011081	0.0644273768305693	0.69617742352234	0.875310479077194	protein_coding
ENSG00000019582	CD74	CD74 molecule [Source:HGNC Symbol;Acc:HGNC:1697]	19.1	3.7	8.1	13.6	14.1	25.8	-2.49608311387028	2.93030081943515E-11	9.34517434900333E-10	-1.46472309979241	5.22722661386415E-08	5.46159110187679E-07	1.03136001407787	0.0000282429212536227	0.000360141793178096	-0.439035014263204	0.0122478830904712	0.0245397796393839	2.05704809960708	1.94046051967204E-09	8.83811440635976E-08	1.02568808552921	0.0000226987325683903	0.000347552847441575	1.02229384147938	0.0000232553051460843	0.000399590891505884	1.8951760742644	4.88150940952281E-09	2.31959741567364E-07	-0.00339424404982407	0.985133498010233	1	0.869487988735194	0.00012591999118014	0.00142377645971447	0.872882232785018	0.000119216659927284	0.00219895796388373	protein_coding
ENSG00000136274	NACAD	NAC alpha domain containing [Source:HGNC Symbol;Acc:HGNC:22196]	19	72.6	45.6	16.9	19.6	15.4	1.79602367244888	4.6541613243756E-08	4.37010072321888E-07	1.02301243246818	0.0000906438663707281	0.000347385796479806	-0.773011239980704	0.00528246025929519	0.0249014868608	-0.204904730039479	0.352988128388255	0.443918880602761	-2.00092840248836	2.44378599755228E-07	4.28099412723974E-06	-1.22791716250766	0.0000974885334687017	0.00113811703801837	-1.02437551932519	0.000573921691867091	0.0057424132647271	-1.35639607326389	0.0000326162109532125	0.000318268868378089	0.203541643182462	0.418965530989597	1	-0.128478910756236	0.60863134742879	0.769293946271039	-0.332020553938699	0.193969247114967	0.450360833367921	protein_coding
ENSG00000169220	RGS14	regulator of G protein signaling 14 [Source:HGNC Symbol;Acc:HGNC:9996]	19	5	11.1	17.2	16.9	24.1	-2.08359744329258	1.46858772031772E-10	3.48687149042836E-09	-1.02463417423079	2.60033777144388E-06	0.0000153841424904779	1.05896326906179	9.31309955899901E-06	0.000142328456303833	-0.140446837934457	0.352899670952019	0.443842157718045	1.94315060535812	1.63810562870834E-09	7.9300987756243E-08	0.884187336296329	0.0000602844547199579	0.000770544939420552	0.831538327869955	0.000116638884810193	0.00149440105269097	1.34807182501459	2.74189384085703E-07	5.93489712353646E-06	-0.0526490084263748	0.759317226935178	1	0.463884488718258	0.0131460990454662	0.0529888879026441	0.516533497144633	0.00665479203047308	0.0441531934102254	protein_coding
ENSG00000082397	EPB41L3	erythrocyte membrane protein band 4.1 like 3 [Source:HGNC Symbol;Acc:HGNC:3380]	18.9	80.8	56.3	26.6	32.4	34.3	2.00362375163636	7.36915391978235E-09	9.05409192469307E-08	1.38012764319118	0.0000018777804083483	0.0000116552135979208	-0.623496108445178	0.0188653868143291	0.0672178138829632	0.535585004796533	0.0179049175376262	0.0342811855140174	-1.46803874683983	0.0000110995123065822	0.00010197046277564	-0.844542638394648	0.00265197959318079	0.0163161473041406	-0.58625764659417	0.0261071489329717	0.114304492579805	-0.503947288630639	0.0516122192805444	0.142118183505981	0.258284991800478	0.299799960199115	1	0.340595349764008	0.176233531806915	0.355523390615847	0.0823103579635306	0.737368643970755	0.897712040084567	protein_coding
ENSG00000153902	LGI4	leucine rich repeat LGI family member 4 [Source:HGNC Symbol;Acc:HGNC:18712]	18.9	115.3	86.8	11.4	29.2	25.3	2.44564689631455	1.0114202126062E-10	2.59213648773653E-09	1.93629521095458	4.54946367680976E-09	7.21179197944481E-08	-0.509351685359971	0.0363845664079879	0.110687122154423	-0.731257758314216	0.00217434484855037	0.00533027671367727	-3.17690465462876	1.11522456735489E-10	9.54077567701651E-09	-2.66755296926879	1.42747454713749E-09	1.77544891943586E-07	-1.36210700837041	0.0000118577930675107	0.000235249884795803	-1.56239862866654	2.17478603123718E-06	0.0000323496921242631	1.30544596089838	0.000022840827060339	0.00455942386097063	1.10515434060226	0.000144149142281964	0.00158338823475345	-0.200291620296122	0.389468252856329	0.662728659957856	protein_coding
ENSG00000160446	ZDHHC12	zinc finger DHHC-type containing 12 [Source:HGNC Symbol;Acc:HGNC:19159]	18.9	7.1	9.5	13.5	15.3	20.2	-1.56129107148086	3.82306445094516E-06	0.0000199018445290831	-1.23841984712687	0.0000502370473542459	0.000206951036604026	0.32287122435399	0.235062512662132	0.422725588614617	-0.452764869401131	0.0605116933205869	0.0993716808146018	1.10852620207973	0.000504994813809739	0.00254052929200052	0.785654977725738	0.00732332978311338	0.035849506286152	0.915956411230845	0.00238555714698978	0.0181686639235411	1.32681670833264	0.0000735459802417962	0.000646285301374784	0.130301433505107	0.618393600856234	1	0.541161730606898	0.0491791737786121	0.142377450461303	0.410860297101791	0.125414075040691	0.345439373627375	protein_coding
ENSG00000125814	NAPB	NSF attachment protein beta [Source:HGNC Symbol;Acc:HGNC:15751]	18.8	52.3	35.9	17.9	19.1	14.2	1.36862622148417	2.67881950722402E-10	5.79837116630591E-09	0.727117058036666	4.59439838746629E-06	0.0000252676284105246	-0.6415091634475	0.000145202859047276	0.00136499129531128	-0.0408977969796068	0.732273143627299	0.793255022062829	-1.40952401846377	4.23904010725473E-09	1.62035554359815E-07	-0.768014855016273	0.0000204476790478926	0.000321613348760092	-0.703535136533526	0.0000557670846906625	0.000808453017714716	-1.11623869647085	1.44641964037281E-07	3.48541865353025E-06	0.0644797184827471	0.640102529196284	1	-0.348223841454578	0.0194201973149013	0.0712543615704012	-0.412703559937325	0.00693055846542914	0.0454605273133971	protein_coding
ENSG00000117676	RPS6KA1	ribosomal protein S6 kinase A1 [Source:HGNC Symbol;Acc:HGNC:10430]	18.7	7.8	12.5	15	15.9	15.3	-1.39178225307763	4.03082634404327E-10	7.90951834427617E-09	-0.810926764418823	9.66034039731837E-07	6.56018663940532E-06	0.580855488658803	0.000237269448503376	0.00202555951048104	-0.309235330196191	0.0118513288411678	0.0238219960259625	1.08254692288144	9.23597276864056E-08	1.92692185414386E-06	0.501691434222633	0.000895479867626164	0.00688820836329564	0.553802099591161	0.000352133526806711	0.00377562798072792	0.514024708994031	0.000713218156264164	0.00436158259025539	0.0521106653685283	0.685181628311329	1	0.0123332747713983	0.923411830283317	0.961557865297551	-0.0397773905971301	0.756519679099715	0.909319557787934	protein_coding
ENSG00000231789	PIK3CD-AS2	PIK3CD antisense RNA 2 [Source:HGNC Symbol;Acc:HGNC:51334]	18.6	5.4	5.5	10.6	9.4	17.9	-1.93968549010434	3.90303274130786E-06	0.0000202399411142421	-2.00875425949494	2.58015171479386E-06	0.0000152983032917132	-0.0690687693906057	0.838221866320893	0.919278172228089	-0.793291097455603	0.0104941008619352	0.0213782432703327	1.14639439264874	0.00243467077508268	0.00948354414895493	1.21546316203934	0.00153329017277243	0.0105857253644566	0.99995168351266	0.00657810564039034	0.0402274546518424	1.92506728065546	0.0000126951584636247	0.000144250187771151	-0.215511478526682	0.504126112641001	1	0.709604118616124	0.0353052025990316	0.11155947250806	0.925115597142805	0.00834370475259676	0.0521024865746875	lncRNA
ENSG00000169860	P2RY1	purinergic receptor P2Y1 [Source:HGNC Symbol;Acc:HGNC:8539]	18.5	41.6	18	10.4	12.5	6.1	1.0743697907395	0.0000824650286564287	0.000294343719281633	-0.235498396850317	0.306275040709561	0.393653508206113	-1.30986818758982	0.0000762870602609788	0.000822872233061885	-0.79948495039407	0.00267297049291563	0.00638488106071101	-1.87385474113357	1.11849560718389E-06	0.0000153132561156277	-0.563986553543754	0.0420299648440113	0.12961710882373	-0.328158868763126	0.217435523225523	0.461622239368892	-1.34251893693144	0.0000680986159880519	0.00060466036348754	0.235827684780627	0.372704113033941	1	-0.778532383387691	0.00792647998832566	0.0363893398441901	-1.01436006816832	0.00106472208377472	0.0117351679431176	protein_coding
ENSG00000198691	ABCA4	ATP binding cassette subfamily A member 4 [Source:HGNC Symbol;Acc:HGNC:34]	18.3	3.5	6.4	17.2	21.6	42.9	-2.47327270033093	0.0000279999245289224	0.000113239314584329	-1.71519564560644	0.000764884270655307	0.0022412855694501	0.758077054724484	0.120635993525949	0.266506815045918	-0.0849584668849385	0.830425945825349	0.87325423504488	2.38831423344599	0.000090277451978076	0.000597257005332861	1.63023717872151	0.00243569593680677	0.0152885818266441	1.94177735824657	0.000577179621181206	0.00576075141659193	2.95092393674803	0.000008392867966641	0.000102728449774881	0.311540179525065	0.497397077033358	1	1.32068675802652	0.00943158973479804	0.0413838193818045	1.00914657850146	0.0382758342438011	0.154991726493368	protein_coding
ENSG00000066027	PPP2R5A	protein phosphatase 2 regulatory subunit B'alpha [Source:HGNC Symbol;Acc:HGNC:9309]	18.2	8.1	25.6	22.3	25	29.3	-1.28147836545632	1.77802046943803E-10	4.07206982582768E-09	0.275115206661062	0.0093854360302314	0.0201638473522205	1.55659357211738	3.8803051486695E-11	8.12206373765581E-09	0.318173418975301	0.00344039822737071	0.00797531167575011	1.59965178443162	2.51899157497307E-11	3.33848973571636E-09	0.043058212314239	0.701600685393203	0.817753950309906	0.182131164953638	0.116100986642365	0.314972626345705	0.415245864516208	0.00137362848798313	0.0075741614851518	0.139072952639399	0.224196786994006	1	0.372187652201969	0.00332457103292409	0.0185796891171216	0.23311469956257	0.0484267327089651	0.183075015471418	protein_coding
ENSG00000121769	FABP3	fatty acid binding protein 3 [Source:HGNC Symbol;Acc:HGNC:3557]	18.1	123.3	21.1	10.8	17.8	11.6	2.60915376903325	7.09179308718025E-08	6.21839492552155E-07	-0.0358835811524668	0.912460995419485	0.936447858700966	-2.64503735018571	1.74075432459709E-06	0.0000362242685642346	-0.704229019740321	0.0505545978638882	0.0848911925289448	-3.31338278877357	1.21149680609765E-07	2.42071675664871E-06	-0.668345438587854	0.0937585341943943	0.225290792003145	-0.0103739209936456	0.9780067544016	0.990441639228327	-0.625917492437335	0.113250659213462	0.253131035225667	0.657971517594209	0.0989509294389773	0.963174925205461	0.0424279461505197	0.912705961569907	0.955489976861368	-0.615543571443689	0.119360389322031	0.334868595018936	protein_coding
ENSG00000111962	UST	uronyl 2-sulfotransferase [Source:HGNC Symbol;Acc:HGNC:17223]	17.9	5.4	14.2	29.8	33.2	50.3	-1.81627171877899	5.90152769866539E-07	3.83836690907967E-06	-0.533636680730385	0.0295570411395738	0.0542025850872593	1.28263503804861	0.000117107177639217	0.00116738961482645	0.762448188929751	0.00222157850791614	0.00543101041646449	2.57871990770874	1.59504874323378E-08	4.61365708932861E-07	1.29608486966014	0.0000837453194333219	0.00101277342551786	1.43739225777052	0.0000263048690221723	0.000440293402918742	2.04387195322788	3.14581040283877E-07	6.65767125700262E-06	0.141307388110389	0.583399248651742	1	0.747787083567743	0.00850813133746878	0.0383625141091837	0.606479695457354	0.027439967837635	0.123518051215679	protein_coding
ENSG00000159409	CELF3	CUGBP Elav-like family member 3 [Source:HGNC Symbol;Acc:HGNC:11967]	17.9	167.6	104.9	33.8	36.8	14.2	3.11529027950783	2.21468074812702E-10	4.90536616663916E-09	2.33912177791774	1.92191086319566E-08	2.36328342786101E-07	-0.776168501590091	0.0184080813934639	0.0660395535946122	0.932302545865744	0.00165855501792726	0.0042085963723895	-2.18298773364209	0.0000013529927859177	0.0000179022425167784	-1.406819232052	0.000202360844984018	0.00207201747455664	-1.30844307076494	0.000404972505219047	0.00426302111776483	-2.66851804752395	1.05315252161639E-07	2.71585695725923E-06	0.098376161287064	0.746649913759135	1	-1.26169881547195	0.000603719080676367	0.00491269945418026	-1.36007497675901	0.00029789015885489	0.00446393510521289	protein_coding
ENSG00000168765	GSTM4	glutathione S-transferase mu 4 [Source:HGNC Symbol;Acc:HGNC:4636]	17.8	6.7	9.5	12.4	11.6	18	-1.53183339044315	3.17797186074001E-10	6.59622939875549E-09	-1.132401442945	2.73037034303998E-08	3.15789399689653E-07	0.399431947498156	0.00950714680048543	0.0394694167944874	-0.47895544389795	0.000824276652090547	0.00226662061014491	1.0528779465452	4.16333535018066E-07	6.71156224098416E-06	0.653445999047049	0.000145363002021298	0.0015827436900218	0.512690765545992	0.00144123310656954	0.0122134686059344	1.14567339104619	1.11385987826105E-07	0.0000028385203491983	-0.140755233501057	0.315957292565884	1	0.492227391999142	0.00191776809777932	0.0121696987335141	0.632982625500198	0.000188754349609051	0.00317114846089539	protein_coding
ENSG00000139946	PELI2	pellino E3 ubiquitin protein ligase family member 2 [Source:HGNC Symbol;Acc:HGNC:8828]	17.7	56.8	20.8	10.8	13.1	14.8	1.5757825038731	1.49875641515326E-10	3.54808088969444E-09	0.0239247875773589	0.856253073649014	0.891714282354174	-1.55185771629574	5.30628606547905E-09	3.53075470751978E-07	-0.673303231645051	0.0000868256696801556	0.000313717151521438	-2.24908573551815	1.7719170554989E-11	2.52811095956566E-09	-0.69722801922241	0.000211589626893218	0.00214764135419739	-0.452103007731136	0.00763279327834933	0.0449925754712469	-0.267793117852114	0.0921095470758956	0.217482369548796	0.245125011491274	0.123214001003206	1	0.429434901370295	0.0108886429348603	0.0461006723261998	0.184309889879021	0.237930372696252	0.50766642862572	protein_coding
ENSG00000178882	RFLNA	refilin A [Source:HGNC Symbol;Acc:HGNC:27051]	17.7	45.4	100	18.9	23.6	27.4	1.20392968170579	0.0000147818399423951	0.0000648244019605602	2.23977234400461	1.65502508696697E-09	3.11163960827546E-08	1.03584266229882	0.000522489989048962	0.00392574374230694	0.0798560440834046	0.714809764552556	0.778195467482513	-1.12407363762238	0.000263115939199878	0.00145895803186654	-2.15991629992121	9.52503333992626E-08	0.0000041850615237301	-1.8697858958648	6.42161958846099E-07	0.0000209337030495616	-1.64279931902111	3.36405486788739E-06	0.0000468241145693781	0.29013040405641	0.257798174895524	1	0.517116980900094	0.0516541077684673	0.147651132165823	0.226986576843684	0.370387186379762	0.645379810547245	protein_coding
ENSG00000128285	MCHR1	melanin concentrating hormone receptor 1 [Source:HGNC Symbol;Acc:HGNC:4479]	17.6	5.8	45.3	16.4	10.4	18.8	-1.72001934625469	0.0000546305624712182	0.000204804443449369	1.14817244586547	0.00081615450454526	0.00237132114716843	2.86819179212015	3.44522781131065E-07	9.85944928868705E-06	-0.085120630287894	0.780296347178525	0.832779646041556	1.63489871596679	0.000242225064578197	0.00136369675110197	-1.23329307615336	0.00225594282986241	0.0143834146750967	-1.90609945250358	0.0000395713761216111	0.000613451179779798	-1.04100295191155	0.00739267438356023	0.030131623924322	-0.672806376350226	0.0698310867941018	0.856386744890488	0.192290124241811	0.584707454342116	0.752649197452921	0.865096500592036	0.0232103934968254	0.109859146493109	protein_coding
ENSG00000143850	PLEKHA6	pleckstrin homology domain containing A6 [Source:HGNC Symbol;Acc:HGNC:17053]	17.5	59.9	38.9	19.2	24.9	40.7	1.67340161638747	8.24418348933775E-08	7.13598516269283E-07	0.947674196711645	0.000145218479585039	0.000522080231728351	-0.725727419675826	0.00653214068224334	0.029471418356488	0.134163219996008	0.519424660280504	0.606877471788097	-1.53923839639146	4.63233791558244E-06	0.0000491149322997066	-0.813510976715637	0.00296271014638382	0.017821451025625	-0.448648749763173	0.0735942707605206	0.232957275631726	0.278201164948551	0.253327176648723	0.44653299021402	0.364862226952463	0.140525037077483	1	1.09171214166419	0.000223769803879494	0.00222654397472464	0.726849914711724	0.0065291731017622	0.0435700370954986	protein_coding
ENSG00000174136	RGMB	repulsive guidance molecule BMP co-receptor b [Source:HGNC Symbol;Acc:HGNC:26896]	17.5	123.9	95.9	31.8	33.4	30.5	2.71523062490472	4.9530544630046E-12	2.44911124196702E-10	2.24413614367642	1.19457284531831E-10	3.7504948225149E-09	-0.471094481228304	0.0369457224563321	0.112077933657867	0.884269001863721	0.0000908651310554423	0.000326270998009204	-1.830961623041	8.70111742486292E-08	1.83426815700924E-06	-1.3598671418127	4.64976521374021E-06	0.0000962638332150646	-1.30781567731535	7.50273271057603E-06	0.00016210217917911	-1.43835356648875	0.0000022704464152473	0.0000334647658050443	0.0520514644973429	0.807111611587203	1	-0.0784864246760473	0.713144205122946	0.838906982836825	-0.13053788917339	0.542041753528193	0.783256333315522	protein_coding
ENSG00000078114	NEBL	nebulette [Source:HGNC Symbol;Acc:HGNC:16932]	16.9	6.8	10.1	23	31.9	38.5	-1.41510968502393	4.92077026898231E-06	0.0000247016251099581	-0.941923351005568	0.000373234886640961	0.00119857693785456	0.473186334018359	0.0659867420661857	0.171616409179387	0.465616111691001	0.0346362985650788	0.0611725080828792	1.88072579671493	4.46668201634496E-07	7.10145344368552E-06	1.40753946269657	0.0000168062251875492	0.000275040339127006	1.86619641613906	4.74540001312946E-07	0.0000166438986577636	2.13840254104686	7.40744824818473E-08	2.05792149011854E-06	0.458656953442488	0.0712080861835442	0.856652906132318	0.730863078350294	0.00686258477212448	0.0326452289439485	0.272206124907806	0.269267829684213	0.544838765513592	protein_coding
ENSG00000151136	BTBD11	BTB domain containing 11 [Source:HGNC Symbol;Acc:HGNC:23844]	16.9	6.2	11.5	12.3	10.3	6.8	-1.56365940808619	5.43256406349732E-09	6.97135939227683E-08	-0.768827127061755	0.0000529258240160701	0.000216264252847065	0.794832281024435	0.000145506333133311	0.00136704933203515	-0.456284714975248	0.00548764293801527	0.0120720678455468	1.10737469311094	2.91521117304719E-06	0.0000336445749157745	0.312542412086507	0.074142932523172	0.192361139090127	0.0402153266494139	0.810231356996668	0.906627174392877	-0.543068241502066	0.00414836690204776	0.018974524593836	-0.272327085437093	0.11596835916748	1	-0.855610653588573	0.0000639446863268095	0.000847476748539495	-0.58328356815148	0.00242345271870617	0.0215419499773283	protein_coding
ENSG00000187479	C11orf96	chromosome 11 open reading frame 96 [Source:HGNC Symbol;Acc:HGNC:38675]	16.9	51	17	9.4	13.1	4.2	1.44340932110511	0.0000670996327232469	0.000245571290516564	-0.243974550202578	0.425042067215084	0.51429358563202	-1.68738387130769	0.000115834013232313	0.00115737052442627	-0.809601911006215	0.0175458335102135	0.033673422199008	-2.25301123211133	5.17426483734751E-06	0.0000540805999709579	-0.565627360803637	0.120602194761798	0.266942763463862	-0.141032221982607	0.686064940930033	0.843270908555857	-1.77836267369149	0.000108844128243662	0.000901126835418213	0.42459513882103	0.237974228426139	1	-1.21273531288785	0.00360237549876488	0.0197714899658959	-1.63733045170888	0.000256629937727231	0.00398602253901211	protein_coding
ENSG00000156298	TSPAN7	tetraspanin 7 [Source:HGNC Symbol;Acc:HGNC:11854]	16.4	106.8	57.4	23.6	23.5	28.6	2.56360166464188	1.84368295011785E-09	2.86089343766367E-08	1.56723306097799	2.84488017218253E-06	0.0000166602200304308	-0.996368603663892	0.00239499787959123	0.0133303685766302	0.601115493102887	0.0233090793988194	0.043354941309043	-1.96248617153899	2.33280951109546E-06	0.0000279816001371681	-0.966117567875102	0.00322093633052759	0.019000116573623	-1.05385419618457	0.00162443746689885	0.0134350534027046	-0.766929567505436	0.014424947740517	0.0520269863967028	-0.0877366283094705	0.761479806806531	1	0.199188000369666	0.49246889928381	0.681132798015729	0.286924628679137	0.325853299506126	0.604153510885521	protein_coding
ENSG00000157978	LDLRAP1	low density lipoprotein receptor adaptor protein 1 [Source:HGNC Symbol;Acc:HGNC:18640]	16.3	5	13.1	13.4	15.1	18	-1.8289469761757	3.43421398355082E-11	1.05566170912611E-09	-0.554630775128726	0.000262462709099173	0.000876628701389078	1.27431620104698	4.06430822694467E-08	1.76655375595345E-06	-0.271153734967132	0.0389751218477219	0.0677913882482589	1.55779324120857	1.88971088112504E-09	8.68032251048601E-08	0.283477040161595	0.0572336913194582	0.160466716654122	0.426379957194112	0.00666845148184914	0.0406109951073517	0.684381060073506	0.00010661342520643	0.000887201478210376	0.142902917032517	0.318773277471478	1	0.400904019911911	0.0098524118297496	0.0427890536866026	0.258001102879394	0.0795584290078096	0.257739979688895	protein_coding
ENSG00000170091	NSG2	neuronal vesicle trafficking associated 2 [Source:HGNC Symbol;Acc:HGNC:24955]	16.3	175.5	100.3	17.7	20.7	7.3	3.29508250955938	2.58620874342166E-09	3.74699006921011E-08	2.38786003575265	3.00906259435916E-07	2.40859074694026E-06	-0.907222473806725	0.0235474616883651	0.0795858921486569	0.130671175039405	0.688983570754199	0.756920215717109	-3.16441133451997	2.24388367307397E-07	3.98696209999264E-06	-2.25718886071324	0.0000133448920580308	0.000226177735520231	-2.06531915203529	0.0000349432365051236	0.000554462405349699	-3.55446164057087	5.87960075705816E-08	1.69158833880558E-06	0.191869708677957	0.611801144794947	1	-1.29727277985762	0.00316476206948578	0.0179233057448391	-1.48914248853558	0.00103855270042001	0.0114891862693564	protein_coding
ENSG00000283692	Z96074.1	novel transcript	16.3	4.4	12.5	14.8	12.8	13	-2.02873484359849	2.8807526170844E-08	2.90573231850516E-07	-0.620696251711232	0.00661744719583295	0.0148669589703241	1.40803859188725	0.0000126206899031779	0.000184173226574443	-0.152399217741253	0.452668657628972	0.543330081300783	1.87633562585723	2.97758366757665E-07	5.04000758437727E-06	0.468297033969978	0.0557309274087102	0.15753730162088	0.229896636858382	0.328843674318234	0.579960009822375	0.264392586422366	0.263238838746018	0.457225135211555	-0.238400397111596	0.31060473611162	1	-0.203904447547612	0.383703984152561	0.588011536324781	0.0344959495639832	0.881681981216281	0.959154676329546	lncRNA
ENSG00000078804	TP53INP2	tumor protein p53 inducible nuclear protein 2 [Source:HGNC Symbol;Acc:HGNC:16104]	16.2	107.1	56.9	29.2	36.1	29.1	2.61958499312431	2.43517042809876E-12	1.38901099667284E-10	1.60523313069595	8.51680398882934E-09	1.20269173533084E-07	-1.01435186242836	0.0000564380410114197	0.000639641502609406	0.866531754746009	0.0000508416828480714	0.000196008385782181	-1.7530532383783	5.05632894295217E-08	1.16595948764765E-06	-0.738701375949943	0.00131941711890376	0.00938709584975913	-0.449404767854115	0.0325680743667553	0.134575311637124	-0.742931598680565	0.0012509080190075	0.0070107215803578	0.289296608095828	0.1546186943284	1	-0.00423022273062182	0.982925877206615	0.991944108635237	-0.29352683082645	0.148779166727895	0.381946324687383	protein_coding
ENSG00000174460	ZCCHC12	zinc finger CCHC-type containing 12 [Source:HGNC Symbol;Acc:HGNC:27273]	16.2	66.3	40.9	17.6	21.2	26.9	1.92780295899903	4.28443932908166E-11	1.26412900275364E-09	1.12748966005076	2.57965634532553E-07	2.09811184343906E-06	-0.800313298948271	0.000163131500013036	0.00150123689454228	0.155715923696707	0.309385024575565	0.398188845209131	-1.77208703530232	5.53076489211079E-09	2.00060262954227E-07	-0.971773736354049	0.0000215883625827821	0.000335636764039427	-0.726390496083304	0.000462573932768525	0.00477609062511768	-0.383681062446842	0.036540256579092	0.108367463064442	0.245383240270745	0.170757350085861	1	0.588092673907207	0.00297534239636095	0.0171203954472456	0.342709433636462	0.0600512720056936	0.213071980921672	protein_coding
ENSG00000184371	CSF1	colony stimulating factor 1 [Source:HGNC Symbol;Acc:HGNC:2432]	16.1	5.8	14.1	19.7	20	66.5	-1.57534338144848	1.48624291410793E-07	1.16842242708843E-06	-0.407892703265566	0.0356665600507454	0.0638216699270145	1.16745067818292	0.0000253769125049396	0.000329952633891104	0.284697101767575	0.120355974756006	0.179722548562049	1.86004048321606	5.42107644411088E-08	1.22763844572589E-06	0.692589805033141	0.00326066606104473	0.0191575979436891	0.71057492121811	0.00266665721188785	0.019842236750582	2.45875912232761	7.12572485934172E-10	5.21338666292743E-08	0.0179851161849686	0.930513028599977	1	1.76616931729447	8.51919883108055E-08	0.0000044008602523879	1.7481842011095	9.73584287158485E-08	9.15225833666601E-06	protein_coding
ENSG00000008300	CELSR3	cadherin EGF LAG seven-pass G-type receptor 3 [Source:HGNC Symbol;Acc:HGNC:3230]	15.8	50	41.3	15.5	15.7	9.1	1.55023697455234	0.000010919569442748	0.0000497067900675093	1.17309927549365	0.000268206191201175	0.000893965348491403	-0.377137699058685	0.241430311634728	0.429542991727764	-0.0564355249474277	0.837605667501945	0.878575805244174	-1.60667249949976	0.0000805670830796226	0.000540534923781916	-1.22953480044108	0.00104077070790539	0.00776926203883758	-1.20876299029404	0.00119787770811063	0.010480781743745	-1.98455312507128	7.69645440694862E-06	0.0000954324933327854	0.0207718101470403	0.947756093889256	1	-0.755018324630201	0.0273587144432935	0.0919100465060489	-0.775790134777241	0.023846981039882	0.111407638380194	protein_coding
ENSG00000170340	B3GNT2	UDP-GlcNAc:betaGal beta-1.3-N-acetylglucosaminyltransferase 2 [Source:HGNC Symbol;Acc:HGNC:15629]	15.6	5.1	9.3	11.1	14	12.6	-1.71458091035996	1.05785913333438E-07	8.76705501121659E-07	-0.954244849575251	0.000109030682749077	0.000406952241313442	0.760336060784705	0.00293173571609586	0.0156549652554669	-0.420714516205792	0.0396249019121026	0.0687514796670015	1.29386639415416	0.0000153290951269608	0.000133829103962976	0.533530333369459	0.0245222209004564	0.0885241772135477	0.819367939132561	0.00136186009792991	0.0116805672360484	0.6617423598831	0.00685043600830863	0.0283939245881421	0.285837605763103	0.201714620675667	1	0.128212026513641	0.560193386140719	0.734244255400561	-0.157625579249462	0.472964286399971	0.73257587381944	protein_coding
ENSG00000086289	EPDR1	ependymin related 1 [Source:HGNC Symbol;Acc:HGNC:17572]	15.5	7	14.6	20.6	24.2	46.6	-1.25554596191997	2.76981587427178E-07	2.00380997186132E-06	-0.298984039077716	0.0638690876964087	0.105549803655277	0.956561922842254	0.0000357131189790914	0.000435904871167706	0.462087512136145	0.00547791719733111	0.0120572342994346	1.71763347405611	1.27828943549483E-08	3.88508682002179E-07	0.761071551213861	0.000333515355695204	0.00310813244163444	0.94745015402709	0.0000312362613051171	0.000505059109042439	1.90668205851214	1.97886147716E-09	1.15190408521168E-07	0.186378602813229	0.291145210576496	1	1.14561050729828	2.71713071716468E-06	0.0000684319105386849	0.959231904485053	0.0000238599576586445	0.000648389336777516	protein_coding
ENSG00000114480	GBE1	1.4-alpha-glucan branching enzyme 1 [Source:HGNC Symbol;Acc:HGNC:4180]	15.5	34.3	17.1	13	14.3	13.5	1.03948569199652	5.35929582938413E-09	6.88280017992946E-08	-0.0661329603641897	0.543367833373421	0.625228757316741	-1.10561865236071	3.66681645311269E-08	1.66074944622911E-06	-0.208499586903227	0.0684139008688342	0.110585260736597	-1.24798527889975	6.0536072686718E-09	2.16072353040076E-07	-0.142366626539038	0.263079537650692	0.446867637805867	-0.0406031219106379	0.745185939565722	0.873236081811723	-0.117117715444638	0.353888039957884	0.554351454958248	0.1017635046284	0.420188384106091	1	0.0252489110943997	0.840247839203125	0.915743280673721	-0.076514593534	0.542309380172643	0.783330388423393	protein_coding
ENSG00000014914	MTMR11	myotubularin related protein 11 [Source:HGNC Symbol;Acc:HGNC:24307]	15.4	4.3	15.3	12.9	14	19.9	-1.93574683987198	4.59411024090185E-11	1.33601022455292E-09	-0.222394524044699	0.102992164695749	0.158386942264179	1.71335231582728	1.27786119578931E-09	1.10141171029532E-07	-0.248873349707423	0.0713065445044081	0.114585124040129	1.68687349016455	1.66934984985135E-09	7.98571530243979E-08	-0.0264788256627239	0.860704238035231	0.921125640069266	0.075856149955798	0.615617252754658	0.800494419619097	0.601316250265149	0.000712443035548765	0.00435849089738478	0.102334975618522	0.500167144658147	1	0.627795075927873	0.000485348748616658	0.0041499756300279	0.525460100309351	0.0022461333337902	0.020380319794643	protein_coding
ENSG00000106565	TMEM176B	transmembrane protein 176B [Source:HGNC Symbol;Acc:HGNC:29596]	15.4	34.5	20.5	12.4	15.5	29.5	1.03047253057102	0.000106931351659925	0.000370150508454149	0.173639349982512	0.433049555281942	0.521926961212756	-0.856833180588509	0.00300372290941272	0.0159445816553822	-0.25846391030898	0.259826498748775	0.343847983161642	-1.28893644088	0.00007611482490675	0.00051364799829601	-0.432103260291492	0.104935384902189	0.243115093635692	-0.169495342013037	0.508875789752585	0.732159872264598	0.770142652420976	0.0064606032839033	0.0270836127812892	0.262607918278455	0.314258715462953	1	1.20224591271247	0.00015985419096371	0.00171307502965278	0.939637994434013	0.00148811763952732	0.0151044407492261	protein_coding
ENSG00000269893	SNHG8	small nucleolar RNA host gene 8 [Source:HGNC Symbol;Acc:HGNC:33098]	15.4	7.7	9.6	13.7	12.3	21.9	-1.17598828095014	0.00359069390661385	0.00822933093919763	-0.960122050614785	0.0127527502731578	0.0262808079488514	0.215866230335356	0.585157442593611	0.755703729177005	-0.119005517552682	0.725976150239018	0.788229141365476	1.05698276339746	0.0142560415061039	0.0410445041154192	0.841116533062103	0.0436880108196109	0.133180891203297	0.596761725576917	0.14036893727318	0.356635032490579	1.43583802944936	0.00170704157571553	0.00905549712524424	-0.244354807485186	0.53340374276325	1	0.594721496387255	0.13903544532379	0.30159164414279	0.839076303872441	0.0429096456042847	0.167910469452004	lncRNA
ENSG00000167654	ATCAY	ATCAY kinesin light chain interacting caytaxin [Source:HGNC Symbol;Acc:HGNC:779]	15.3	121.5	83.5	26.3	26.7	12	2.8698914407951	2.43037976442911E-17	3.27473420092119E-14	2.2272188224155	2.25516544178375E-15	1.01288250078337E-12	-0.642672618379596	0.0000181222149350404	0.000250657051569435	0.782573496389256	1.45989332569051E-07	1.23199452938882E-06	-2.08731794440584	3.59482396679983E-13	1.81639714747458E-10	-1.44464532602625	1.4993039451918E-10	4.17969749824245E-08	-1.44673793833491	1.45076169837385E-10	3.90956098350112E-08	-2.58789224326309	1.17297535782091E-14	2.70940550865804E-11	-0.00209261230866295	0.985442023197447	1	-1.14324691723685	7.12187637485819E-09	5.67259207414198E-07	-1.14115430492819	7.2590050952155E-09	1.46713566730674E-06	protein_coding
ENSG00000011201	ANOS1	anosmin 1 [Source:HGNC Symbol;Acc:HGNC:6211]	15.2	49.2	71.2	17.4	12.5	23.8	1.60315406136042	2.13938782746858E-06	0.0000119985299279707	2.03331295332871	6.99799765345576E-08	6.98460642337816E-07	0.430158891968291	0.146029832623365	0.305256155615667	0.230006009563371	0.361138546310132	0.452339387658883	-1.37314805179705	0.000150666176150573	0.000917905577309198	-1.80330694376534	7.16801457686115E-06	0.00013683545182204	-2.30486292024223	3.28762519554574E-07	0.0000124783126260045	-1.36788972218304	0.000152258631291761	0.00118816110490177	-0.501555976476892	0.0969921808839922	0.954688473364932	0.435417221582298	0.144227417648927	0.309406389143166	0.93697319805919	0.0042778644266456	0.0324431472394149	protein_coding
ENSG00000107819	SFXN3	sideroflexin 3 [Source:HGNC Symbol;Acc:HGNC:16087]	15.2	38.7	35.6	13.8	15.2	19.8	1.23225939856286	3.98064816551188E-08	3.83341871281486E-07	1.0123359366776	7.50471381391053E-07	5.26208662866953E-06	-0.219923461885259	0.196768468994916	0.375050026544712	-0.113866698983707	0.441527469944986	0.532447617954988	-1.34612609754657	1.96006053005336E-07	3.58104166219579E-06	-1.12620263566131	2.24771774513493E-06	0.0000519933450945445	-1.01661274598467	8.10722076198692E-06	0.000172481121711272	-0.62683576489868	0.00128112700995072	0.00715034263855479	0.109589889676642	0.518062191464887	1	0.499366870762627	0.00746340123229403	0.0347868937806175	0.389776981085985	0.0299952491946979	0.13095400613075	protein_coding
ENSG00000117569	PTBP2	polypyrimidine tract binding protein 2 [Source:HGNC Symbol;Acc:HGNC:17662]	15.2	46.6	25.6	17.2	19.4	14.7	1.47784405806849	5.97555803827774E-09	7.55127023011041E-08	0.513365359775455	0.00288237504943135	0.00723569665801203	-0.964478698293038	0.00003203308664005	0.0003996473594776	0.211029816705827	0.179563327218099	0.252180963935502	-1.26681424136267	1.07787521129659E-06	0.0000149213735372043	-0.302335543069628	0.102329133708991	0.238960104410842	-0.177693424510586	0.324783697682029	0.576067091687224	-0.569148712516725	0.00454603657347947	0.0204577972047285	0.124642118559043	0.487294431337727	1	-0.266813169447096	0.146705927064441	0.313428965110106	-0.391455288006139	0.0389373090457603	0.156884462985522	protein_coding
ENSG00000165072	MAMDC2	MAM domain containing 2 [Source:HGNC Symbol;Acc:HGNC:23673]	15.1	2.9	17.6	13.1	15	11.4	-2.45554114257725	1.72806985471181E-09	2.69702330896093E-08	0.0252218206624468	0.897629367563797	0.924974140853931	2.4807629632397	4.62149331537172E-09	3.11353855901022E-07	-0.149924548594196	0.452633367065844	0.543328055834272	2.30561659398305	1.39916407718774E-08	4.16631380553381E-07	-0.175146369256643	0.444191811102728	0.619096404940955	-0.01257434014161	0.955712442976637	0.980833379770634	-0.402311339943008	0.0893240211642441	0.212957844028998	0.162572029115033	0.477336463450687	1	-0.227164970686365	0.325415199619969	0.530066729472858	-0.389736999801398	0.0991610290987499	0.296091353554513	protein_coding
ENSG00000138759	FRAS1	Fraser extracellular matrix complex subunit 1 [Source:HGNC Symbol;Acc:HGNC:19185]	15	5.4	18.5	17.9	24.1	38.4	-1.5613154421553	0.000424913271241093	0.00124740904489678	0.11113782896813	0.744023913911171	0.799768824892284	1.67245327112343	0.000540801854444284	0.00403331419949706	0.256146380062121	0.452365555202418	0.543194597377536	1.81746182221742	0.000250717656290835	0.00140320310992264	0.145008551093991	0.713362066492184	0.825828828890393	0.567320393182036	0.162061330131529	0.388335504351604	1.25447226950875	0.00500299224156834	0.0220899458093715	0.422311842088045	0.291645373199999	1	1.10946371841476	0.0110090813491167	0.0464403434213065	0.68715187632671	0.0942835287153048	0.287094232730276	protein_coding
ENSG00000258947	TUBB3	tubulin beta 3 class III [Source:HGNC Symbol;Acc:HGNC:20772]	14.8	47.4	30.4	17.5	18.6	11.3	1.57114961211933	9.33303743614265E-07	5.75317889077356E-06	0.825752741789803	0.00150684788209972	0.00407428485044654	-0.745396870329527	0.0106576917797436	0.0430380165800883	0.198151715470977	0.394261768363421	0.486590224614011	-1.37299789664835	0.0000618712077877761	0.00043064810965155	-0.627601026318826	0.0282433490724285	0.0979998920378862	-0.514362836437066	0.0657646553476812	0.216567965848606	-1.21283707777988	0.000237694801901625	0.00174061922642544	0.11323818988176	0.672334527894346	1	-0.585236051461049	0.0404524685687162	0.123367496313651	-0.698474241342809	0.0167244406740163	0.0865335940026144	protein_coding
ENSG00000136110	CNMD	chondromodulin [Source:HGNC Symbol;Acc:HGNC:17005]	14.7	3.4	33.8	15	7.6	101.8	-2.21586714446367	1.46474883005017E-09	2.33795891738216E-08	0.986100628683699	0.0000111225754870432	0.0000549300314752603	3.20196777314737	1.5566009019706E-11	4.19477999732709E-09	0.0860613721017234	0.623891883099229	0.700973376265127	2.3019285165654	2.93808958224898E-09	1.21498645665943E-07	-0.900039256581975	0.000241361025549223	0.00239781575323256	-1.93274265234305	1.8294466757349E-08	1.32055014731954E-06	1.82846527626678	2.53641068568041E-08	8.38675345128151E-07	-1.03270339576107	0.0000773260398561221	0.0113671022903136	2.72850453284876	7.60783482691677E-11	1.64900860409804E-08	3.76120792860983	7.45132856622926E-13	3.10864855499839E-09	protein_coding
ENSG00000139289	PHLDA1	pleckstrin homology like domain family A member 1 [Source:HGNC Symbol;Acc:HGNC:8933]	14.6	45.1	33.7	14.9	14.7	20.6	1.52254427176376	5.87465085300842E-11	1.64908384795648E-09	0.999605446209819	5.96664737886738E-08	6.08673321570389E-07	-0.522938825553938	0.00120620762203998	0.00771181140401914	0.0753621098377557	0.534722535857123	0.621472734493518	-1.447182161926	3.73195686941947E-09	1.46106563248531E-07	-0.924243336372064	0.0000024485974280102	0.0000555278707061669	-0.976599500292435	1.16310238768914E-06	0.0000338850495613436	-0.484385868338104	0.00231318393523298	0.0117063759151117	-0.0523561639203719	0.708419503495334	1	0.439857468033959	0.0049038520738835	0.0251157377835357	0.492213631954331	0.00209039335083595	0.0193250829557841	protein_coding
ENSG00000107438	PDLIM1	PDZ and LIM domain 1 [Source:HGNC Symbol;Acc:HGNC:2067]	14.5	34	32.4	10.1	8.3	9.2	1.10119402183223	0.00173943345712742	0.00434227259044207	0.929719164292845	0.00638226818262517	0.0144046474378652	-0.171474857539389	0.635809219327351	0.793174730352585	-0.461833148398502	0.168599449782303	0.239193165177683	-1.56302717023074	0.00047110216510634	0.00239460889896397	-1.39155231269135	0.00130542519605658	0.00931072783195364	-1.72683747764283	0.000186741910182269	0.00223495924925026	-1.59192524612178	0.000400855797333281	0.00270105717974243	-0.33528516495148	0.375450891431196	1	-0.200372933430432	0.592853441092814	0.75788321745799	0.134912231521048	0.71882946381784	0.886970320367612	protein_coding
ENSG00000130558	OLFM1	olfactomedin 1 [Source:HGNC Symbol;Acc:HGNC:17187]	14.5	174.6	75	24.2	25.1	13.8	3.48555274689389	4.58585214309259E-10	8.77498737297799E-09	2.16454289250858	5.53431827620991E-07	4.04946879164712E-06	-1.32100985438531	0.00139588463197442	0.00869751777047953	0.780429811894907	0.0165677680864345	0.0320129352520984	-2.70512293499898	7.17506367156859E-07	0.0000106434499546415	-1.38411308061367	0.000982807257646601	0.00743265226795505	-1.36245886334922	0.00111675924256952	0.00990094429252815	-2.22137123530818	8.13530495641039E-06	0.0000999309336768659	0.021654217264451	0.9511834480206	1	-0.837258154694509	0.02856950771436	0.0949517718876643	-0.85891237195896	0.0251163928576014	0.115865037407862	protein_coding
ENSG00000085433	WDR47	WD repeat domain 47 [Source:HGNC Symbol;Acc:HGNC:29141]	14.3	56.4	43.4	22.5	22.1	19	1.88316319073418	1.09535746584055E-09	1.82963170094792E-08	1.40508439369115	1.13054311785994E-07	1.04575238402045E-06	-0.478078797043032	0.0282536390301684	0.0911478630244997	0.686809172429687	0.000814476615146333	0.00224347027572485	-1.19635401830449	0.0000132334055217806	0.000118477814995388	-0.71827522126146	0.00221618820226034	0.0142027534848781	-0.758989277125446	0.00140801687831656	0.0119759205184116	-0.97510840001378	0.00013446474915499	0.0010720712668082	-0.0407140558639864	0.842532997949479	1	-0.25683317875232	0.220278991522366	0.41187056480212	-0.216119122888334	0.299061271283934	0.577100094926594	protein_coding
ENSG00000099953	MMP11	matrix metallopeptidase 11 [Source:HGNC Symbol;Acc:HGNC:7157]	14.3	7.3	20.3	13.8	14.8	15.9	-1.09493734796953	1.64382874321785E-07	1.27064217817256E-06	0.274658728681203	0.0430090765074595	0.07502637083155	1.36959607665073	2.93369619065152E-08	1.41175397936442E-06	-0.0328737357256045	0.80064642518132	0.849842581812956	1.06206361224393	1.15131267164125E-06	0.0000156932377884904	-0.307532464406808	0.0514017588014512	0.149319985278596	-0.23265888019755	0.131445363162726	0.342355038173022	-0.11699489131086	0.437154130612584	0.631553353991679	0.0748735842092585	0.618505563260382	1	0.190537573095948	0.213161771546548	0.403206912042131	0.11566398888669	0.443016516576422	0.710135229158736	protein_coding
ENSG00000164089	ETNPPL	ethanolamine-phosphate phospho-lyase [Source:HGNC Symbol;Acc:HGNC:14404]	14.2	1.7	5.9	12.4	10.7	7.2	-3.13581533070578	1.76567294866953E-14	3.28151332264801E-12	-1.48642056841766	8.72916402329897E-10	1.83301107912625E-08	1.64939476228813	2.1636793687052E-09	1.72337594643322E-07	-0.166584879751115	0.189244032532256	0.263783341552935	2.96923045095467	1.29104113044709E-13	1.03694808245075E-10	1.31983568866654	2.56447739454101E-08	1.53085035337976E-06	1.07853547848265	4.86020946597669E-07	0.0000169363635464175	0.507967037085997	0.00227386086735545	0.011549207109828	-0.241300210183897	0.102842138610988	0.979391711382088	-0.811868651580545	0.0000180580135093789	0.000312612441577245	-0.570568441396648	0.000758283432053956	0.00912253334291698	protein_coding
ENSG00000170017	ALCAM	activated leukocyte cell adhesion molecule [Source:HGNC Symbol;Acc:HGNC:400]	14.2	40.9	38.3	14.3	23	21.6	1.42826019008044	7.41820554885083E-09	9.10052849160615E-08	1.22778060944685	7.91487191890247E-08	7.74201839423679E-07	-0.200479580633591	0.256448722148797	0.447537580017252	0.0344450454627496	0.820411087922683	0.865593923694738	-1.39381514461769	2.16847111034277E-07	3.87854086096596E-06	-1.1933355639841	1.80329655539711E-06	0.0000436489550961317	-0.531889306810385	0.00611563626671784	0.0381054808464589	-0.615125952973409	0.00209476981080836	0.0107867302773759	0.661446257173712	0.00119588376624133	0.0779687282917581	0.578209611010688	0.00350770746116077	0.0193793571949785	-0.0832366461630236	0.633685609375362	0.842215430574069	protein_coding
ENSG00000109956	B3GAT1	beta-1.3-glucuronyltransferase 1 [Source:HGNC Symbol;Acc:HGNC:921]	14.1	40.8	24.4	9	10.4	7.5	1.42431189875671	2.03850774371627E-07	1.53448006090076E-06	0.578293123976909	0.00497215848241347	0.0115744681089295	-0.846018774779803	0.000905040813585393	0.006105545501976	-0.628917513743237	0.0039294252495761	0.00897892550316507	-2.05322941249995	2.31133802534739E-08	6.30219637973725E-07	-1.20721063772015	0.0000254747488790804	0.000380685041243855	-1.02252223144598	0.000154473707668358	0.00190082601163598	-1.47793981875706	2.13859297757083E-06	0.0000318993633342646	0.184688406274165	0.401445397912719	1	-0.270729181036916	0.224899361376121	0.417180152348639	-0.45541758731108	0.0484219117851312	0.183075015471418	protein_coding
ENSG00000119514	GALNT12	polypeptide N-acetylgalactosaminyltransferase 12 [Source:HGNC Symbol;Acc:HGNC:19877]	14.1	4.3	15.4	20.9	34.8	57.7	-1.83085816210607	7.59590462161068E-09	9.29033145437391E-08	-0.0909142436433259	0.589156629562514	0.667045272977823	1.73994391846275	6.03786191665901E-08	2.42248608760446E-06	0.617164674054694	0.00117123252530143	0.00310199159731349	2.44802283616077	3.49189430028524E-10	2.42725759324923E-08	0.70807891769802	0.001510515873942	0.0104732123352351	1.39926738071722	7.57934696564973E-07	0.0000236583901713495	2.13462285339147	1.69121147227645E-09	1.01655012249955E-07	0.691188463019199	0.00172272902990809	0.102032255254886	1.42654393569345	5.41323177532937E-07	0.0000187742805110016	0.735355472674251	0.000962638246229458	0.0109304057607332	protein_coding
ENSG00000148123	PLPPR1	phospholipid phosphatase related 1 [Source:HGNC Symbol;Acc:HGNC:25993]	14.1	58.6	41.8	14.7	14.9	11.5	1.94968842660004	2.89756085326313E-07	2.07947898075506E-06	1.3611127653298	0.0000349097832559022	0.00015124766491551	-0.588575661270238	0.064148339096875	0.168024379533026	0.139328855982058	0.600979773927298	0.6807651649594	-1.81035957061798	0.0000135574443028691	0.000120651964650724	-1.22178390934774	0.00079017994585658	0.00625375405998778	-1.26391077489747	0.00057650535176816	0.0057575756842121	-1.63548992282205	0.0000445123408322861	0.000417471020253616	-0.0421268655497233	0.890997656673398	1	-0.413706013474307	0.190865972289982	0.374391836219426	-0.371579147924584	0.237217616977271	0.50681236867234	protein_coding
ENSG00000198794	SCAMP5	secretory carrier membrane protein 5 [Source:HGNC Symbol;Acc:HGNC:30386]	14.1	66.4	63.3	26.3	27.1	20.8	2.09436361046728	3.58123860550789E-08	3.50090973473138E-07	1.92427754826085	1.28205379325428E-07	1.16327316403639E-06	-0.17008606220643	0.54811856559309	0.727749144939618	0.89014688395258	0.00140800097268206	0.00363964312186991	-1.2042167265147	0.000447513062507419	0.00229127254834783	-1.03413066430827	0.00169118826279065	0.0114413485443774	-1.01100479657417	0.00201435863261163	0.0158107595780085	-1.38313702428601	0.000115218244364694	0.000942795441868791	0.0231258677340998	0.935045770153919	1	-0.349006359977739	0.229310459349504	0.422387880749843	-0.372132227711839	0.200818824149216	0.460517786163988	protein_coding
ENSG00000198354	DCAF12L2	DDB1 and CUL4 associated factor 12 like 2 [Source:HGNC Symbol;Acc:HGNC:32950]	13.9	3.8	9.3	17.5	16.8	15	-1.96278371761217	3.30901836641099E-09	4.62363994913196E-08	-0.795154526584823	0.000216444293483421	0.000739422730051433	1.16762919102735	0.0000159199603553341	0.000223366551899591	0.378240225612949	0.033131971173888	0.0588499222136213	2.34102394322512	8.42828467889576E-10	4.76492779626103E-08	1.17339475219777	0.0000100423681721265	0.000180818542288545	1.09072897651348	0.0000239219055648981	0.000409738655803852	0.922507516903581	0.000154959177863811	0.00120574347780556	-0.0826657756842918	0.671163512217088	1	-0.250887235294191	0.207275469646328	0.395726250359526	-0.168221459609899	0.391668123085117	0.665078962630042	protein_coding
ENSG00000033327	GAB2	GRB2 associated binding protein 2 [Source:HGNC Symbol;Acc:HGNC:14458]	13.8	75.1	41.9	14.8	16.7	10.9	2.32778500351981	6.22037215754007E-12	2.93383071156641E-10	1.38222597207202	3.39959724461669E-08	3.77268962582068E-07	-0.945559031447781	0.0000626247932923502	0.000696195930862161	0.0818239553392458	0.613756124330998	0.691796638153218	-2.24596104818056	5.21029008856284E-10	3.27802258529076E-08	-1.30040201673278	1.39105585021021E-06	0.0000351987199406086	-1.13282155853918	7.98652097237044E-06	0.000170586601852388	-1.7243025123503	2.77247021813326E-08	9.00162067409571E-07	0.167580458193599	0.374822314187238	1	-0.423900495617517	0.0339915829903874	0.108276183091327	-0.591480953811116	0.00488633909433845	0.0356530761806671	protein_coding
ENSG00000116815	CD58	CD58 molecule [Source:HGNC Symbol;Acc:HGNC:1688]	13.8	6.1	15.4	13.7	12.3	12.9	-1.29701794277632	3.17949833069786E-07	2.25479423285323E-06	-0.058543590153185	0.711550529011406	0.77386564226713	1.23847435262313	0.0000023959752115117	0.000046395836161596	0.0445896004046937	0.777837743544558	0.830923525064215	1.34160754318101	8.40620295914466E-07	0.0000121465501024495	0.103133190557879	0.573178497921257	0.727051316614796	-0.0937921993500659	0.608191181574209	0.795360984703445	-0.0318253887807903	0.861355175556932	0.928248125979256	-0.196925389907945	0.288504997374444	1	-0.134958579338669	0.462946885691418	0.656037528023185	0.0619668105692757	0.734630168996371	0.896264291900364	protein_coding
ENSG00000155974	GRIP1	glutamate receptor interacting protein 1 [Source:HGNC Symbol;Acc:HGNC:18708]	13.5	37	26.4	15.8	18.2	16.4	1.35522803379357	0.0000038754339738911	0.000020135569384269	0.763354520065549	0.00200332367279018	0.00522531706167841	-0.591873513728017	0.0294220900649934	0.0938870681391116	0.248767026445096	0.265065517864186	0.34963651153092	-1.10646100734847	0.000353163160684199	0.00187289218472105	-0.514587493620454	0.0554051127840369	0.156982974248981	-0.333526155896119	0.199966883394449	0.440919751480273	-0.477178711836118	0.0733529138048458	0.184139615480601	0.181061337724334	0.480623861789755	1	0.0374087817843353	0.883414952855468	0.939607101798373	-0.143652555939999	0.574365295993427	0.80617780583102	protein_coding
ENSG00000109861	CTSC	cathepsin C [Source:HGNC Symbol;Acc:HGNC:2528]	13.4	6.2	12.9	16.5	15	20.1	-1.20911987924072	0.0000523149683107719	0.000196890477186221	-0.263469844941049	0.246401263500764	0.328853654935522	0.945650034299669	0.00155004759829081	0.00942916464137101	0.372688038921746	0.0993055343369971	0.152586827396646	1.58180791816246	0.0000077591876556856	0.0000754303095567987	0.636157883862794	0.0210318339774185	0.0789193721281336	0.443848820533245	0.0944310698242834	0.275556031039314	0.871538926170116	0.00278419349875623	0.0136633473788834	-0.19230906332955	0.45338952641512	1	0.235381042307322	0.360175071379549	0.565309621198248	0.427690105636871	0.105337981894445	0.308384904807403	protein_coding
ENSG00000124191	TOX2	TOX high mobility group box family member 2 [Source:HGNC Symbol;Acc:HGNC:16095]	13.3	83.6	45.9	18.6	20.2	9.7	2.52444265743263	1.52389588691395E-09	2.41264893527437E-08	1.55742200928663	2.17517899965242E-06	0.0000132269534582098	-0.967020648146001	0.00242518489368573	0.0134751940020634	0.508958766095261	0.0457062524385334	0.0778658092591556	-2.01548389133737	1.15001907889134E-06	0.0000156916949253958	-1.04846324319137	0.00136303951584604	0.00962821578493431	-0.972971039599991	0.00244861015177642	0.0185267091923598	-2.02247571861309	1.24890991264242E-06	0.0000207431823439493	0.0754922035913773	0.788433271239134	1	-0.974012475421723	0.00277470849827638	0.0162257727698484	-1.0495046790131	0.00151431152950586	0.0152935060091069	protein_coding
ENSG00000173706	HEG1	heart development protein with EGF like domains 1 [Source:HGNC Symbol;Acc:HGNC:29227]	13.3	6.8	24.3	25.2	23.6	21.9	-1.08116952976356	0.00027837379014993	0.000859794806673202	0.659475854337914	0.00841762651047813	0.0183404666551571	1.74064538410147	4.52478082068392E-06	0.0000787526168887388	0.91955756239076	0.000588520132975711	0.00168063970859842	2.00072709215431	7.68683490084213E-07	0.0000112784422424425	0.260081708052845	0.336158175541879	0.52303132605241	0.154073848127109	0.565427466970098	0.769238259439589	0.0562754156837819	0.833059793254383	0.911503591156268	-0.106007859925736	0.691724322284275	1	-0.203806292369063	0.448710474166815	0.644963966290624	-0.0977984324433274	0.714438183986521	0.884825036701738	protein_coding
ENSG00000121060	TRIM25	tripartite motif containing 25 [Source:HGNC Symbol;Acc:HGNC:12932]	13	4.7	12.5	14.2	14	24	-1.58107367170868	3.79388914221111E-07	2.62375507016302E-06	-0.25911418308552	0.193033586669462	0.26841761806489	1.32195948862316	0.0000130077444133268	0.000188292049614217	0.138188236662205	0.473389114093315	0.563349421194879	1.71926190837088	4.44355439035396E-07	7.07860403326435E-06	0.397302419747724	0.0865753157437602	0.212658621833309	0.358238978713486	0.119316890350132	0.320417671494981	1.14983235957911	0.0000557079259250609	0.000506888831897755	-0.0390634410342382	0.860320395685024	1	0.752529939831382	0.00291080854599958	0.0168269086093197	0.79159338086562	0.00195324320732272	0.0184151541802921	protein_coding
ENSG00000138172	CALHM2	calcium homeostasis modulator family member 2 [Source:HGNC Symbol;Acc:HGNC:23493]	13	2.8	7.3	10.6	11.2	20.6	-2.34181444119293	1.77949565580999E-12	1.10664097149199E-10	-1.05895900582457	1.72997607633625E-07	1.49742950633195E-06	1.28285543536836	9.44969194691402E-08	3.44556650156839E-06	-0.274000415005716	0.0431215319168553	0.0739533357619467	2.06781402618721	5.13466591097896E-11	5.39106578666355E-09	0.784958590818851	0.0000378226265674057	0.000527201766352054	0.849955174156211	0.0000142953823718188	0.000271612265064557	1.73646439913712	4.67876933492633E-10	3.74510006813979E-08	0.0649965833373603	0.657677655301278	1	0.951505808318265	2.92541283645138E-06	0.0000729032496163553	0.886509224980905	0.0000070437608322552	0.00025675414198647	protein_coding
ENSG00000183036	PCP4	Purkinje cell protein 4 [Source:HGNC Symbol;Acc:HGNC:8742]	13	55	54.9	19.8	27	72.5	1.91234665709755	0.0000146773409968678	0.0000644710476985482	1.81097425683815	0.0000286450318026759	0.000126754657694983	-0.101372400259401	0.795612220172177	0.893862234066047	0.646668723976957	0.0748676772720141	0.119606311017804	-1.26567793312059	0.00497681653713208	0.0172644616187577	-1.16430553286119	0.00864717926692643	0.0406206396185164	-0.78459416454764	0.0596235601340872	0.203684761900149	0.637676292465028	0.115500612018419	0.256846292906864	0.379711368313554	0.349921117309915	1	1.80198182532622	0.000265144239490006	0.00255642051777812	1.42227045701267	0.00194787932385127	0.0183752980089564	protein_coding
ENSG00000172346	CSDC2	cold shock domain containing C2 [Source:HGNC Symbol;Acc:HGNC:30359]	12.7	31.9	19.2	9.6	10.1	11.7	1.18844963827135	1.64478574983931E-07	1.27064217817256E-06	0.352351887308798	0.0305959567227329	0.0558800434033511	-0.836097750962553	0.000143787066587992	0.00135799829419465	-0.413376712420837	0.0163463524510588	0.0316380383985122	-1.60182635069219	3.99413945171062E-08	9.66785041836961E-07	-0.765728599729634	0.000399222090215419	0.00361828586137506	-0.70697742160996	0.000816412734213385	0.00769423731267658	-0.487152603400341	0.0126212763848613	0.0467629280171453	0.0587511781196749	0.745417544209096	1	0.278575996329293	0.134382429507094	0.294301706989056	0.219824818209618	0.230820842392992	0.500109654283645	protein_coding
ENSG00000213760	ATP6V1G2	ATPase H+ transporting V1 subunit G2 [Source:HGNC Symbol;Acc:HGNC:862]	12.7	39.9	25.4	14.2	14.1	10.1	1.53069674198511	6.33407008377669E-08	5.6865951795994E-07	0.776175953817621	0.000398651784948236	0.00127010851444887	-0.75452078816749	0.00212945436130822	0.0121578910903929	0.217766183101169	0.253454486352812	0.336655351173796	-1.31293055888394	0.0000081438907488514	0.0000786140713541363	-0.558409770716452	0.0172592665313739	0.068214392702465	-0.623013764438634	0.00895282699143779	0.0508637595307652	-1.09224692369235	0.0000760124436993696	0.000664784851853015	-0.0646039937221818	0.766420010594754	1	-0.533837152975893	0.0234410602182273	0.0817907860743455	-0.469233159253711	0.0428125690227219	0.167733550566912	protein_coding
ENSG00000065609	SNAP91	synaptosome associated protein 91 [Source:HGNC Symbol;Acc:HGNC:14986]	12.5	36	29.6	14.6	15.3	11.7	1.42223663444236	5.10617018087987E-09	6.62082322811921E-08	1.04207404727584	6.03770530333669E-07	4.36404367678368E-06	-0.380162587166523	0.0346151614635174	0.106689391098668	0.252705511919488	0.0966014532854771	0.149012487900485	-1.16953112252288	1.58584191738253E-06	0.000020382732879299	-0.789368535356353	0.00016971688812873	0.00179591123308471	-0.741435746940181	0.00031527958602018	0.00343978112439965	-1.11784479315549	2.93427978645197E-06	0.0000418012069314025	0.047932788416172	0.778353010333974	1	-0.328476257799142	0.0663333042078063	0.176783121103679	-0.376409046215314	0.0377494419496901	0.153707057890843	protein_coding
ENSG00000106701	FSD1L	fibronectin type III and SPRY domain containing 1 like [Source:HGNC Symbol;Acc:HGNC:13753]	12.5	33.2	22.2	14.3	15.5	11	1.30494287298104	2.22146317224165E-08	2.3263496134699E-07	0.625304005212258	0.000345571371873203	0.00112042179904107	-0.679638867768784	0.000747419590546646	0.00524751513658216	0.227736010551873	0.133481120336798	0.196419387943729	-1.07720686242917	5.03315915339919E-06	0.0000528792399943544	-0.397567994660386	0.0296354160276368	0.101477137177225	-0.312138941344241	0.0798848707708273	0.246030185808287	-0.796465023253964	0.000168205705127824	0.00129510383152942	0.0854290533161447	0.618460652322543	1	-0.398897028593578	0.0296041019788201	0.097369553477531	-0.484326081909723	0.0101462246716384	0.0603806796892609	protein_coding
ENSG00000162944	RFTN2	raftlin family member 2 [Source:HGNC Symbol;Acc:HGNC:26402]	12.5	3.9	13.7	10.1	10.5	11	-1.7794880686728	1.00146244102544E-08	1.17604338962513E-07	-0.0768158322961893	0.647748158694632	0.718934649775776	1.70267223637661	7.16379167539532E-08	2.75133842279019E-06	-0.258486627299303	0.138943409860148	0.203401158030488	1.5210014413735	3.63276896459704E-07	5.96327323741823E-06	-0.181670795003114	0.35373064677681	0.539369184056416	-0.16023357749963	0.411542520927392	0.655460108439224	-0.0910870480390724	0.638344519921622	0.788795761758709	0.0214372175034836	0.911941922430434	1	0.0905837469640411	0.641125493572409	0.791748117740188	0.0691465294605575	0.721292886529511	0.888374823453357	protein_coding
ENSG00000175084	DES	desmin [Source:HGNC Symbol;Acc:HGNC:2770]	12.5	3.7	6.9	12.8	13.5	41	-1.87517961779503	6.20090552008142E-06	0.0000302999218356593	-1.08010261729724	0.00125416095841046	0.00346878695459097	0.795077000497789	0.0251491311823593	0.0837217010680602	0.041971053273988	0.877111997986809	0.909687228701008	1.91715067106902	0.0000140040993604226	0.000123868863544132	1.12207367057123	0.00224183563381139	0.0143387026752754	1.1816086978357	0.00145253098873441	0.0122706235929188	2.79491497040785	7.9491905406053E-08	2.17112266640282E-06	0.059535027264475	0.849210642058574	1	1.67284129983662	0.0000404454517635562	0.000594511372331764	1.61330627257215	0.0000586518470593408	0.00129732108769149	protein_coding
ENSG00000149243	KLHL35	kelch like family member 35 [Source:HGNC Symbol;Acc:HGNC:26597]	12.3	51.4	31.3	11.3	14.1	3.1	1.90443476183706	3.16166016269555E-07	2.24509807512624E-06	1.08829501460681	0.000338144035838104	0.00109876425150046	-0.816139747230252	0.0125494764379468	0.049202833299021	-0.14056149703529	0.595176735949768	0.675801449689031	-2.04499625887235	2.54834194485488E-06	0.000030032172672273	-1.2288565116421	0.000653229693462482	0.0054041360590032	-0.93622105488771	0.00546553542859167	0.0347511766987411	-3.13301963267061	1.25563971915131E-08	4.81100441207525E-07	0.292635456754388	0.338947670983376	1	-1.90416312102851	9.26586394154428E-06	0.000184053751929766	-2.1967985777829	0.0000015189511813512	0.0000789708091680631	protein_coding
ENSG00000279369	AC046185.3	TEC	12.3	34.9	24.4	15.1	19.5	14.6	1.38057602521113	1.39007203615898E-07	1.10394154462177E-06	0.764643268728593	0.000277952564654697	0.000920757020672361	-0.61593275648254	0.00636272901268315	0.0289229590683368	0.317654472026238	0.0854035961257088	0.133833179468558	-1.06292155318489	0.0000508493886726676	0.00036430513168834	-0.446988796702354	0.0398197941386098	0.124895701533938	-0.102264545977757	0.616410649541949	0.800603077595181	-0.523988318415512	0.0180679241389129	0.062276756640819	0.344724250724597	0.105158919413615	0.984271053929375	-0.0769995217131573	0.708835816083671	0.836201405137939	-0.421723772437754	0.0510861987628203	0.190325517925355	TEC
ENSG00000049759	NEDD4L	NEDD4 like E3 ubiquitin protein ligase [Source:HGNC Symbol;Acc:HGNC:7728]	12.2	27.7	22.3	9.8	12	11	1.0474521030922	2.24663183347148E-09	3.34183901705615E-08	0.634338695933478	4.28605199489806E-06	0.0000237821464329124	-0.413113407158721	0.00227261196125691	0.0127767255916422	-0.307130160007842	0.00771194236498774	0.0162776095541695	-1.35458226310004	7.85400515418074E-10	4.5032414658847E-08	-0.941468855941321	2.00803183714567E-07	7.44478557979746E-06	-0.690792375923719	0.0000125131597969602	0.000244472414072014	-0.803571023659478	1.79378174611972E-06	0.0000275438338585087	0.250676480017602	0.046175948850497	0.722773001670547	0.137897832281842	0.254742198305116	0.452331056928994	-0.112778647735759	0.348201094614616	0.62457477691495	protein_coding
ENSG00000131370	SH3BP5	SH3 domain binding protein 5 [Source:HGNC Symbol;Acc:HGNC:10827]	12.2	29.4	33.2	8.6	11.2	13.1	1.15251134251733	1.93029805322456E-10	4.36517331784447E-09	1.22813805060085	6.42449286406648E-11	2.23392742191593E-09	0.0756267080835221	0.501284385809755	0.690279955216993	-0.47659779932524	0.000130743061594459	0.00044715373797651	-1.62910914184257	1.74391673309309E-11	2.52281017258582E-09	-1.70473584992609	8.21450326490525E-12	7.28611415610067E-09	-1.35055777196377	3.40616988636408E-10	7.01983148520787E-08	-1.12571255848718	5.93144920671543E-09	2.67892743640731E-07	0.35417807796232	0.00541482092389673	0.219980501302729	0.579023291438912	0.0000612690812204545	0.000820082594580736	0.224845213476591	0.0589439803978183	0.210250434381717	protein_coding
ENSG00000028277	POU2F2	POU class 2 homeobox 2 [Source:HGNC Symbol;Acc:HGNC:9213]	12.1	73.5	33.5	21.5	17.9	5	2.42258191219448	1.01802765756528E-07	8.51551432755974E-07	1.1903908229351	0.000657140157707235	0.00197349539561075	-1.23219108925939	0.00239060687954258	0.013310510549354	0.85693712931386	0.00900193672357671	0.0186417471810414	-1.56564478288062	0.000309362907304964	0.00167293941411838	-0.333453693621236	0.348939086644894	0.5346735379395	-0.677403991950474	0.0671264103113048	0.21935467427718	-2.51829129759984	1.89859318914447E-06	0.0000289061706923511	-0.343950298329237	0.335288653901806	1	-2.1848376039786	0.0000105008290359194	0.000203095579762896	-1.84088730564936	0.0000704787382190411	0.0014983296415296	protein_coding
ENSG00000197535	MYO5A	myosin VA [Source:HGNC Symbol;Acc:HGNC:7602]	12.1	40.2	40.8	18.6	21.3	18	1.64398150946247	0.0000291157319000768	0.000117282578249213	1.56318815598515	0.000052622242522529	0.000215186909293569	-0.0807933534773206	0.823758785793622	0.910476164296744	0.626572231411231	0.0544486072797717	0.0905833451082034	-1.01740927805124	0.0113391141212383	0.0339837138510292	-0.936615924573919	0.0181412280140071	0.0708438827420594	-0.744504150048074	0.0529076221555688	0.188345077638351	-0.974668070314053	0.0145337547379678	0.0522794839506567	0.192111774525845	0.598838002632145	1	-0.0380521457401341	0.916715503955108	0.958012731608721	-0.23016392026598	0.529148966633495	0.77463192770457	protein_coding
ENSG00000091986	CCDC80	coiled-coil domain containing 80 [Source:HGNC Symbol;Acc:HGNC:30649]	12	4.2	10.9	21.2	26.3	39.7	-1.653015818987	1.21980813452087E-09	2.0182014750639E-08	-0.375667436145187	0.0139279896827238	0.0283694156633369	1.27734838284182	2.27644200791277E-07	7.02438756220259E-06	0.823421548994108	6.35377840644453E-06	0.0000317669273512064	2.47643736798111	9.45737995407062E-12	1.67134949394857E-09	1.1990889851393	4.71437851688054E-07	0.000014247997427933	1.48173460489371	2.23975674819836E-08	1.53451808735675E-06	2.08687531984832	1.1912512623113E-10	1.3283683903663E-08	0.282645619754412	0.0872330270133083	0.923082993310328	0.887786334709021	0.0000214399381917062	0.000358863727351653	0.605140714954609	0.00109306535876529	0.0119578983666279	protein_coding
ENSG00000124357	NAGK	N-acetylglucosamine kinase [Source:HGNC Symbol;Acc:HGNC:17174]	12	61.8	52.3	22.3	30.2	39.8	2.22706107847157	4.8841960434594E-16	2.54750212344177E-13	1.88504468324635	1.0017121986371E-14	2.84152360346724E-12	-0.342016395225224	0.00379842216278933	0.0192528802351538	0.894641076557086	4.73907755666655E-09	7.08845004752464E-08	-1.33242000191449	1.355852948023E-10	1.09478120487973E-08	-0.990403606689263	1.49689138699431E-08	1.03769339640105E-06	-0.58127868581558	0.000022835614741466	0.000393634386732157	-0.173192083087553	0.110896714061188	0.248936411169699	0.409124920873683	0.000913947790722495	0.065678319236409	0.81721152360171	2.60891080590388E-07	0.0000107785278561341	0.408086602728027	0.000917556289364924	0.0105669285204711	protein_coding
ENSG00000171700	RGS19	regulator of G protein signaling 19 [Source:HGNC Symbol;Acc:HGNC:13735]	11.8	2.4	11	11.2	11.3	9.8	-2.38125994090167	1.36137267869604E-08	1.53073955784675E-07	-0.321554175573071	0.153442595021994	0.221001329045558	2.0597057653286	3.34692599815458E-07	9.64369834878359E-06	-0.0403819972641396	0.852254107824013	0.890417205311868	2.34087794363753	5.59010060459435E-08	1.26061836367763E-06	0.281172178308932	0.269482012599162	0.453975272110423	0.260662726401332	0.303884465916186	0.554885141659944	0.0639414373335038	0.798586836318797	0.890322730223997	-0.0205094519076	0.934534679042117	1	-0.217230740975428	0.39048260545027	0.594783920069823	-0.196721289067828	0.435016664416328	0.703883780482022	protein_coding
ENSG00000139117	CPNE8	copine 8 [Source:HGNC Symbol;Acc:HGNC:23498]	11.7	3	11.6	12	10.9	19.2	-2.05553937930942	1.5937782062464E-09	2.50192231231049E-08	-0.216658502114398	0.21228938919781	0.290594914827243	1.83888087719502	2.99677545218341E-08	1.42607120671399E-06	0.0952246989966401	0.572524834170458	0.655745133080834	2.15076407830606	2.9289894393875E-09	1.21498645665943E-07	0.311883201111038	0.121652049680667	0.268824927058455	0.134241192868801	0.49336753316679	0.720721421128089	0.955101320513365	0.0000949028146973707	0.000801715575152449	-0.177642008242237	0.366899564167537	1	0.643218119402327	0.00344260464542113	0.0190758994214579	0.820860127644564	0.000437644615280659	0.005983301753716	protein_coding
ENSG00000261888	AC144831.1	novel transcript	11.6	30.6	11	6.5	9.9	6.9	1.26235205649529	3.68431773199299E-09	5.06909742753296E-08	-0.317168168969454	0.0242924433236226	0.045763080053554	-1.57952022546474	2.54909204421275E-09	1.98155140686904E-07	-0.840582180776637	5.50694928270461E-06	0.0000280535169981257	-2.10293423727193	3.29852552476543E-11	3.98013874700987E-09	-0.523414011807183	0.00250316513080481	0.0156148445215984	0.0611050292093105	0.684216322296209	0.842245854844329	-0.448416305610053	0.00739216244296248	0.030131623924322	0.584519041016494	0.00100189833597056	0.0701002737434268	0.0749977061971306	0.624767870898659	0.780916502280689	-0.509521334819363	0.00298323922336103	0.0250316528295405	lncRNA
ENSG00000267390	AC036176.1	novel transcript. antisense to KDSR	11.6	5.8	12.5	11.7	11.7	15.1	-1.14419255645444	0.00140443286715722	0.00359080882812542	-0.134976901699244	0.640552094409744	0.712807076015909	1.0092156547552	0.00784510391756107	0.034034742485389	0.0797945471595606	0.781353292910353	0.833742585169109	1.223987103614	0.00197909809503642	0.00797806958330688	0.214771448858805	0.519851146621887	0.685489576719075	0.126507000926881	0.702728325283567	0.851269226657345	0.498775914781449	0.141524203312713	0.297840016056652	-0.0882644479319241	0.790244574686513	1	0.284004465922644	0.393482395425054	0.59688684225797	0.372268913854568	0.26563187435105	0.54084541395415	lncRNA
ENSG00000135074	ADAM19	ADAM metallopeptidase domain 19 [Source:HGNC Symbol;Acc:HGNC:197]	11.5	27.8	31.4	7.6	9.3	10.7	1.17731336521776	0.0000332844641583277	0.000132230098519902	1.24951886292757	0.0000160327817749564	0.0000756887732902979	0.0722054977098147	0.78200984067933	0.885146455298851	-0.593119693341855	0.0194838448750859	0.036949834363742	-1.77043305855961	2.74959866310993E-06	0.0000320766672321966	-1.84263855626943	1.64841645241651E-06	0.0000405064523086968	-1.55314334229824	0.0000130768988501086	0.000253829985002887	-1.33196638656882	0.0000733610794168325	0.000645011034850878	0.28949521397119	0.282801526492288	1	0.51067216970061	0.0663609795456329	0.176827732081961	0.22117695572942	0.406414202656379	0.678013954060152	protein_coding
ENSG00000147255	IGSF1	immunoglobulin superfamily member 1 [Source:HGNC Symbol;Acc:HGNC:5948]	11.3	3.8	20.1	17.2	15.5	23.4	-1.68690661197135	1.92406071544963E-09	2.95462966368355E-08	0.620216447175642	0.000273979202452399	0.000910018431481685	2.30712305914699	6.10811359837614E-11	1.14839638107144E-08	0.636623342650307	0.000211954731651888	0.000686242702458825	2.32352995462166	5.52972329744511E-11	5.731416410025E-09	0.0164068954746648	0.920846460215825	0.956401045649854	-0.176196107718604	0.293425353434373	0.544735923043715	0.43522146492817	0.0152707354891293	0.0543740414278201	-0.192603003193269	0.252564671814352	1	0.418814569453506	0.0189890356076785	0.0700990220868843	0.611417572646775	0.00142346949626503	0.0145831489409486	protein_coding
ENSG00000183114	FAM43B	family with sequence similarity 43 member B [Source:HGNC Symbol;Acc:HGNC:31791]	11.3	3.8	4.7	10.5	9	8	-1.70999410446051	3.71275583982029E-07	2.57756759012685E-06	-1.50929097003939	1.70702128731583E-06	0.0000107354442608361	0.200703134421124	0.421781639246583	0.620601267174266	-0.112540135307607	0.585765148788717	0.668023465281758	1.5974539691529	3.21895487371663E-06	0.0000364417937029806	1.39675083473178	0.0000157002571179618	0.000260099853832299	1.13709090771399	0.000156528631391299	0.00192172470840237	0.993729568937885	0.000595443014077244	0.00376082738070897	-0.259659927017793	0.28139118534272	1	-0.403021265793894	0.102654299075841	0.243482083285503	-0.1433613387761	0.548705504451902	0.787923561410551	protein_coding
ENSG00000102003	SYP	synaptophysin [Source:HGNC Symbol;Acc:HGNC:11506]	11.2	83.7	49.8	17.5	19.9	10	2.74284631825936	1.33482077372547E-09	2.16693946690433E-08	1.89243534678095	3.80771877009676E-07	2.94861134069418E-06	-0.85041097147841	0.00992956380980578	0.0408007921831638	0.624178221729418	0.0240271956125997	0.0444808479345231	-2.11866809652994	1.64891911285195E-06	0.0000210429148663797	-1.26825712505153	0.000487453336630527	0.00424412638677537	-1.11446332446888	0.00148246146517443	0.0124648566980787	-2.09921424674771	1.98610983681321E-06	0.0000299565391337992	0.153793800582652	0.611235952847555	1	-0.830957121696185	0.0127144249582661	0.0517441573496615	-0.984750922278837	0.00416406973404425	0.0318316829518978	protein_coding
ENSG00000080854	IGSF9B	immunoglobulin superfamily member 9B [Source:HGNC Symbol;Acc:HGNC:32326]	11	52.9	29.7	22	20.9	16.3	2.16812532937849	1.60334152089884E-06	9.34213659510391E-06	1.2343932839636	0.000992355205878549	0.00281399356784466	-0.93373204541489	0.0239111745863555	0.0806355184355543	0.98375428159848	0.00608523311513426	0.0131999106840094	-1.18437104778001	0.00598365936903022	0.0200934139850155	-0.250639002365122	0.514391694422001	0.680844736993233	-0.328851485062373	0.394426908681284	0.639732037964458	-0.67189687402963	0.0924109811502716	0.217844168861167	-0.0782124826972509	0.837917135838839	1	-0.421257871664508	0.279142702851919	0.479899879044409	-0.343045388967257	0.375268257364262	0.650623252554445	protein_coding
ENSG00000269978	AL359881.1	novel transcript	11	38.8	27.9	13.8	18	19.1	1.70360725197149	6.8750874763893E-08	6.07449668883818E-07	1.12548877431184	0.0000259167535390811	0.000116015500546346	-0.578118477659654	0.0213667116757672	0.0737099127555963	0.376571571363147	0.0959112398329198	0.148145666493932	-1.32703568060834	0.0000253141998346651	0.000202827203729782	-0.748917202948691	0.00574848306100536	0.0298769600171635	-0.429320504250771	0.0844305257817875	0.255456057516041	-0.329001362731286	0.177525993561104	0.350556960815834	0.31959669869792	0.204130979952906	1	0.419915840217405	0.0995206617234511	0.238321916381292	0.100319141519485	0.67803440213664	0.866035093462937	lncRNA
ENSG00000279453	Z99129.4	TEC	11	34.1	14	11	10.8	7	1.51362980853122	2.76019106362616E-06	0.0000150571961227299	0.126057558636986	0.603034158160701	0.679379828825276	-1.38757224989424	0.0000860909922410371	0.000909323102993424	0.0978077441546344	0.687956891529281	0.756088565737965	-1.41582206437659	0.0000721414685475385	0.000490107313002164	-0.028249814482352	0.919772262667253	0.955771061379615	-0.136703983595076	0.626674617857258	0.806615339606273	-0.774206812768823	0.0126206708735827	0.0467629280171453	-0.108454169112724	0.700319039423405	1	-0.745956998286471	0.0159692115496476	0.0617422720101032	-0.637502829173746	0.035241745838574	0.146114219660025	TEC
ENSG00000116852	KIF21B	kinesin family member 21B [Source:HGNC Symbol;Acc:HGNC:29442]	10.8	72.9	57.7	14.7	16.3	10.6	2.6515954550046	6.56881922337471E-10	1.18539328150386E-08	2.21378149795906	1.12768033034658E-08	1.52453706198778E-07	-0.437813957045539	0.126695643033945	0.275415683277207	0.43143365111838	0.0828129176259204	0.130265790942067	-2.22016180388622	3.18726899326276E-07	5.31836453581689E-06	-1.78234784684068	5.26251751478828E-06	0.000106362057120765	-1.63883797871856	0.0000142361045031892	0.000271386447515633	-2.24017040971408	2.87521672412615E-07	6.14938878470843E-06	0.143509868122119	0.6081022738715	1	-0.457822562873398	0.114190554625056	0.26286262496192	-0.601332430995517	0.0427048744999951	0.167392755343132	protein_coding
ENSG00000148704	VAX1	ventral anterior homeobox 1 [Source:HGNC Symbol;Acc:HGNC:12660]	10.8	0.2	31.2	32.7	31.8	12.7	-5.77614302006167	0.000561119860262876	0.00159366713869497	1.30498220594147	0.145047370311249	0.211076494515578	7.08112522600314	0.000135622286622069	0.00130295707212848	1.6165419556944	0.0743065805954052	0.118796653962555	7.39268497575608	0.0000925574117838713	0.000608853047653952	0.311559749752932	0.76330223937915	0.858613378898499	0.245480915033822	0.812235741674298	0.907604679138336	-1.06931995859768	0.314691286586095	0.514105979373321	-0.0660788347191098	0.948943424629658	1	-1.38087970835062	0.200975087186419	0.387822673913021	-1.31480087363151	0.221630374229039	0.488420542579983	protein_coding
ENSG00000165434	PGM2L1	phosphoglucomutase 2 like 1 [Source:HGNC Symbol;Acc:HGNC:20898]	10.8	45.8	34.4	8.2	8.9	6.3	1.94342143650457	1.01591980098077E-11	4.22272680258564E-10	1.43129079770043	1.80075069908467E-09	3.33019136007101E-08	-0.512130638804142	0.00425758435385111	0.0210780408504037	-0.403303084790081	0.0098448921021614	0.0202135949714092	-2.34672452129466	2.19730543680417E-11	2.98556568131821E-09	-1.83459388249051	1.01746859377882E-09	1.40610681135127E-07	-1.75469112843789	1.96558259062812E-09	2.35015421483651E-07	-2.22861305082965	5.09354928335112E-11	7.03911097115421E-09	0.0799027540526279	0.622257371810464	1	-0.39401916833914	0.0239935092375074	0.0832512984680808	-0.473921922391768	0.00818963778078484	0.05146453683541	protein_coding
ENSG00000175463	TBC1D10C	TBC1 domain family member 10C [Source:HGNC Symbol;Acc:HGNC:24702]	10.8	5.8	21.2	18.8	17.1	16.3	-1.06663228041145	0.0000960784468238758	0.000336618072956717	0.712308313222098	0.0019853312627851	0.00518591618545594	1.77894059363355	6.98047269121095E-07	0.000017284420052709	0.778198108169904	0.000935004160230926	0.00253107019366714	1.84483038858136	4.33168080488152E-07	6.94142189634582E-06	0.0658897949478059	0.780406619495236	0.868717576700134	-0.111271319519539	0.638466283568159	0.81382172200533	-0.156219582357863	0.510895384703873	0.693823910236597	-0.177161114467345	0.456970986070216	1	-0.222109377305669	0.353326081722611	0.558430577124656	-0.0449482628383243	0.84924723765129	0.946063239690269	protein_coding
ENSG00000163638	ADAMTS9	ADAM metallopeptidase with thrombospondin type 1 motif 9 [Source:HGNC Symbol;Acc:HGNC:13202]	10.6	1.2	17.8	19.3	22	44.3	-3.21891098275414	1.05859793187158E-07	8.76868338136865E-07	0.547432488798942	0.0929299540895361	0.145149191235868	3.76634347155308	3.14690602902913E-08	1.47058738680266E-06	0.866872712648209	0.0109180275381103	0.0221442031188792	4.08578369540235	1.08420161969108E-08	3.40397203665731E-07	0.319440223849267	0.389793136309719	0.572752201107947	0.492427366260037	0.191137618426677	0.428938813648986	1.51953696098481	0.000617873635558911	0.00387525167313888	0.172987142410771	0.638403525105103	1	1.20009673713554	0.0040774725451038	0.0216585589953296	1.02710959472477	0.0112181549546617	0.0645962775861556	protein_coding
ENSG00000068615	REEP1	receptor accessory protein 1 [Source:HGNC Symbol;Acc:HGNC:25786]	10.5	87.3	51.4	19.7	23	15.5	2.94864193507761	1.56873394701604E-14	3.09327551089054E-12	2.08383635977602	6.36253879423241E-12	3.78220182955676E-10	-0.864805575301588	0.0000468184903832553	0.000547762786546204	0.940845199169561	2.14408613499975E-06	0.0000122457536972134	-2.00779673590805	4.38240131760866E-10	2.90405929936125E-08	-1.14299116060646	1.61603995491967E-06	0.0000397713090275436	-0.951010640433633	0.0000162069397643271	0.000300861089608962	-1.51380369676147	3.19296516019582E-08	1.01334651830101E-06	0.191980520172826	0.257170467740792	1	-0.370812536155015	0.0368172218194608	0.115144615009451	-0.562793056327841	0.00298952170253551	0.0250713570582452	protein_coding
ENSG00000152503	TRIM36	tripartite motif containing 36 [Source:HGNC Symbol;Acc:HGNC:16280]	10.4	54.2	28.3	18.1	17.2	8.1	2.28212186161018	4.89635660350811E-12	2.42850275834732E-10	1.24061160613611	1.09856467960727E-07	1.02084438532011E-06	-1.04151025547408	0.0000135859168896677	0.000195784928867235	0.845651590183042	0.0000222854321561511	0.0000951751591475981	-1.43647027142714	2.07208358635005E-07	3.75179389783807E-06	-0.394960015953064	0.0384179310930333	0.121847690828414	-0.50022805560171	0.011090578832404	0.0600145813725367	-1.59109587503306	5.49109227753493E-08	1.60552388852554E-06	-0.105268039648646	0.559980581896322	1	-1.19613585907999	2.87098091361294E-06	0.0000718589634554297	-1.09086781943135	9.15954594642522E-06	0.000316454483777242	protein_coding
ENSG00000250420	AACSP1	acetoacetyl-CoA synthetase pseudogene 1 [Source:HGNC Symbol;Acc:HGNC:18226]	10.4	27.7	14.1	8	7.2	6.9	1.28182797310809	3.28473372448834E-09	4.59436501654428E-08	0.208165280011763	0.118553864165891	0.1781834383434	-1.07366269309633	7.87043595686138E-07	0.0000191076695174912	-0.392911323218247	0.00764719100057519	0.0161461780214547	-1.67473929632634	1.24255333305521E-09	6.52300157213303E-08	-0.60107660323001	0.000744894515216155	0.0059981992440437	-0.757389145736494	0.0000726434937821549	0.00100821686777997	-0.811876299158241	0.0000334065514003335	0.000325588022659429	-0.156312542506484	0.31130905365833	1	-0.21079969592823	0.177366954443603	0.357230479122898	-0.0544871534217462	0.721063491027145	0.888295282774697	transcribed_unprocessed_pseudogene
ENSG00000277954	AC092376.2	novel transcript. antisense to WWOX	10.2	22	10.4	7.7	7.8	6.6	1.01242231372886	0.0000143495488101003	0.0000631684875334909	-0.168662443046256	0.364457237639746	0.453999158351082	-1.18108475677512	0.0000211954449007595	0.000283699626324818	-0.366328492179789	0.061261010527761	0.100500129791332	-1.37875080590865	3.35222115403527E-06	0.0000376926730456163	-0.197666049133533	0.356930147388591	0.542610337826826	-0.219944422212295	0.305889309795325	0.556472125346604	-0.443485253469296	0.0482083749341834	0.134905021514505	-0.0222783730787613	0.916556069218794	1	-0.245819204335763	0.257459352272986	0.455206152750346	-0.223540831257002	0.300816949225818	0.579105756879658	lncRNA
ENSG00000040731	CDH10	cadherin 10 [Source:HGNC Symbol;Acc:HGNC:1749]	10.1	4.1	18.3	16.7	12.9	11.5	-1.39014665541819	9.17340716328222E-07	5.67641869204402E-06	0.650794154808771	0.00140749050231511	0.00384031622206093	2.04094081022696	1.58135122470716E-08	8.58015703096983E-07	0.77330965763362	0.000282173808617731	0.000878918958108281	2.16345631305181	6.7884613180443E-09	2.35037753857512E-07	0.122515502824849	0.554760596703519	0.712973856458087	-0.28573667247314	0.178090818721735	0.411305591759997	-0.446291296479913	0.0422789337842839	0.121660096166237	-0.408252175297989	0.0607586029320224	0.814762520042951	-0.568806799304762	0.0122707526700328	0.0503919273008667	-0.160554624006773	0.442950532255897	0.710099856835773	protein_coding
ENSG00000109255	NMU	neuromedin U [Source:HGNC Symbol;Acc:HGNC:7859]	10.1	4.6	21.3	13.2	12.8	17.3	-1.30210381499886	0.00370811432204626	0.00846843227022119	0.807059906305797	0.0308422684458018	0.0562536535251178	2.10916372130465	0.000119558822554839	0.00118352832236683	0.448349398110778	0.219511415744887	0.298559899157056	1.75045321310963	0.000761563741167827	0.00358791495656835	-0.358710508195019	0.389331945122859	0.572230544558813	-0.486525053853938	0.246798572490875	0.497504814687067	-0.0617222472603524	0.880103671781808	0.938613286539392	-0.127814545658919	0.75868650079134	1	0.296988260934667	0.475415760898553	0.667389949467677	0.424802806593585	0.310617008723589	0.588441858288147	protein_coding
ENSG00000180616	SSTR2	somatostatin receptor 2 [Source:HGNC Symbol;Acc:HGNC:11331]	10.1	45.1	18.7	18.3	17.6	8.7	2.00430180266754	8.63961420184764E-07	0.0000053749104282291	0.630820033841042	0.0390543932322622	0.0690811163081115	-1.3734817688265	0.000697441531063086	0.00495471534084316	0.891272430177906	0.00532059247159076	0.0117349147010164	-1.11302937248963	0.00378191652878325	0.0137322722555348	0.260452396336864	0.445001838588689	0.619958187845985	0.141124249860334	0.677021405535893	0.838318203868116	-0.874828389448755	0.0181580517711182	0.0624911856453166	-0.11932814647653	0.724524925800638	1	-1.13528078578562	0.00348116939511704	0.0192631854721586	-1.01595263930909	0.00746621191993635	0.0482100657788115	protein_coding
ENSG00000137872	SEMA6D	semaphorin 6D [Source:HGNC Symbol;Acc:HGNC:16770]	10	38.8	50.6	7.7	9.7	13.5	1.87842733501123	2.91166569051765E-06	0.0000157694595972299	2.15766352264645	4.28357191271515E-07	3.27475528400432E-06	0.279236187635226	0.421458249833922	0.620238321795274	-0.352853476677932	0.259865967752375	0.343872070757685	-2.23128081168916	6.13397912613108E-06	0.0000620652743995078	-2.51051699932438	1.46425541870925E-06	0.0000365928065921326	-2.1777272111102	7.84019008933406E-06	0.000167682584066723	-1.69570498692925	0.000119837958221623	0.000972720856669388	0.33278978821419	0.348168067151501	1	0.814812012395136	0.0299590398699363	0.098237216722166	0.482022224180946	0.177692188888096	0.425654898173748	protein_coding
ENSG00000196169	KIF19	kinesin family member 19 [Source:HGNC Symbol;Acc:HGNC:26735]	10	55	9	11.1	10	3.2	2.32978434762144	4.30939384078805E-10	8.33988475620743E-09	-0.386134961939924	0.0820909300822815	0.130591130312909	-2.71591930956136	1.93306311256212E-09	1.57857057914227E-07	0.147235579222113	0.482244318986897	0.571699420316676	-2.18254876839933	4.23881089122354E-08	1.00870451002633E-06	0.533370541162037	0.0384083131750481	0.121841086075604	0.352447240717063	0.157042037943181	0.381263169895389	-1.2829997237533	0.000056550563708549	0.000513977551772641	-0.180923300444975	0.457031754652043	1	-1.81637026491533	7.75443007847073E-07	0.0000246813740036995	-1.63544696447036	3.04526288469715E-06	0.000136395721835646	protein_coding
ENSG00000008056	SYN1	synapsin I [Source:HGNC Symbol;Acc:HGNC:11494]	9.6	25.8	19.6	8.7	8.5	4.7	1.28301342726219	6.56846409449171E-07	4.20782472043726E-06	0.780802267634633	0.000305935085749413	0.00100501105271887	-0.502211159627557	0.0258528476726791	0.0854311657509807	-0.125800534198665	0.501478030976104	0.590216791589215	-1.40881396146085	2.73788959221113E-06	0.0000319631312754237	-0.906602801833298	0.000405241716849602	0.00365848873240716	-0.990820588174769	0.000166479366698782	0.00202239284759775	-1.84283901243143	8.55688540448661E-08	2.30210116647494E-06	-0.0842177863414715	0.694449177552982	1	-0.936236210598135	0.000363474159804134	0.00329613779577849	-0.852018424256664	0.000862333867816174	0.0100784938161122	protein_coding
ENSG00000106789	CORO2A	coronin 2A [Source:HGNC Symbol;Acc:HGNC:2255]	9.5	42.5	17.1	4.8	4.4	1.2	2.02497616615745	2.17653232781636E-13	2.22736400053562E-11	0.60979198162117	0.0000360280005330474	0.000155550531540412	-1.41518418453628	2.84743084814552E-09	0.0000002121664026897	-0.9622992125749	2.49397438038827E-07	0.0000019527879785229	-2.98727537873235	2.34331746969153E-14	2.44811898750905E-11	-1.57209119419607	7.47885556961881E-10	1.21925680494963E-07	-1.76426322453738	1.19127540534287E-10	3.43959500517657E-08	-3.62092367108106	2.24426046674848E-15	2.3198511550343E-11	-0.19217203034131	0.178505878136593	1	-2.04883247688499	3.0010193031178E-11	8.66490734144851E-09	-1.85666044654368	1.4969542087889E-10	9.58680231251181E-08	protein_coding
ENSG00000111249	CUX2	cut like homeobox 2 [Source:HGNC Symbol;Acc:HGNC:19347]	9.5	79.8	33.7	11.1	19	8.2	2.97413786198304	3.42162193233623E-10	6.98537942221522E-09	1.62900347487401	2.86974459275738E-06	0.000016799746676428	-1.34513438710903	0.00025184278508711	0.00212973116740245	0.226064932749126	0.388463450114612	0.480534429263497	-2.74807292923391	5.27783529813278E-08	1.20362932208052E-06	-1.40293854212488	0.000180127477730839	0.00188023317458356	-0.632301955624253	0.0457463595928892	0.170312163065173	-1.84010823048972	9.32014834460696E-06	0.000111710510440289	0.770636586500632	0.0182737106481295	0.453455997394242	-0.437169688364839	0.160028911743487	0.332688683023911	-1.20780627486547	0.000768700059212949	0.00922725408865194	protein_coding
ENSG00000122733	PHF24	PHD finger protein 24 [Source:HGNC Symbol;Acc:HGNC:29180]	9.5	27.7	12.9	5.6	6.2	3.8	1.42858365705054	4.5706645013094E-08	4.30494952862647E-07	0.226642121406048	0.191152331724264	0.266209791470469	-1.20194153564449	7.45537352328474E-06	0.000119049061035953	-0.778921299373059	0.000308510215400603	0.00095178432986307	-2.2075049564236	1.80829049800263E-09	8.44630288059576E-08	-1.00556342077911	0.0000716685619770755	0.000889339200773088	-0.843627805218801	0.000417145930126401	0.00435994346749436	-1.54032624727834	3.75844690118595E-07	7.67302120521156E-06	0.161935615560305	0.423181551882811	1	-0.534762826499236	0.0152128400770991	0.0594391155715569	-0.696698442059541	0.00251598521106036	0.0221170518488579	protein_coding
ENSG00000163697	APBB2	amyloid beta precursor protein binding family B member 2 [Source:HGNC Symbol;Acc:HGNC:582]	9.5	33.4	40.3	7.6	11.5	13.8	1.72535625761081	2.05856074835569E-07	1.54669464405963E-06	1.8953613204867	5.03049277497325E-08	5.29199984896178E-07	0.170005062875892	0.518245244012787	0.703204253967689	-0.274116122304287	0.245749361739466	0.328308801947074	-1.9994723799151	5.82191365252735E-07	8.91425396285177E-06	-2.16947744279099	1.95649780966523E-07	7.30591526200394E-06	-1.60124268802923	9.21455971497463E-06	0.000193242822349449	-1.32589925766036	0.0000781723611404411	0.000679553175956877	0.568234754761764	0.0429906346930955	0.700912424277309	0.84357818513063	0.0046499165390201	0.0240522931439335	0.275343430368865	0.302830276369546	0.58103005836478	protein_coding
ENSG00000287941	AC021055.1	novel transcript	9.5	23.5	12.5	5.5	5.6	2.9	1.20891122145837	0.000587696605369754	0.0016583711016097	0.19986494505598	0.520282041666079	0.604124978937079	-1.00904627640239	0.00950790886353692	0.0394694167944874	-0.769181813059835	0.0303658587009815	0.0545418317414097	-1.97809303451821	0.0000367208583791996	0.000276286439801432	-0.969046758115815	0.0162174965470905	0.0650059404694607	-0.937228886018976	0.0188130763063986	0.0895990075988688	-1.88237291850265	0.000106997226297644	0.000889022688595381	0.0318178720968391	0.933443324425931	1	-0.913326160386838	0.0318601656992006	0.102803236717297	-0.945144032483678	0.026235070655799	0.119829055772208	lncRNA
ENSG00000121634	GJA8	gap junction protein alpha 8 [Source:HGNC Symbol;Acc:HGNC:4281]	9.4	31.3	0.3	0.1	0.3	0.1	1.67723318872446	0.0109162256674778	0.0218284012883315	-5.25066100904676	0.0000437512754874662	0.000183839494115603	-6.92789419777122	2.72285454161104E-06	0.0000516735153559963	-6.54008822379479	0.0000236633728213217	0.000100265480908792	-8.21732141251925	1.72794162227364E-06	0.0000218786907521867	-1.28942721474803	0.487907166528906	0.657907678726201	0.348397551462595	0.809059148829443	0.906240497554534	-1.9131763470189	0.338092988220526	0.538583795717999	1.63782476621062	0.363788288785587	1	-0.623749132270871	0.795219155705	0.890929776094384	-2.26157389848149	0.243349132075631	0.514408696108102	protein_coding
ENSG00000128872	TMOD2	tropomodulin 2 [Source:HGNC Symbol;Acc:HGNC:11872]	9.3	49.2	48	17.5	17.9	10.7	2.30104768219685	1.80545677587716E-08	1.94486546363476E-07	2.16419036570668	4.58516608282824E-08	4.89679989387384E-07	-0.13685731649017	0.645422428643598	0.799007369170687	0.915266060580239	0.0016437272269368	0.00417400328036052	-1.38578162161661	0.000190152993754625	0.00111236749494158	-1.24892430512644	0.000515631950804704	0.00443706919242217	-1.22948900644493	0.00059256477259735	0.00588467880813732	-1.96335410638757	3.94101304980917E-06	0.0000535031402202892	0.0194352986815087	0.948002551821002	1	-0.714429801261128	0.0264055838842254	0.0893765722888927	-0.733865099942636	0.0230152635155092	0.109331763407674	protein_coding
ENSG00000161082	CELF5	CUGBP Elav-like family member 5 [Source:HGNC Symbol;Acc:HGNC:14058]	9.2	28.2	22.1	7.4	6.6	3	1.44747535376351	3.53210493142145E-06	0.0000186574990644082	0.996216588090138	0.000297093864035118	0.000978551779911148	-0.45125876567337	0.105768811969608	0.242440589840743	-0.334405068042393	0.174273344084693	0.246118222513789	-1.7818804218059	3.71550673134836E-06	0.0000410635873815254	-1.33062165613253	0.00010876732861468	0.00124816106200905	-1.53469826512083	0.0000226297709244936	0.000391337717730627	-2.66589639124744	2.14836440043139E-08	7.3908306362926E-07	-0.204076608988297	0.460425404282782	1	-1.33527473511491	0.000137259458991143	0.00152502651412801	-1.13119812612661	0.000684990045382195	0.00850007984941267	protein_coding
ENSG00000174403	MIR1-1HG-AS1	MIR1-1HG antisense RNA 1 [Source:HGNC Symbol;Acc:HGNC:26393]	9.1	30.4	4.2	0.4	0.9	0.2	1.63102709276192	2.41701205318998E-06	0.0000133883754326923	-1.33467605429651	0.000121451320549793	0.000447628539313792	-2.96570314705843	1.9020928653085E-08	9.98536998025102E-07	-4.4117378187761	2.29855776240841E-10	6.35305648895411E-09	-6.04276491153802	4.65909939316812E-12	1.03195860394706E-09	-3.07706176447959	1.20728388929429E-07	4.97614074700949E-06	-1.95765116715096	0.0000140981648894111	0.000269130139429619	-4.34407873379923	3.51700817702524E-09	1.79957294982029E-07	1.11941059732863	0.010711860616485	0.340650840070988	-1.26701696931964	0.0189459932616485	0.0699880660378329	-2.38642756664827	0.0000406442061055496	0.000972154095444721	lncRNA
ENSG00000213139	CRYGS	crystallin gamma S [Source:HGNC Symbol;Acc:HGNC:2417]	9	185	31.9	5.7	4.6	5.9	4.20375689312495	1.95355528844852E-11	6.83702066210479E-10	1.56647671514017	0.0000358340955597919	0.000154837384047642	-2.63728017798477	6.55110706075441E-07	0.000016524937607697	-0.627617907541832	0.0671719284504189	0.108926177024854	-4.83137480066678	3.49774889743998E-10	2.42725759324923E-08	-2.19409462268201	0.000010370606862042	0.000184469023489942	-2.57153751026985	1.60882090312213E-06	0.0000442398387458872	-2.20855144091896	9.19119870694452E-06	0.000110410469459573	-0.377442887587848	0.324618431251198	1	-0.0144568182369589	0.969144710690835	0.984983394755177	0.36298606935089	0.34108046815141	0.619376694692289	protein_coding
ENSG00000183018	SPNS2	sphingolipid transporter 2 [Source:HGNC Symbol;Acc:HGNC:26992]	8.9	42.2	30.7	8.4	11.2	6.5	2.12983784917196	2.41225553286455E-13	2.36386422490223E-11	1.56852192585636	5.31256119068387E-11	1.95224549754926E-09	-0.561315923315602	0.00074533886900336	0.00523745509470462	-0.0681513592000721	0.589614008057041	0.671345632288981	-2.19798920837204	7.39584723085692E-12	1.40890027933105E-09	-1.63667328505643	8.31188694994741E-10	0.0000001237471883597	-1.24771041239548	4.82729849783214E-08	2.78759247898028E-06	-2.02588027144951	2.90860453562966E-11	4.61070850358784E-09	0.388962872660957	0.0134558053607963	0.391492399081494	-0.389206986393078	0.0141271593196998	0.056019936616091	-0.778169859054036	0.0000329603707958146	0.000827540738194916	protein_coding
ENSG00000111052	LIN7A	lin-7 homolog A. crumbs cell polarity complex component [Source:HGNC Symbol;Acc:HGNC:17787]	8.8	23.3	19.5	8	16.1	22.9	1.3059848775434	2.61596514383809E-07	1.90357967644996E-06	0.94492573861418	0.0000213383930438416	0.0000975460777850933	-0.361059138929223	0.0840549961829814	0.20468151103654	-0.0987720598886869	0.578212165974117	0.661041682219861	-1.40475693743209	1.51502235342217E-06	0.0000196128073919	-1.04369779850287	0.0000571763273386327	0.000736286046713051	-0.070904140439282	0.724128018018116	0.862780523096511	0.445994734916115	0.0365100881434638	0.108317727558104	0.972793658063585	0.000123155156665472	0.0167335775472607	1.48969253341898	6.91475302875405E-07	0.0000225412584116783	0.516898875355397	0.0174781870435822	0.0895452491469205	protein_coding
ENSG00000123307	NEUROD4	neuronal differentiation 4 [Source:HGNC Symbol;Acc:HGNC:13802]	8.8	85.7	17.4	12.8	18	5.8	3.16667310113897	1.23864255554258E-11	4.92078906156461E-10	0.762414891888767	0.00265966291663941	0.00673517458091506	-2.4042582092502	3.75400949187334E-08	1.68140109346538E-06	0.571503265487625	0.0188500115407787	0.0358571572473942	-2.59516983565134	1.34858727649884E-08	4.06057871018803E-07	-0.190911626401142	0.470150103774549	0.642048735467119	0.271092263803614	0.30636838305804	0.556967661981724	-1.3709956245583	0.0000616279554808714	0.000553282849622549	0.462003890204756	0.0908344261313199	0.934288699820173	-1.18008399815716	0.000301194708010814	0.00282976015910915	-1.64208788836191	0.0000075209559433303	0.000269637110083609	protein_coding
ENSG00000153789	FAM92B	family with sequence similarity 92 member B [Source:HGNC Symbol;Acc:HGNC:24781]	8.8	22.6	6.9	8.6	6.2	7.5	1.20320892851617	0.000146564599849667	0.000489224404411491	-0.603923536294399	0.0401494011686517	0.0707857013952599	-1.80713246481056	0.0000155194679610162	0.000218965338099189	-0.0241848500030779	0.928600714456902	0.948786410872269	-1.22739377851924	0.000789862039938494	0.00369218829828433	0.579738686291322	0.0773170508469397	0.197178313657366	0.0584062368965226	0.853116659307887	0.928516644073049	0.353502483985113	0.268434954092825	0.462622550919515	-0.521332449394799	0.109315790910092	1	-0.226236202306209	0.4716950588788	0.663838228480401	0.29509624708859	0.353175252371142	0.629340449043173	protein_coding
ENSG00000160326	SLC2A6	solute carrier family 2 member 6 [Source:HGNC Symbol;Acc:HGNC:11011]	8.8	27.4	27.6	9.7	11.8	9.4	1.50922488189385	3.9595855214582E-10	7.79811672307644E-09	1.42007281471946	1.10011085474054E-09	2.24876010243993E-08	-0.0891520671743946	0.561659449664034	0.738511152445131	0.147871436786447	0.281046083431619	0.366943969880963	-1.36135344510741	4.73342524026727E-08	1.10919931463596E-06	-1.27220137793301	1.27366197804595E-07	5.20046477854166E-06	-1.00701767045488	2.99964985854423E-06	0.0000734868766103055	-1.32750570406916	6.75202965025843E-08	0.000001903764528507	0.265183707478133	0.101176342838758	0.970515161259903	-0.0553043261361534	0.723914979231743	0.84651391749005	-0.320488033614287	0.050969186056585	0.190122791892154	protein_coding
ENSG00000148908	RGS10	regulator of G protein signaling 10 [Source:HGNC Symbol;Acc:HGNC:9992]	8.7	59.2	76.3	11.3	13.9	12.4	2.61546932722347	5.23246899845703E-10	9.80345205516243E-09	2.87947346620154	1.06969602946715E-10	3.41995293488686E-09	0.264004138978067	0.32319929970065	0.521225760708141	0.406435065651913	0.102993183584084	0.15747487332114	-2.20903426157156	2.14780022081933E-07	3.85376221816286E-06	-2.47303840054962	4.48627716407297E-08	2.28828439955508E-06	-2.22846085564673	1.7032902876924E-07	0.0000074838317015485	-2.39045449866465	6.76198065775231E-08	0.000001903764528507	0.244577544902898	0.381574108347195	1	0.0825839018849725	0.766157442054626	0.873316861514364	-0.161993643017925	0.557802656418281	0.795336080390405	protein_coding
ENSG00000120645	IQSEC3	IQ motif and Sec7 domain 3 [Source:HGNC Symbol;Acc:HGNC:29193]	8.6	22.5	12.6	3.4	4.1	1.3	1.27340438162574	0.000011227511575281	0.0000509079177399658	0.340017124439552	0.13865826574467	0.203389775816526	-0.933387257186186	0.00185939817099495	0.0109167062551988	-1.37111165698416	0.0000190128218631824	0.0000826837860962336	-2.6445160386099	1.19666256470582E-08	3.69958642614309E-07	-1.71112878142371	4.29114071431555E-06	0.0000896427056973748	-1.43386206569875	0.000033022995264039	0.00052918613520738	-3.11859799370588	1.68062396756333E-09	1.0139555571467E-07	0.277266715724968	0.307157539808121	1	-1.40746921228217	0.0000719101287487733	0.000923522535138137	-1.68473592800713	8.46655808527067E-06	0.000297599516697264	protein_coding
ENSG00000188158	NHS	NHS actin remodeling regulator [Source:HGNC Symbol;Acc:HGNC:7820]	8.6	36.3	34.8	16.4	20.3	20.6	1.98527807481641	8.40633363900701E-08	7.21454398137496E-07	1.82519902784718	2.90780795325165E-07	2.33795856768404E-06	-0.160079046969235	0.573512586342167	0.746737754985501	0.943629963568052	0.000847996964206223	0.00232143510504526	-1.04164811124836	0.00164155834847743	0.00683415968886788	-0.881569064279126	0.00571214536807345	0.0297358913252993	-0.586821478159412	0.0505684277044474	0.182784858030946	-0.559669195289769	0.0609606868014592	0.160663951897766	0.294747586119714	0.307177175322334	1	0.321899868989357	0.266056712594628	0.465130805749642	0.0271522828696421	0.923801499497795	0.9764122666736	protein_coding
ENSG00000164082	GRM2	glutamate metabotropic receptor 2 [Source:HGNC Symbol;Acc:HGNC:4594]	8.5	69.3	33.5	13.6	13.1	2.8	2.92735940151482	1.71584582311832E-09	2.68053247478262E-08	1.77442950266852	2.76753249363582E-06	0.0000162543526660362	-1.15292989884631	0.00206788563066229	0.0118650258205034	0.702092875159699	0.0192824609455255	0.0365893804750853	-2.22526652635512	2.55388683143428E-06	0.000030032966898914	-1.07233662750882	0.00375792966944696	0.0214380634927474	-1.14963515540296	0.00221962398031324	0.0170737869351498	-3.38142731642746	1.50986782597949E-08	5.48945572722261E-07	-0.077298527894148	0.812803892590442	1	-2.30909068891865	2.31517265829666E-06	0.0000600592391706027	-2.2317921610245	3.50827503194804E-06	0.000150865156892468	protein_coding
ENSG00000188130	MAPK12	mitogen-activated protein kinase 12 [Source:HGNC Symbol;Acc:HGNC:6874]	8.5	20.5	27.3	9	12.3	7.8	1.13604740419718	1.04168743055705E-08	1.21874414360904E-07	1.44539686790624	1.90153750192938E-10	5.38484187699468E-09	0.309349463709061	0.0386478184703434	0.116022387086332	0.0682927212882865	0.58072144523599	0.663488202940978	-1.0677546829089	4.35712105586528E-07	0.0000069614911415302	-1.37710414661796	1.04016466723477E-08	7.93321816250898E-07	-0.939568314070914	2.34886139606153E-06	0.0000602837141474903	-1.58917469565715	1.14955305514597E-09	7.70800080412851E-08	0.437535832547043	0.00577473642832317	0.230547440270512	-0.212070549039195	0.148531643649603	0.316250743504139	-0.649606381586238	0.000197299682413031	0.00327866245111644	protein_coding
ENSG00000017483	SLC38A5	solute carrier family 38 member 5 [Source:HGNC Symbol;Acc:HGNC:18070]	8.3	35.8	4.5	3.2	4.3	2.3	1.92307503671509	7.7920463789872E-07	4.90231898450755E-06	-1.1557900623315	0.00101521202253667	0.00287175703155974	-3.07886509904659	4.00945607354098E-08	1.75749305438561E-06	-1.39090697534588	0.000213520749777159	0.000690207317702296	-3.31398201206098	1.6581674099414E-08	4.74529360200751E-07	-0.235116913014382	0.490791024203957	0.660366298802941	0.143345555313747	0.669450337618608	0.832897698600974	-0.717681235263568	0.0478187533862889	0.134172839325167	0.37846246832813	0.271855787027833	1	-0.482564322249186	0.17422203857861	0.352874375770706	-0.861026790577316	0.0201238577429414	0.0992322829660321	protein_coding
ENSG00000101489	CELF4	CUGBP Elav-like family member 4 [Source:HGNC Symbol;Acc:HGNC:14015]	8.3	40.2	27	9.5	8	3.5	2.08010839517075	0.0000552484578254338	0.000206737402124378	1.40419719790503	0.00253120112087979	0.00643839163009732	-0.675911197265719	0.175018257205691	0.34588453089576	0.199209262191857	0.639268428573071	0.714674080176864	-1.88089913297889	0.00127591855586705	0.00554727806663467	-1.20498793571317	0.0234527109177719	0.0856044800457142	-1.51878998020999	0.00619415923657842	0.0385353446311029	-2.70023561117301	0.0000526776124409349	0.000482574683035397	-0.313802044496821	0.526702377985153	1	-1.49524767545983	0.0079062492565209	0.0363067720047391	-1.18144563096301	0.0291441363733863	0.12854106410837	protein_coding
ENSG00000132639	SNAP25	synaptosome associated protein 25 [Source:HGNC Symbol;Acc:HGNC:11132]	8.3	80.4	37.3	12.9	12.5	6.4	3.1858827945555	8.12344746292109E-13	6.05290424092032E-11	1.97742594731668	2.31221953888307E-09	4.08999390237354E-08	-1.20845684723882	0.0000307697273632574	0.000387171767888334	0.702245727569445	0.00163341758767535	0.0041500202663612	-2.48363706698605	2.22344170134612E-09	9.87660133765535E-08	-1.27518021974724	0.0000191231308400671	0.000304033335843702	-1.34922699707254	9.61251915661149E-06	0.000199262592619553	-2.32715915102775	6.96047801638897E-09	3.07497183188506E-07	-0.0740467773253023	0.743500288359801	1	-1.05197893128051	0.000200779153330811	0.00204690928764558	-0.977932153955212	0.000407283402845375	0.00564298658149689	protein_coding
ENSG00000186648	CARMIL3	capping protein regulator and myosin 1 linker 3 [Source:HGNC Symbol;Acc:HGNC:20272]	8.2	32	33.5	12.7	14.7	11.2	1.85735464597446	3.04850499300112E-08	3.04831646455381E-07	1.82282832352471	4.05945919350736E-08	4.40519434226984E-07	-0.0345263224497546	0.888777122148844	0.946869426634029	0.621887642476008	0.00818703124301578	0.0171538302667257	-1.23546700349845	0.0000905655653973819	0.000598673191704933	-1.2009406810487	0.000122062530109087	0.00137631035518398	-0.998362088645208	0.000720266528701121	0.0069403989884198	-1.36988670446022	0.000028961165509269	0.000289057459950228	0.202578592403491	0.420588390528788	1	-0.16894602341152	0.501472442558075	0.688786185686739	-0.37152461581501	0.148142588382006	0.381173566838644	protein_coding
ENSG00000135472	FAIM2	Fas apoptotic inhibitory molecule 2 [Source:HGNC Symbol;Acc:HGNC:17067]	8.1	40	14.7	7.5	7	1.8	2.16777467608627	4.38298458961685E-12	2.22861633596434E-10	0.628035179429334	0.000332456538572376	0.00108306100723591	-1.53973949665694	3.26356666090352E-08	1.50767455257569E-06	-0.0970035142483387	0.519643141236948	0.607088869267357	-2.26477819033461	1.03259130659406E-10	9.02484801963208E-09	-0.725038693677673	0.000432997174674679	0.00386589249989778	-0.871447104545655	0.000064851698689461	0.000916421841847595	-2.79867757214025	6.53264309802828E-12	1.73157879101671E-09	-0.146408410867982	0.400651574680852	1	-2.07363887846257	7.79550687853759E-10	1.05037958932562E-07	-1.92723046759459	2.40696273987822E-09	6.36082951233173E-07	protein_coding
ENSG00000183908	LRRC55	leucine rich repeat containing 55 [Source:HGNC Symbol;Acc:HGNC:32324]	8.1	39.3	44.6	13.6	16.3	6.6	2.18589336480553	3.97799239239842E-09	5.41415479736448E-08	2.26825570861541	2.19456534038425E-09	3.92087591035061E-08	0.0823623438098838	0.746479944460054	0.864725191429618	0.751688888845635	0.00264878746471064	0.0063402286479506	-1.4342044759599	0.0000248776397493807	0.00020062172424326	-1.51656681976978	0.0000129126101965578	0.000220468842944184	-1.2484255334861	0.000111127348817932	0.0014351582292629	-2.54400278075857	1.56182256452712E-08	5.61180201018645E-07	0.268141286283678	0.304860275608487	1	-1.02743596098879	0.000861447957413763	0.00652706280385339	-1.29557724727246	0.0000876829594876043	0.00175030342216676	protein_coding
ENSG00000143494	VASH2	vasohibin 2 [Source:HGNC Symbol;Acc:HGNC:25723]	8	40.4	24.4	15.3	17.5	8.7	2.24467557023705	3.32936977043206E-09	4.64073963949275E-08	1.41696945326326	3.12930414963777E-06	0.0000181608631980059	-0.827706116973792	0.00472827192784221	0.022784249078492	0.980563444705782	0.000260311360018751	0.000818707329341216	-1.26411212553127	0.00011916262961891	0.000752211082965988	-0.436406008557477	0.107044306719959	0.246340777193992	-0.265807148908211	0.314360219734133	0.56551962537619	-1.2806893758839	0.000109287284336915	0.000903408026811644	0.170598859649266	0.515798580627777	1	-0.844283367326426	0.00439038363378722	0.0230181948685816	-1.01488222697569	0.00102167191131408	0.0114005611691079	protein_coding
ENSG00000101204	CHRNA4	cholinergic receptor nicotinic alpha 4 subunit [Source:HGNC Symbol;Acc:HGNC:1958]	7.9	27.7	16	4	4.4	1.7	1.68749313997321	2.69474044798823E-09	3.89376749808058E-08	0.793856513483466	0.000104948645250226	0.000393898478424074	-0.893636626489745	0.000182244583105458	0.00164712837575861	-0.980913260620269	0.0000236566382331811	0.000100263219814497	-2.66840640059348	8.58210302072256E-11	7.87996419521833E-09	-1.77476977410373	3.81713648542533E-08	0.0000020573093277614	-1.67299387585162	8.5707086818797E-08	4.37160216647675E-06	-3.0342755087538	1.56444162544606E-11	2.89345687082068E-09	0.101775898252114	0.608175934622312	1	-1.25950573465006	6.00077629666347E-06	0.000130820079545223	-1.36128163290218	2.14236725620089E-06	0.000104337157125037	protein_coding
ENSG00000229150	CRYGEP	crystallin gamma E. pseudogene [Source:HGNC Symbol;Acc:HGNC:2412]	7.8	223.9	13.9	1.8	1.3	0.5	4.71045229028967	1.43662956318801E-10	3.42104026615418E-09	0.599690604794308	0.143397273492335	0.209070380080935	-4.11076168549537	5.70533300131359E-08	0.0000023178273693025	-2.11659517095654	0.000677205046017277	0.00190595794413461	-6.82704746124621	3.98124642144271E-10	2.69543846620161E-08	-2.71628577575085	0.000102719859517842	0.00118803820353647	-3.14543220593475	0.0000268808180086829	0.000448078295239582	-4.46433287045438	1.99419893903449E-06	0.0000300505150468301	-0.429146430183906	0.542540704847175	1	-1.74804709470353	0.0448492544009301	0.133327375327935	-1.31890066451962	0.134251991863474	0.359450315688112	transcribed_unprocessed_pseudogene
ENSG00000064655	EYA2	EYA transcriptional coactivator and phosphatase 2 [Source:HGNC Symbol;Acc:HGNC:3520]	7.7	38.9	14.8	13.9	20.7	48.4	2.21344047513485	9.20463373714525E-14	1.19063778316721E-11	0.714285481374559	0.0000089247531496158	0.0000451656756419837	-1.49915499376029	2.07311964227184E-09	1.66812522074676E-07	0.875723413565528	5.62176771724397E-07	0.0000038614427451197	-1.33771706156932	1.21214275455869E-08	3.73316879970656E-07	0.161437932190969	0.258309003544533	0.441547550302522	0.716645180944776	0.0000561169809488049	0.000811588072416124	1.93893826270549	3.45921021145231E-11	5.2272869073806E-09	0.555207248753807	0.000757923625827054	0.0591810674331993	1.77750033051452	1.40619565275581E-10	2.64381133830333E-08	1.22229308176071	4.27914094919695E-08	5.05032335821646E-06	protein_coding
ENSG00000171444	MCC	MCC regulator of WNT signaling pathway [Source:HGNC Symbol;Acc:HGNC:6935]	7.6	21.4	14.5	7.1	7.7	7.4	1.40638171732145	0.0000214561038723207	0.0000895287080029815	0.742317493366831	0.00868563820343096	0.0188471172780739	-0.664064223954622	0.0388532815858109	0.116387034565116	-0.0802628470051151	0.76221082073468	0.817850339137239	-1.48664456432657	0.000112867456894566	0.000719051974203406	-0.822580340371946	0.0135267344227274	0.0567203757471679	-0.711590081681755	0.0289001025936965	0.123447631168082	-0.759140408668536	0.0208883424957805	0.0698683512234744	0.110990258690191	0.716171134660751	1	0.0634399317034091	0.835198152287231	0.913070921185412	-0.0475503269867814	0.875837791960983	0.956645444935976	protein_coding
ENSG00000185633	NDUFA4L2	NDUFA4 mitochondrial complex associated like 2 [Source:HGNC Symbol;Acc:HGNC:29836]	7.6	22.8	2.2	0.6	0.7	0.5	1.40686400763757	0.00306070272724713	0.00714325958384222	-2.08601006775821	0.000487856744298349	0.00152016876056273	-3.49287407539579	5.48813179067733E-06	0.0000927247679451012	-3.77424661503785	3.44726183946886E-06	0.0000186168258792158	-5.18111062267543	1.33114870055117E-07	2.60573163912976E-06	-1.68823654727964	0.0132303709720234	0.0558193769882493	-1.36243000128175	0.0330087507030132	0.135917880262287	-2.00406423143436	0.00476507582213643	0.0212483483089145	0.325806545997889	0.628027252427414	1	-0.315827684154725	0.655915767780349	0.800717406511171	-0.641634230152614	0.350940884461626	0.627070743823631	protein_coding
ENSG00000277363	SRCIN1	SRC kinase signaling inhibitor 1 [Source:HGNC Symbol;Acc:HGNC:29506]	7.6	19.8	15.2	3.6	3.6	2.8	1.25214902463523	1.56522771210459E-08	1.7216440052394E-07	0.763817991260791	0.0000182347511305533	0.0000847965749295127	-0.488331033374436	0.00609696398367871	0.0279506126033743	-1.08550301081408	5.52554797725686E-07	3.80716336388446E-06	-2.33765203544931	2.5590452545929E-11	3.36400022126119E-09	-1.84932100207487	1.00129079723484E-09	1.39567852590432E-07	-1.876769090308	7.7880569774987E-10	1.19779434291742E-07	-2.23787484457546	5.32830467057728E-11	7.23977800156E-09	-0.0274480882331251	0.867081619124757	1	-0.388553842500585	0.0276947478927966	0.0927883088849208	-0.361105754267459	0.0387507139854124	0.156288424652066	protein_coding
ENSG00000122691	TWIST1	twist family bHLH transcription factor 1 [Source:HGNC Symbol;Acc:HGNC:12428]	7.5	23.9	18	2.7	2	1.2	1.5374837951728	0.0000335570225005003	0.000133116657706229	1.0232356534127	0.00209802128126597	0.00543114090566595	-0.514248141760101	0.143011253689119	0.300617389612502	-1.42270463146131	0.000405283822096298	0.00120726494463431	-2.96018842663411	0.000000227653474981	4.03610640018398E-06	-2.44594028487401	2.70255729410513E-06	0.0000600242429785521	-2.95651202098088	2.75419902431442E-07	0.0000107566773005169	-3.62452612724539	2.69199663975704E-08	8.7826597147504E-07	-0.510571736106871	0.19658143445674	1	-1.17858584237138	0.00809643323260007	0.0369504896881077	-0.668014106264505	0.113311439482431	0.323994261650496	protein_coding
ENSG00000124194	GDAP1L1	ganglioside induced differentiation associated protein 1 like 1 [Source:HGNC Symbol;Acc:HGNC:4213]	7.5	52	38.2	14.3	14	6.6	2.61926558456146	1.04426116200535E-07	8.69168834589765E-07	2.07326755603397	2.80406795332026E-06	0.0000164450398031321	-0.54599802852749	0.15771772303692	0.321378432738999	0.917674264667149	0.0101671167263793	0.0207964801873693	-1.70159131989431	0.000290505524549642	0.00158464996863993	-1.15559329136682	0.00661526986909576	0.0332077921494596	-1.22340085153923	0.00445980891158385	0.0297191599442992	-2.31469840035132	0.0000130946944162535	0.000148061618193288	-0.0678075601724067	0.858953571819657	1	-1.1591051089845	0.0074046549697321	0.0345581507552452	-1.09129754881209	0.0107302758575314	0.0627025046405583	protein_coding
ENSG00000125864	BFSP1	beaded filament structural protein 1 [Source:HGNC Symbol;Acc:HGNC:1040]	7.5	42.6	4.1	5.7	8.2	7.7	2.35248900083969	4.11642707849573E-09	5.55580212288794E-08	-1.1400240808786	0.00031062622609042	0.00101917927143994	-3.49251308171829	6.96698892256462E-10	7.11798464123131E-08	-0.421327547728949	0.105754179400993	0.161017307772977	-2.77381654856864	1.58182928636022E-08	4.59184878476811E-07	0.718696533149652	0.0219340751206147	0.0812862848098141	1.21747039504825	0.000455386095672651	0.00471996011598147	1.13767454635719	0.000851261206550458	0.0050610447215579	0.498773861898598	0.092440822903409	0.942530095250487	0.41897801320754	0.153123290761512	0.323260280496526	-0.0797958486910575	0.777346898304561	0.919285747254711	protein_coding
ENSG00000198400	NTRK1	neurotrophic receptor tyrosine kinase 1 [Source:HGNC Symbol;Acc:HGNC:8031]	7.4	101.7	25.5	8.7	12.7	5.2	3.66967772883141	6.90852337443457E-15	1.83121171215135E-12	1.57054337798357	1.08840407943444E-08	1.47885761011559E-07	-2.09913435084784	2.67726083868419E-09	2.04191653305116E-07	0.255686272703199	0.147392336801052	0.213566331547291	-3.41399145612821	2.11763131823229E-12	5.82824451557291E-10	-1.31485710528037	0.0000024788328548586	0.0000560562915107814	-0.793951405693292	0.000636193425787206	0.00624187591113673	-2.06687272452129	4.81857576347951E-09	2.31191547536203E-07	0.520905699587077	0.0155027302235252	0.42143869253916	-0.75201561924092	0.00132475927731163	0.00910337594395785	-1.272921318828	4.51456365607001E-06	0.000181582039191532	protein_coding
ENSG00000114757	PEX5L	peroxisomal biogenesis factor 5 like [Source:HGNC Symbol;Acc:HGNC:30024]	7.1	21.5	12.7	5.6	5.7	2.3	1.5093855464264	6.55774483122079E-07	4.20262291621122E-06	0.64423330588716	0.00622920595042769	0.0141024966413421	-0.865152240539242	0.00241081682836608	0.0134045726608842	-0.316987924479602	0.161959829484611	0.230989545994238	-1.826373470906	8.99470665775444E-07	0.0000128363117342658	-0.961221230366762	0.0010999718758643	0.00811009815816226	-0.951373119385362	0.00118713491868453	0.0104041194991946	-2.27475140618439	5.58508969903443E-08	1.62531179208606E-06	0.00984811098139967	0.968804390925286	1	-1.31353017581763	0.0000637083705843453	0.000845037443788581	-1.32337828679903	0.0000578676864275394	0.00128701873706587	protein_coding
ENSG00000118473	SGIP1	SH3 domain GRB2 like endophilin interacting protein 1 [Source:HGNC Symbol;Acc:HGNC:25412]	7.1	21.8	19.3	9.3	8.4	5	1.4981783957141	2.56996834887859E-07	1.87517230293402E-06	1.21900737206618	4.63158532640941E-06	0.0000254461784378912	-0.279171023647917	0.234698366359652	0.422399586561578	0.405281567388054	0.0526778303843744	0.0879723031899349	-1.09289682832605	0.000151480924597652	0.000921133911176921	-0.81372580467813	0.0022257991086251	0.0142417672288719	-0.996038393226708	0.000382469353510758	0.00405252095472834	-1.71434854315997	7.51439156275099E-07	0.0000135451724836255	-0.182312588548578	0.435825198120439	1	-0.900622738481837	0.0010258278875597	0.00750849120735374	-0.718310149933259	0.00588684031585585	0.0405774625352213	protein_coding
ENSG00000154122	ANKH	ANKH inorganic pyrophosphate transport regulator [Source:HGNC Symbol;Acc:HGNC:15492]	7.1	29.8	27.2	11.1	13.6	12.9	1.95686085935462	4.63404999277864E-14	7.13599565078456E-12	1.72322451602406	4.53387709279769E-13	4.72956507828683E-11	-0.233636343330553	0.0605304318570491	0.16139784839984	0.668169413368348	2.42847428020418E-06	0.0000136387636806604	-1.28869144598627	1.7837743586548E-09	8.35995582756217E-08	-1.05505510265571	3.87817774148067E-08	2.06703624311917E-06	-0.78592792536953	2.45267142037914E-06	0.0000626496748753719	-0.851724047851315	8.29726679601217E-07	0.0000147073480676591	0.269127177286184	0.0340424885820705	0.619952833189181	0.203331054804399	0.100454381971593	0.240056051487128	-0.0657961224817848	0.581906108328883	0.810181120164179	protein_coding
ENSG00000228835	AC012123.1	novel transcript. antisense to KLHL14	7.1	15.8	10.2	4.6	6.5	7.3	1.04680332974264	0.000255827700212075	0.000799165008641624	0.306716743304845	0.214827494578986	0.293543306191296	-0.740086586437798	0.0148873405955239	0.0562283134989548	-0.628503512782194	0.0229662693452006	0.0427566619507828	-1.67530684252484	0.000013761812636256	0.000122193711430875	-0.935220256087039	0.0040180240782464	0.022590288593027	-0.435817149309871	0.135704927209857	0.348730605221896	-0.262271570643081	0.357978335120796	0.558001706407804	0.499403106777168	0.0974639456382839	0.955502741608157	0.672948685443958	0.0296264892427585	0.097403559285515	0.17354557866679	0.543670356036404	0.78403549649952	lncRNA
ENSG00000164076	CAMKV	CaM kinase like vesicle associated [Source:HGNC Symbol;Acc:HGNC:28788]	7	35.7	19.5	4.3	5.6	4.9	2.21422011520908	2.37824226870089E-08	2.46656826444033E-07	1.2446097750616	0.0000647509993166483	0.000258317026388079	-0.969610340147487	0.00331955774367146	0.0172918586203041	-0.729130123918151	0.0132231629462397	0.0262756939508111	-2.94335023912724	1.66973141759307E-08	4.76153215009918E-07	-1.97373989897975	3.48128112369246E-06	0.0000745547476675276	-1.60923055225734	0.0000350162590764856	0.000555076365693819	-1.77613179710632	0.0000116230050045129	0.000133854962904536	0.364509346722411	0.23920911255381	1	0.197608101873432	0.518934173652452	0.702126373612237	-0.166901244848979	0.581425362317507	0.809948021307122	protein_coding
ENSG00000196132	MYT1	myelin transcription factor 1 [Source:HGNC Symbol;Acc:HGNC:7622]	7	68.7	39.4	10.2	10.9	3.1	3.17844593582829	6.83145797815731E-12	3.13800693320527E-10	2.27618800767839	1.59205373265387E-09	3.00723327141126E-08	-0.902257928149899	0.00184007091392828	0.0108386545017509	0.527845789704009	0.0240307950021335	0.0444824183617054	-2.65060014612428	6.18958861614506E-09	2.18992250184791E-07	-1.74834221797438	1.83412440954764E-06	0.0000442626232507101	-1.65215977359949	3.68023403651034E-06	0.000087637266769272	-3.43595848224419	1.93143976888422E-10	1.90423473311518E-08	0.0961824443748961	0.70566478847337	1	-1.68761626426981	4.01895450601703E-06	0.0000943141878197232	-1.7837987086447	1.94744135244903E-06	0.0000962941260787409	protein_coding
ENSG00000095637	SORBS1	sorbin and SH3 domain containing 1 [Source:HGNC Symbol;Acc:HGNC:14565]	6.9	17	17.7	4	4.4	5.5	1.21653924135392	0.000125438491489338	0.000425916625134629	1.16997732331864	0.000190479706106281	0.00066176759089653	-0.0465619180352786	0.878041543980953	0.940548886501599	-0.750921403373723	0.0128179981950766	0.0255490893511086	-1.96746064472764	5.56975236576439E-06	0.0000574345191339569	-1.92089872669236	7.42911727583636E-06	0.000140492862260817	-1.80967169929762	0.0000145944866099223	0.000275353855304356	-1.48772976237159	0.000122088731908602	0.000987520113171678	0.111227027394739	0.720608534878445	1	0.433168964320769	0.173319687976597	0.351619326837339	0.321941936926031	0.304477421314862	0.582339179706647	protein_coding
ENSG00000137449	CPEB2	cytoplasmic polyadenylation element binding protein 2 [Source:HGNC Symbol;Acc:HGNC:21745]	6.8	17.4	17	5.2	5.6	7.5	1.25039723950246	4.45713738164444E-06	0.0000226984108106485	1.12293543503766	0.0000177772358197349	0.0000830271883215753	-0.127461804464798	0.589324616575069	0.758540815586873	-0.36208921851392	0.0983719736453266	0.151310544318045	-1.61248645801638	2.32058273530725E-06	0.0000278599146414039	-1.48502465355158	6.55908456957182E-06	0.000127935521227177	-1.4083244175391	0.0000121196477057023	0.000238978760675	-0.97312516024832	0.000591856439618094	0.00373963531542984	0.0767002360124766	0.750022966835805	1	0.511899493303258	0.0439590971507179	0.13128456627816	0.435199257290781	0.0812600101563555	0.261211352727259	protein_coding
ENSG00000196482	ESRRG	estrogen related receptor gamma [Source:HGNC Symbol;Acc:HGNC:3474]	6.8	24.2	12.3	4.1	4.3	1.9	1.75499659529047	5.69810207875698E-06	0.0000281320954233348	0.668447150605124	0.0306479268634706	0.0559495740769224	-1.08654944468535	0.00472904569901781	0.022784249078492	-0.680429037212029	0.0375669231870281	0.0656460662993592	-2.4354256325025	1.75641625418493E-06	0.0000221007738629697	-1.34887618781715	0.000974667305668586	0.00739183661602034	-1.29124788196649	0.00138136574013322	0.0117988920508263	-2.51299253769038	1.42996685908289E-06	0.0000231881580564709	0.0576283058506626	0.868128397884442	1	-1.16411634987322	0.003788148108458	0.0205607810559441	-1.22174465572388	0.00260292590210224	0.0225787064973664	protein_coding
ENSG00000205363	INSYN1	inhibitory synaptic factor 1 [Source:HGNC Symbol;Acc:HGNC:33753]	6.8	27.9	10	5.7	7	6.6	1.90856934268392	4.21728274933885E-14	6.68522007588822E-12	0.329738232163523	0.00341840218618565	0.008364428714957	-1.57883111052039	4.07044315736578E-11	8.33101207739839E-09	-0.22834221454112	0.0363334171880964	0.0637589562094997	-2.13691155722504	3.14109466332041E-13	1.69294532037426E-10	-0.558080446704644	0.00012349613696895	0.00139053554223604	-0.301816423930451	0.0168002386521888	0.0820426030707464	-0.372364469033514	0.00443085381190083	0.0200398532264684	0.256264022774193	0.0395195118195812	0.667005205230489	0.18571597767113	0.125681870280768	0.281344338996226	-0.0705480451030635	0.547978539798289	0.787561085348029	protein_coding
ENSG00000134121	CHL1	cell adhesion molecule L1 like [Source:HGNC Symbol;Acc:HGNC:1939]	6.7	17.6	24.3	4.1	6.6	11.7	1.296902729093	0.000422839287247794	0.0012421672302888	1.66342006631417	0.000027530058806972	0.000122491337603173	0.366517337221169	0.321703173654292	0.519881854701707	-0.677443916426574	0.052344530234958	0.0874608566052533	-1.97434664551957	0.0000501322925258258	0.000360261794600034	-2.34086398274074	7.35755382246174E-06	0.000139465753523311	-1.68777571669317	0.000231609711681215	0.00266351168433397	-0.852628102523472	0.029919352688117	0.0928355428159977	0.653088266047573	0.0922456465208145	0.94221090246055	1.48823588021727	0.000797170400869753	0.00611453899984015	0.835147614169699	0.0339848819382016	0.142690614401138	protein_coding
ENSG00000143340	FAM163A	family with sequence similarity 163 member A [Source:HGNC Symbol;Acc:HGNC:28274]	6.7	18.1	12.6	7.5	7.4	5.7	1.32227190845208	0.00003592166514815	0.000141249368623647	0.694204108686963	0.0119958910087785	0.0249372025869041	-0.628067799765116	0.0444512953464168	0.12843691823735	0.142573511800068	0.584155340538011	0.666563705092385	-1.17969839665201	0.000830258727379418	0.0038575341322635	-0.551630596886895	0.0771089005049865	0.197023187961626	-0.55376805740817	0.0756250337689431	0.237341065801638	-0.919131706793639	0.00609556562262254	0.0258211162043971	-0.00213746052127522	0.994308302173161	1	-0.367501109906744	0.232584346816597	0.426893067034833	-0.365363649385469	0.234470886887208	0.503748406304431	protein_coding
ENSG00000277531	PNMA8C	PNMA family member 8C [Source:HGNC Symbol;Acc:HGNC:53427]	6.7	32.8	21.6	8.3	11.2	14.3	2.19204209449025	8.56227507398568E-13	6.29288298505793E-11	1.4865265461807	7.24314033376708E-10	1.56989726617533E-08	-0.70551554830954	0.000214523648197762	0.00186485638048904	0.34313403013666	0.0201297715675744	0.0380530286187823	-1.84890806435359	5.82997740413509E-10	3.55716621311171E-08	-1.14339251604405	7.49782875845068E-07	0.0000208661606188277	-0.7358504285985	0.000150303440133538	0.00185799413113087	-0.38042295123437	0.0236399372619052	0.0769806361992607	0.407542087445545	0.0176135518365351	0.445220316815134	0.762969564809675	0.000111789862486121	0.00129758096664615	0.35542747736413	0.033815107403494	0.14227334676219	protein_coding
ENSG00000138162	TACC2	transforming acidic coiled-coil containing protein 2 [Source:HGNC Symbol;Acc:HGNC:11523]	6.6	19.2	11.2	4.8	5.2	4.6	1.41921255840104	6.46502810998657E-12	3.02118611301655E-10	0.530704793241203	0.0000258990947238302	0.00011596855790352	-0.888507765159841	2.46781128282296E-07	7.44321577179579E-06	-0.454517046758773	0.000229620158951343	0.000734030911444102	-1.87372960515982	2.12670187654649E-12	5.82824451557291E-10	-0.985221839999976	6.02810367464166E-08	2.93579543118316E-06	-0.884367130546624	2.84581546309735E-07	0.0000109818592417234	-1.05143796458513	2.25637303019885E-08	7.64848962794238E-07	0.100854709453352	0.38516315233653	1	-0.0662161245851538	0.566653965301785	0.739426032197931	-0.167070834038505	0.157251514155169	0.396105270661306	protein_coding
ENSG00000105464	GRIN2D	glutamate ionotropic receptor NMDA type subunit 2D [Source:HGNC Symbol;Acc:HGNC:4588]	6.4	14.7	3.6	1.8	2.1	2.2	1.08255822900594	5.22365363818702E-07	3.45303580032076E-06	-1.02602630861337	3.91488454262842E-06	0.0000219714571918635	-2.10858453761931	5.30688146292261E-10	5.91772181889626E-08	-1.83236362085755	1.76093179853028E-09	3.21723234468204E-08	-2.91492184986348	4.62710471636067E-12	1.03195860394706E-09	-0.806337312244174	0.000318225917435493	0.0029949911868536	-0.628168214280095	0.00263924276987904	0.0196744658119752	-0.506406586734533	0.0114357030062024	0.0431413630208321	0.17816909796408	0.347936913498675	1	0.299930725509642	0.120968512221714	0.273936577018242	0.121761627545562	0.513534851322772	0.764158384965756	protein_coding
ENSG00000178403	NEUROG2	neurogenin 2 [Source:HGNC Symbol;Acc:HGNC:13805]	6.4	45.8	14.3	10	9	7	2.73584887337532	1.02987614176732E-12	7.33571248292323E-11	0.94931479717637	0.0000181848594098625	0.0000846132350498035	-1.78653407619895	3.14444806756124E-08	1.47058738680266E-06	0.701290484297615	0.000556645388099397	0.00160149453383971	-2.03455838907771	5.04729444377755E-09	1.86323524797807E-07	-0.248024312878756	0.220958547846925	0.397728827707461	-0.444506709384786	0.0354931114447349	0.142971629035854	-0.806955566231526	0.000669041229642417	0.00414313582615405	-0.196482396506031	0.331522853105846	1	-0.558931253352771	0.011270245468817	0.0472707130960578	-0.36244885684674	0.0838812739822172	0.26716474668629	protein_coding
ENSG00000265203	RBP3	retinol binding protein 3 [Source:HGNC Symbol;Acc:HGNC:9921]	6.4	21.4	2.6	1	2	0.6	1.63356407207133	0.000733238355348051	0.00201795501319779	-1.53037693607538	0.00395161005585091	0.00949243544689546	-3.16394100814672	0.0000112615038791433	0.000167052528643916	-2.64171751451163	0.0000580012463701649	0.000220094275963027	-4.27528158658296	5.32591095811924E-07	8.24853010362357E-06	-1.11134057843625	0.0554165279679966	0.156982974248981	-0.114099571053479	0.827932914698953	0.91634248050978	-1.75321643837046	0.00597279653032554	0.0254008803521393	0.997241007382767	0.0837945988570292	0.90870212536506	-0.641875859934218	0.28805655241513	0.490027604007209	-1.63911686731699	0.00949946695359246	0.0572908918957988	protein_coding
ENSG00000159167	STC1	stanniocalcin 1 [Source:HGNC Symbol;Acc:HGNC:11373]	6.2	13.8	7.5	3.2	2.4	3.1	1.0251752277499	0.0000455803179699157	0.000173993485956229	0.0594199145927871	0.770455678326654	0.821572107291676	-0.965755313157116	0.000556016747649036	0.00412964391030651	-0.952070938285172	0.000284276355172325	0.000885126976079591	-1.97724616603508	1.44156140591456E-07	2.76380756320433E-06	-1.01149085287796	0.000456936975172397	0.00402408167296431	-1.43583627245481	0.0000110630774973906	0.000224159022625699	-1.05580075436439	0.000294759451706867	0.0020875889507877	-0.42434541957685	0.0968081990491626	0.954688473364932	-0.0443099014864318	0.855618801518583	0.924333560616955	0.380035518090418	0.133051884350619	0.357539624075978	protein_coding
ENSG00000168993	CPLX1	complexin 1 [Source:HGNC Symbol;Acc:HGNC:2309]	6.1	103.9	47.8	6.1	10.8	9.8	3.94442073494991	7.95595473026501E-14	1.08431370636644E-11	2.72235372173391	3.79519343047089E-11	1.50403143571774E-09	-1.22206701321599	0.000052106822085952	0.000597796924543214	0.0218591820209673	0.920163310418159	0.942368923622448	-3.92256155292894	9.61317972275444E-12	1.67134949394857E-09	-2.70049453971294	2.29270703065013E-09	2.55660551576427E-07	-1.93080087179036	2.14479247851991E-07	8.75736100636072E-06	-2.06456893040062	8.70928986770352E-08	2.33533180548753E-06	0.769693667922587	0.00548915060048324	0.221885190148034	0.63592560931233	0.0180472217868354	0.0675475761739215	-0.133768058610257	0.583658517062319	0.811482161929123	protein_coding
ENSG00000099994	SUSD2	sushi domain containing 2 [Source:HGNC Symbol;Acc:HGNC:30667]	6	32.6	9.5	4.5	4.9	3.6	2.33099676474548	4.40733282013515E-10	8.50383823016291E-09	0.441817397869905	0.0433790044192042	0.075554510784905	-1.88917936687558	2.97723701663419E-07	0.000008768478200721	-0.399101157344156	0.0769600214201217	0.122440872413849	-2.73009792208964	1.92565450323304E-09	8.82037044271249E-08	-0.840918555214061	0.00260531144986505	0.0161152566307834	-0.741525575092986	0.00627396504899657	0.0389419350776298	-1.15767543802334	0.000148829448751375	0.00116782127328015	0.0993929801210748	0.686871635913048	1	-0.31675688280928	0.211182524857546	0.400587780903528	-0.416149862930354	0.104408051744454	0.306494878114757	protein_coding
ENSG00000147251	DOCK11	dedicator of cytokinesis 11 [Source:HGNC Symbol;Acc:HGNC:23483]	5.9	18.3	21.4	8.3	9.9	6.4	1.52988679385405	0.0000880438454789298	0.000311369408912689	1.65036614966048	0.0000365494275273205	0.000157575859849244	0.120479355806429	0.744360263744079	0.86323721431795	0.489982604433461	0.13760895707135	0.201667654027613	-1.03990418942059	0.0113823807650604	0.0340817989981966	-1.16038354522702	0.00564710353966749	0.0294827307500432	-0.91759138702431	0.0223734489166833	0.101903181840522	-1.54221381953866	0.000616207913255564	0.00386630413249097	0.242792158202709	0.517793304400691	1	-0.381830274311646	0.315640826589142	0.520934625407762	-0.624622432514355	0.108158217343613	0.313959980776971	protein_coding
ENSG00000183570	PCBP3	poly(rC) binding protein 3 [Source:HGNC Symbol;Acc:HGNC:8651]	5.9	39.7	18.4	9.1	9.9	5.8	2.59658666782228	2.18730633223419E-10	4.85137943565084E-09	1.38158317847462	3.33714961397223E-06	0.0000191545516891434	-1.21500348934766	0.00013260475669314	0.00128158177583465	0.610525181101356	0.0110735603728699	0.0224118660244002	-1.98606148672092	3.86444744685177E-07	6.29247238349912E-06	-0.771057997373265	0.00680886065758598	0.0339059032868826	-0.675352273982158	0.0151799067150793	0.0758845372640647	-1.43118905433908	0.0000255248118173972	0.000260449193995062	0.0957057233911071	0.709409333629925	1	-0.660131056965815	0.0184645368070377	0.0685540977343268	-0.755836780356922	0.00819439233242656	0.0514744093329468	protein_coding
ENSG00000132359	RAP1GAP2	RAP1 GTPase activating protein 2 [Source:HGNC Symbol;Acc:HGNC:29176]	5.7	17.9	12.7	5.2	6.3	2.2	1.55287283542349	0.000180558564610575	0.000589788167916845	0.960907471166985	0.0103704160295812	0.0219738823942952	-0.591965364256505	0.153707585355171	0.31539314055936	-0.121484244426033	0.733775813875214	0.794669868355548	-1.67435707984952	0.000662775800614739	0.00318751395602014	-1.08239171559302	0.01533800792396	0.0625789175176658	-0.807898041348523	0.0592485198733293	0.202897012744663	-2.31919821959241	0.0000311452297063244	0.000306318259806301	0.274493674244495	0.504915990902426	1	-1.23680650399939	0.00802023318697054	0.036715501245789	-1.51130017824389	0.00187522523388932	0.0178146397219486	protein_coding
ENSG00000167281	RBFOX3	RNA binding fox-1 homolog 3 [Source:HGNC Symbol;Acc:HGNC:27097]	5.7	31.1	8.6	4.7	4.3	1.5	2.26318488014715	2.34746264875025E-06	0.0000130343830932839	0.313512592987597	0.381193501586148	0.471143651163072	-1.94967228715955	0.000179821098237642	0.00162795483617269	-0.283214291372763	0.441494989616684	0.532447617954988	-2.54639917151991	0.0000114500318988509	0.000104360521855987	-0.59672688436036	0.163102058335942	0.326544396221421	-0.778104023233159	0.0744696250408019	0.23467148066356	-2.34649625082621	0.0000385654970723687	0.000368973681753331	-0.181377138872799	0.665185349475722	1	-1.74976936646585	0.000727920584902249	0.00568861669274261	-1.56839222759305	0.0018114118628129	0.0173717191042833	protein_coding
ENSG00000270681	AC095055.1	novel transcript. antisense to SH3D19	5.7	14.5	3.4	6.3	3.7	4.3	1.22492631907475	0.000173346154900381	0.000568526161984637	-0.952719422374426	0.0046125191430405	0.0108479741125559	-2.17764574144918	2.98962884209998E-06	0.0000558190632193008	0.185915476843752	0.508652735539102	0.597096419408432	-1.039010842231	0.00384741836377503	0.0139325660747768	1.13863489921818	0.00284427579955523	0.0172631739500783	0.31750129056424	0.357373529380136	0.605382147359604	0.538796230411509	0.123660757519685	0.269470456649029	-0.821133608653938	0.0215977741433255	0.495151235570186	-0.599838668806669	0.0803632004656975	0.20318883320248	0.221294939847269	0.51148692937893	0.762386886246579	lncRNA
ENSG00000172318	B3GALT1	beta-1.3-galactosyltransferase 1 [Source:HGNC Symbol;Acc:HGNC:916]	5.6	25.7	30.4	8.4	11.2	22.5	2.10322396156454	2.13321109058181E-10	4.77727010022401E-09	2.23865085779843	7.42681332215621E-11	2.52277614718369E-09	0.13542689623389	0.508664415437375	0.696252020567796	0.639985630067195	0.00178797405550564	0.00448769830851764	-1.46323833149735	1.16314758521392E-06	0.0000158174375990949	-1.59866522773124	3.49542202268938E-07	0.0000114176724615888	-1.21754372328377	0.0000112528867014425	0.000227247759598573	-0.210825127249391	0.307904279455979	0.506666425251753	0.381121504447462	0.0785822738972437	0.883090160236397	1.38784010048185	2.33786891491125E-06	0.0000603849879955272	1.00671859603438	0.0000998022456053663	0.00193026615932197	protein_coding
ENSG00000186868	MAPT	microtubule associated protein tau [Source:HGNC Symbol;Acc:HGNC:6893]	5.6	66.4	42.1	7.4	8.1	3.7	3.43914869979186	4.541902278813E-15	1.43996113619858E-12	2.68100599878256	3.06869287557712E-13	3.63754268123353E-11	-0.758142701009299	0.000413132463031657	0.00325630495721033	0.401862016610799	0.0164337198964005	0.0317805067581508	-3.03728668318106	2.90651725222122E-12	7.23007345402537E-10	-2.27914398217176	2.31273596020113E-10	5.40020856204199E-08	-2.16363070234631	5.00879701642126E-10	8.67832750779525E-08	-3.27855679071616	9.8765365011212E-13	4.69687407901849E-10	0.115513279825456	0.523683037139234	1	-0.999412808544396	0.0000268329670861251	0.000429566579025303	-1.11492608836985	7.05045698818682E-06	0.00025675414198647	protein_coding
ENSG00000088808	PPP1R13B	protein phosphatase 1 regulatory subunit 13B [Source:HGNC Symbol;Acc:HGNC:14950]	5.4	14.8	13.4	6.3	8.2	13.4	1.32497748949705	5.46395910474632E-08	5.0111602248805E-07	1.07991159360414	0.0000011221906507986	7.47618485074685E-06	-0.245065895892914	0.190044834467685	0.366380699714797	0.187192243711344	0.249007794228347	0.33173000122585	-1.13778524578571	6.54636267948319E-06	0.0000654866363731241	-0.892719349892796	0.000109955837477464	0.00126001129424034	-0.512776513634037	0.0108646650206562	0.0591284983907744	0.219288504938908	0.238809814550586	0.429369052759749	0.379942836258759	0.0510470356042821	0.757924259582771	1.1120078548317	8.71838415505231E-06	0.000176209441753801	0.732065018572944	0.000742126155157262	0.00900012019678636	protein_coding
ENSG00000111913	RIPOR2	RHO family interacting cell polarization regulator 2 [Source:HGNC Symbol;Acc:HGNC:13872]	5.4	26.7	18.8	8.5	7.4	3.2	2.1898987285921	1.69774079335164E-13	1.83254481711718E-11	1.5836330579967	5.10737091351861E-11	1.89406147478629E-09	-0.606265670595408	0.000396183499288519	0.00313706709108524	0.666316690962848	0.0000275250778454441	0.000114438926120593	-1.52358203762926	2.56284598545382E-09	1.10815024491386E-07	-0.917316367033849	3.86777759545651E-06	0.0000817491450208318	-1.1313610462576	2.23029883541507E-07	9.06072911302167E-06	-2.35255701918038	3.18864402309175E-12	1.01092520018374E-09	-0.214044679223751	0.14870964314102	1	-1.43524065214653	8.48679365809277E-09	6.62912882404358E-07	-1.22119597292278	9.52080300474553E-08	9.10898602270594E-06	protein_coding
ENSG00000197177	ADGRA1	adhesion G protein-coupled receptor A1 [Source:HGNC Symbol;Acc:HGNC:13838]	5.4	25.3	9	4.1	4.6	1.7	2.10387840241867	3.10389898091976E-10	6.49248934314252E-09	0.518401977094897	0.00950352874505578	0.0203796493738471	-1.58547642532377	5.52878367313871E-07	0.000014342479041753	-0.391011714872463	0.0511965359151249	0.0858338729435079	-2.49489011729113	9.72017256828162E-10	5.34576429444032E-08	-0.90941369196736	0.000442358606182982	0.00392132472772623	-0.775559139096025	0.00173808522664888	0.0141863200553688	-2.21115578333356	8.5403455051053E-09	3.6339170124223E-07	0.133854552871335	0.538503559857976	1	-1.30174209136621	0.0000133858833100452	0.00024883753973346	-1.43559664423754	3.79451036579599E-06	0.000159357685453848	protein_coding
ENSG00000182379	NXPH4	neurexophilin 4 [Source:HGNC Symbol;Acc:HGNC:8078]	5.3	21.5	6.4	1.9	4	0.6	1.87571871845554	1.44171075517423E-07	1.13934609972689E-06	0.0413395329059386	0.86678456589958	0.900015389547285	-1.8343791855496	3.63521159043332E-06	0.0000653085957841293	-1.40686911649876	0.0000562470912755803	0.000214040766965135	-3.28258783495429	2.36341862792588E-09	1.04125656116985E-07	-1.44820864940469	0.000117177535820781	0.00133144313189474	-0.472252251930754	0.112998406055941	0.309584734144042	-3.09345801548866	2.01811360564142E-08	6.98734023332252E-07	0.97595639747394	0.00425190394036041	0.191870204584557	-1.64524936608396	0.000126560677997408	0.00143002068661083	-2.6212057635579	2.47578056407633E-07	0.0000185328221946991	protein_coding
ENSG00000276410	HIST1H2BB	histone cluster 1 H2B family member b [Source:HGNC Symbol;Acc:HGNC:4751]	5.3	31	9.8	7.6	14.9	23.6	2.40561029704367	4.16827918327822E-07	2.84015617844187E-06	0.651736968784632	0.0728298794089302	0.118089282005916	-1.75387332825904	0.000183854524053158	0.00165982345025991	0.547427152599564	0.135779830759481	0.199366516849805	-1.85818314444411	0.000119796739841877	0.00075516315263287	-0.104309816185068	0.794190351805452	0.87833541712328	0.826254782366396	0.0425378689371149	0.162139274597881	1.48612295831021	0.000908223344764526	0.0053575568265223	0.930564598551464	0.0264911998605419	0.553552169951724	1.59043277449527	0.000572811862818368	0.00471578157327403	0.659868175943809	0.086279254064791	0.271463175515393	protein_coding
ENSG00000116675	DNAJC6	DnaJ heat shock protein family (Hsp40) member C6 [Source:HGNC Symbol;Acc:HGNC:15469]	5.2	22.3	23	8.6	8.8	5.9	1.99710172343347	2.84008947157605E-08	2.87368001664038E-07	1.94089266497156	4.39468543568028E-08	4.71830470182699E-07	-0.0562090584619112	0.831219364403021	0.915280979503708	0.745674527606948	0.00370307515273121	0.00851343980442358	-1.25142719582652	0.000161904551932151	0.000976439649455783	-1.19521813736461	0.000256582806780727	0.00251283307258484	-1.18225547682764	0.000282316772481415	0.00312656157140548	-1.75369035083766	3.58833647620738E-06	0.0000492946580151207	0.0129626605369708	0.961282826866181	1	-0.55847221347305	0.0492772006086942	0.142533641617527	-0.57143487401002	0.0445341406847506	0.172637861599552	protein_coding
ENSG00000129173	E2F8	E2F transcription factor 8 [Source:HGNC Symbol;Acc:HGNC:24727]	5.2	20.7	7.8	6.8	7	7.3	1.89173154951516	2.45758090238376E-08	2.54070496231733E-07	0.370586890688645	0.0994733062183989	0.153809303647824	-1.52114465882652	8.67425873276758E-06	0.000134218194356146	0.413099320103131	0.0692477249973176	0.111736192911382	-1.47863222941203	0.0000125574678349675	0.000113052170057678	0.042512429414486	0.866259919553013	0.924045863207376	0.066499121729025	0.79184204140384	0.897280395785177	0.136538862462128	0.588791277520327	0.754867608680182	0.023986692314539	0.924284530362697	1	0.0940264330476422	0.709786303434177	0.836610293712002	0.0700397407331032	0.780917003476662	0.920779335609579	protein_coding
ENSG00000152256	PDK1	pyruvate dehydrogenase kinase 1 [Source:HGNC Symbol;Acc:HGNC:8809]	5.2	16.4	3.8	3.5	3.7	2.6	1.54740695548345	2.35130585678918E-07	1.73837514396087E-06	-0.663028704619732	0.00545397248853537	0.0125441367236314	-2.21043566010319	3.39881728918243E-08	1.55681237248699E-06	-0.560332285832288	0.015493447546073	0.0301823558280066	-2.10773924131574	6.722628550495E-08	1.47088201668408E-06	0.102696418787444	0.671000993931384	0.79771204471427	0.188972430991736	0.436246423170322	0.675962474004882	-0.325444745206987	0.189244678316283	0.365579116331658	0.0862760122042922	0.720747287282888	1	-0.428141163994431	0.0898735636247297	0.220826473091047	-0.514417176198723	0.0446914882529867	0.172963969534812	protein_coding
ENSG00000155816	FMN2	formin 2 [Source:HGNC Symbol;Acc:HGNC:14074]	5.2	17	15.6	5	5.8	4	1.59691461573177	5.81642753263074E-09	7.37614249216521E-08	1.37611647912129	6.04962854959668E-08	6.15972569385571E-07	-0.220798136610475	0.255696868906182	0.446909812273707	-0.0247395312502016	0.883305775017202	0.914351608545107	-1.62165414698197	1.08595462207354E-07	2.19506340947673E-06	-1.40085601037149	8.26808815918067E-07	0.0000226972355595573	-1.22529204124277	4.58885539564164E-06	0.000106147643622503	-1.7412132846617	4.04611134699465E-08	1.24138059942305E-06	0.175563969128721	0.370762659442433	1	-0.340357274290202	0.0934118705282839	0.227158450078481	-0.515921243418924	0.014868739159264	0.0791612260342904	protein_coding
ENSG00000168546	GFRA2	GDNF family receptor alpha 2 [Source:HGNC Symbol;Acc:HGNC:4244]	5.2	16.4	10.4	2	1.4	0.8	1.51913649176395	3.98984981153975E-09	5.42572595481802E-08	0.764960609396763	0.0000678375740012286	0.000269500180350335	-0.754175882367187	0.000429750152973337	0.00336200172684277	-1.3661538669703	1.59372816937205E-07	1.33035574447996E-06	-2.88529035873425	7.40655103860099E-12	1.40890027933105E-09	-2.13111447636706	8.53935146006409E-10	0.0000001237471883597	-2.67292061699722	2.92730770701001E-11	1.5268270424079E-08	-3.47962663673877	7.1399219357423E-13	3.72404508964572E-10	-0.541806140630163	0.0106481462383092	0.339585555280516	-1.34851216037171	1.92905134784323E-06	0.0000519847187387954	-0.806706019741551	0.000726894247986181	0.00885693526427171	protein_coding
ENSG00000077063	CTTNBP2	cortactin binding protein 2 [Source:HGNC Symbol;Acc:HGNC:15679]	5.1	16.4	14.6	6	5.5	5.6	1.59435020383109	1.35106420349352E-06	8.00489450578479E-06	1.32446544889398	0.00001577590813509	0.0000746286303792479	-0.269884754937113	0.332321633152108	0.53055053579735	0.252278491844535	0.301745084375814	0.389814339187643	-1.34207171198656	0.00012364904113229	0.000774615012037192	-1.07218695704944	0.00104993787954209	0.00781604308209762	-1.20682857918612	0.000358325729861503	0.00383719686589327	-1.16402902327635	0.000500535375202591	0.00325418435128697	-0.134641622136673	0.631403321616953	1	-0.091842066226901	0.742893314744248	0.859834732570829	0.0427995559097722	0.878324492805975	0.957891328815271	protein_coding
ENSG00000095383	TBC1D2	TBC1 domain family member 2 [Source:HGNC Symbol;Acc:HGNC:18026]	5.1	11.5	7.2	4	5	5.9	1.05755527930857	7.08809799009567E-08	6.21839492552155E-07	0.27672148017226	0.0425833395494002	0.0743633240278919	-0.780833799136309	0.0000430757915565628	0.000510250896467445	-0.340777556466649	0.0184211363045856	0.0351488497650277	-1.39833283577522	2.02793586049476E-08	5.65339567729998E-07	-0.617499036638909	0.00060021058296194	0.00504670042429101	-0.327968271479872	0.0397666028629868	0.154911097275913	-0.0773328766684762	0.606780790295727	0.766319092506746	0.289530765159037	0.0694086351207188	0.856386744890488	0.540166159970433	0.00194751089945328	0.0122844199110039	0.250635394811396	0.108259286622665	0.313981059264909	protein_coding
ENSG00000109991	P2RX3	purinergic receptor P2X 3 [Source:HGNC Symbol;Acc:HGNC:8534]	5.1	140.9	76	5.7	6	1.8	4.68428515820803	7.98029136357267E-14	1.08431370636644E-11	3.69234930192879	3.3732050816061E-12	2.2097755528012E-10	-0.991935856279242	0.00173650921950355	0.0103340513692135	0.163383964042861	0.514843859758176	0.602744940151325	-4.52090119416517	1.74750905640183E-11	2.52281017258582E-09	-3.52896533788592	5.46248798295083E-10	9.60032263003608E-08	-3.46667218911816	6.77232025837553E-10	1.07354555154582E-07	-5.2161884610581	3.8017837646095E-12	1.15983097528247E-09	0.0622931487677681	0.828659990642953	1	-1.68722312317218	0.0000258056772102097	0.000417312070035288	-1.74951627193995	0.0000162997499427141	0.000484468119161295	protein_coding
ENSG00000253230	LINC00599	long intergenic non-protein coding RNA 599 [Source:HGNC Symbol;Acc:HGNC:27231]	5.1	94.8	37.3	9.8	10.2	4.5	4.05649020136954	2.98170772482975E-09	4.23276841113013E-08	2.612984280991	1.50318235131293E-06	9.62191426697497E-06	-1.44350592037854	0.00483811044089945	0.0231716255091538	0.928116830543643	0.0270150737574129	0.0491622653442442	-3.1283733708259	3.72404113685518E-06	0.000041129795861893	-1.68486745044736	0.00170013156928995	0.0114730498096198	-1.65954869602097	0.00188750840057504	0.0150538485724207	-2.82870030047402	0.000013289818598318	0.000149617397601075	0.0253187544263835	0.955997773496603	1	-1.14383285002667	0.0237836150739805	0.0827716900841994	-1.16915160445305	0.0210674061106277	0.103028064486006	lncRNA
ENSG00000169856	ONECUT1	one cut homeobox 1 [Source:HGNC Symbol;Acc:HGNC:8138]	4.9	23.9	11.4	3	3.2	1.3	2.21171559213209	0.00109776904617282	0.00288286953184477	1.04578414616196	0.0886972947169053	0.139549144524437	-1.16593144597013	0.108606412545761	0.247157928846223	-0.701829844735426	0.280566457188582	0.366406513713124	-2.91354543686751	0.000949312592270981	0.00434275383025582	-1.74761399089739	0.0252082538384245	0.0903551887194605	-1.6465266908861	0.032736756056309	0.135203220606503	-2.95783949090663	0.00104024303818277	0.00597927112846686	0.10108730001129	0.888923040468914	1	-1.21022550000925	0.120759664158807	0.273813351533271	-1.31131280002054	0.0938586927315458	0.286502020535466	protein_coding
ENSG00000110446	SLC15A3	solute carrier family 15 member 3 [Source:HGNC Symbol;Acc:HGNC:18068]	4.8	12.2	5.6	2.1	3.2	1.4	1.20354951102165	0.0000482454561304845	0.000182860004728974	-0.0326193638448104	0.892725343265196	0.920918468499104	-1.23616887486646	0.000276944943600941	0.0023117825467649	-1.14811820298498	0.000266761174979532	0.0008362274986902	-2.35166771400663	1.66227220437014E-07	3.12890329132257E-06	-1.11549883914017	0.000925421879416714	0.00706808992361306	-0.587718269937501	0.0482151034271907	0.176857987140255	-1.7825164609734	7.58261708863963E-06	0.0000942377676450532	0.527780569202672	0.0787253686910249	0.883874445707287	-0.667017621833229	0.0340226283104084	0.10835372801871	-1.1947981910359	0.000599724162653175	0.00764140266819479	protein_coding
ENSG00000198208	RPS6KL1	ribosomal protein S6 kinase like 1 [Source:HGNC Symbol;Acc:HGNC:20222]	4.8	19.6	17.6	3.3	4.1	1.8	1.89128846564397	4.29038827106294E-09	5.7474140807636E-08	1.63120701763216	4.42544480442076E-08	4.74817631338283E-07	-0.260081448011808	0.249143380742824	0.439018050069618	-0.540611356368179	0.0141936493115029	0.0279431530156691	-2.43189982201215	3.50901823715639E-09	1.38722043708023E-07	-2.17181837400034	1.82556169921003E-08	1.19022206106964E-06	-1.90641200786405	1.07709171264145E-07	0.0000052142203298502	-3.06590622098771	1.39385912781234E-10	1.46346157386998E-08	0.265406366136283	0.255351901662944	1	-0.894087846987374	0.00111750559982726	0.00803421433686394	-1.15949421312366	0.0000845986593337945	0.00170558070170589	protein_coding
ENSG00000167858	TEKT1	tektin 1 [Source:HGNC Symbol;Acc:HGNC:15534]	4.7	11	3	1.1	1	1.2	1.10439804902662	0.00056613795596001	0.00160566297314811	-0.871913744159818	0.00756480110001118	0.0166983302370076	-1.97631179318644	0.0000103598337398248	0.000155676720947238	-2.06056161799456	4.13602500087406E-06	0.0000217771093951296	-3.16495966702118	4.02730421556279E-08	9.73355483728472E-07	-1.18864787383474	0.00288312844504702	0.0174367505970743	-1.3072002476296	0.00131201106679133	0.0113140837007728	-1.07941138961895	0.00532278711631861	0.0231417437170626	-0.118552373794863	0.745103451248302	1	0.109236484215786	0.762460965907888	0.870822304002589	0.227788858010649	0.528957043648983	0.774421082828722	protein_coding
ENSG00000215218	UBE2QL1	ubiquitin conjugating enzyme E2 Q family like 1 [Source:HGNC Symbol;Acc:HGNC:37269]	4.7	20.5	18.5	7	7	2.9	1.99705219213458	1.02444301567433E-13	1.30163407644299E-11	1.74787821312919	1.11917708448773E-12	9.42926734371761E-11	-0.249173979005388	0.0590598678235761	0.158575058591731	0.592878348957154	0.0000286061990190055	0.000118424431600557	-1.40417384317742	1.27867795658729E-09	6.64789192284884E-08	-1.15499986417203	2.63715443271834E-08	1.55620985484025E-06	-1.18430519109957	1.76538445269946E-08	1.29160638985057E-06	-2.45553431111597	1.9287567709265E-13	1.50559640352999E-10	-0.0293053269275348	0.818770215418938	1	-1.30053444694393	6.2938004214157E-09	5.24418843407761E-07	-1.2712291200164	8.74993692666032E-09	1.66444388431966E-06	protein_coding
ENSG00000248485	PCP4L1	Purkinje cell protein 4 like 1 [Source:HGNC Symbol;Acc:HGNC:20448]	4.7	42.6	4.2	0.3	0.4	0.2	3.04847496608586	1.46088858955544E-09	2.3341015419488E-08	-0.389779169804791	0.220478331881684	0.300001190624838	-3.43825413589065	1.50616841710856E-08	8.22744497845552E-07	-3.81632807790485	6.35052722770369E-08	0.0000006141248489518	-6.86480304399071	1.35098090991751E-11	2.0803819364244E-09	-3.42654890810005	8.13328774010877E-07	0.0000224032588534614	-3.07533055803711	1.59368603851014E-06	0.0000439732244994375	-4.00065960796765	1.57900816719728E-07	3.73259986190246E-06	0.351218350062945	0.559656944000872	1	-0.574110699867597	0.396526474767013	0.599816313079599	-0.925329049930542	0.153020430757388	0.389350440860529	protein_coding
ENSG00000095370	SH2D3C	SH2 domain containing 3C [Source:HGNC Symbol;Acc:HGNC:16884]	4.5	22.1	22.5	6.8	8.6	4.3	2.15275700208464	4.65815741547275E-10	8.87262031841307E-09	2.08203318088104	8.06494855776838E-10	1.7113143468577E-08	-0.0707238212035971	0.746194017834082	0.864517847116601	0.599349394032564	0.00519703347241621	0.0114921819222508	-1.55340760805208	1.38192519513039E-06	0.0000181809182099782	-1.48268378684848	2.53411093172828E-06	0.0000568294586062616	-1.1752738521658	0.0000398006859022713	0.000614648796899546	-2.15492761903326	1.6219288449921E-08	5.78917604739011E-07	0.307409934682677	0.178820416614812	1	-0.672243832184783	0.00736462791626395	0.0344656060139137	-0.979653766867459	0.000332492743316674	0.00483459997004254	protein_coding
ENSG00000179348	GATA2	GATA binding protein 2 [Source:HGNC Symbol;Acc:HGNC:4171]	4.5	12.8	7.6	1.8	2.5	1.4	1.37441711699133	0.0000629186617221029	0.000231844084180648	0.529233978681946	0.0687554011032735	0.112498085452219	-0.845183138309388	0.0162950778581839	0.0602779944838654	-1.3219249651764	0.00038862870365448	0.00116581400916313	-2.69634208216773	2.9494884879545E-07	0.0000050094831262328	-1.85115894385834	0.0000318597051757759	0.000458717340148816	-1.39188662216809	0.000505826738089298	0.00516659035260003	-2.26806355521067	3.17055864466427E-06	0.0000447017840607174	0.459272321690254	0.192194877008879	1	-0.41690461135233	0.246033329777356	0.442455000463805	-0.876176933042583	0.0198069427993066	0.0981849220834718	protein_coding
ENSG00000184702	SEPTIN5	septin 5 [Source:HGNC Symbol;Acc:HGNC:9164]	4.5	10.5	10.2	3.6	5.1	3.9	1.12131102390523	0.00879252784436114	0.0180735294578535	0.973937062181318	0.0204683087926217	0.0395686375977881	-0.147373961723907	0.747764627221529	0.865531266199792	-0.383122644040896	0.360892199268884	0.452170939169204	-1.50443366794612	0.00464509988845339	0.0162779844162121	-1.35705970622221	0.00914740832251383	0.0424184397189736	-0.837260084325462	0.0837906864210978	0.254186042916084	-1.19167052686051	0.0188257347838649	0.0643946066681429	0.519799621896753	0.277450219318656	1	0.165389179361705	0.726617829057564	0.848341662071757	-0.354410442535048	0.452670496493458	0.718406798174523	protein_coding
ENSG00000203772	SPRN	shadow of prion protein [Source:HGNC Symbol;Acc:HGNC:16871]	4.5	11.8	9.6	1.8	3	1.6	1.26619247243687	1.87560564241512E-06	0.0000106934653146016	0.867934719570524	0.000197397710339633	0.000682281620010531	-0.39825775286635	0.0862041232034877	0.208751605223482	-1.34234502424623	5.76359305790644E-06	0.0000291588035523433	-2.60853749668311	1.77347578882851E-09	8.35995582756217E-08	-2.21027974381676	2.13059090361725E-08	1.34449878810651E-06	-1.46943728574438	4.10164762893868E-06	0.0000961152761047963	-2.36195102248065	7.91558285024053E-09	3.39488220439096E-07	0.740842458072375	0.00579400282951781	0.230746876232693	-0.151671278663894	0.540928897417513	0.719620797968482	-0.892513736736269	0.00138695791135223	0.0143021189213356	protein_coding
ENSG00000029534	ANK1	ankyrin 1 [Source:HGNC Symbol;Acc:HGNC:492]	4.4	23.2	15.5	8.9	9.2	1.9	2.30906648572381	9.01598799681645E-08	7.6645378507111E-07	1.62263850358916	0.0000119235093671921	0.0000583685204232905	-0.686427982134651	0.0496242369524808	0.139132007505577	1.01183671281367	0.00179848895106209	0.00451198880523241	-1.29722977291014	0.000973970521999357	0.00443109999161722	-0.610801790775492	0.0786128872418001	0.199324411763002	-0.574684236789754	0.0959896913797579	0.278428026029388	-2.80424557902376	2.35119355551416E-07	5.22922264086774E-06	0.0361175539857381	0.913448532388415	1	-2.19344378824827	5.35427064252978E-06	0.000119246834737003	-2.22956134223401	4.35245260951539E-06	0.000177050042945316	protein_coding
ENSG00000126733	DACH2	dachshund family transcription factor 2 [Source:HGNC Symbol;Acc:HGNC:16814]	4.4	16.9	9	3.5	3.5	2	1.82747872034877	6.68701452507241E-09	8.32991817071617E-08	0.817366862046705	0.000332200339317154	0.00108249643015297	-1.01011185830206	0.000209825154550767	0.00183340305688413	-0.289932471701105	0.155702945089198	0.223584451078795	-2.11741119204987	2.26394828246047E-08	6.20436945408531E-07	-1.10729933374781	0.0000966407587310013	0.00113066890587667	-1.15310017055246	0.0000611243748496223	0.000871534406475787	-1.94656102081171	9.22510636680183E-08	2.42932809193516E-06	-0.0458008368046547	0.840408635959491	1	-0.839261687063898	0.00167828240544616	0.0109419952474431	-0.793460850259243	0.00258991515057297	0.022551056840723	protein_coding
ENSG00000140284	SLC27A2	solute carrier family 27 member 2 [Source:HGNC Symbol;Acc:HGNC:10996]	4.4	12.6	11.8	3.9	5.4	3.4	1.39444439361148	0.000011703432740551	0.0000528251463275413	1.19192784364562	0.0000780505070014506	0.000304756978436719	-0.202516549965866	0.474301506441235	0.668233372741311	-0.116717346424879	0.648226250370957	0.722092334980916	-1.51116174003636	0.0000507873936323668	0.000364160251725827	-1.3086451900705	0.00023228282416365	0.00232268459115773	-0.905852983395467	0.0047735426166981	0.0312483443600776	-1.55109769247728	0.000038954421581791	0.000372034283848777	0.40279220667503	0.177890803061267	1	-0.24245250240678	0.415391200591162	0.6159629789397	-0.64524470908181	0.0378087913912255	0.153822147288948	protein_coding
ENSG00000184672	RALYL	RALY RNA binding protein like [Source:HGNC Symbol;Acc:HGNC:27036]	4.4	12.8	8.9	3.8	6	4.4	1.41846216191228	3.59908928963602E-08	3.51623412230361E-07	0.793322129739458	0.000099236677660323	0.000375686687213712	-0.625140032172818	0.00371852409145091	0.0189309874164577	-0.171649080753495	0.322798566214789	0.412758403885086	-1.59011124266577	1.42451046422297E-07	2.74201305905015E-06	-0.964971210492953	0.000084416761728599	0.00101784833735251	-0.334385435532576	0.0942197104423495	0.275187589982361	-0.778106817428831	0.000684695143529812	0.00421906851209357	0.630585774960377	0.00413317977994913	0.188783570231631	0.186864393064122	0.346588007038507	0.551681579622526	-0.443721381896255	0.0320991404425012	0.137486358096636	protein_coding
ENSG00000270035	AL359881.2	novel transcript	4.4	14.1	10.7	5.6	8.4	5.5	1.55547614967087	0.0000280352271896576	0.000113353735541279	1.06315671012652	0.00162544611427897	0.00436213082519115	-0.492319439544349	0.146649438493069	0.305868684598727	0.355913904791785	0.260750206666691	0.344929239269715	-1.19956224487908	0.00226094439612533	0.00891856792899497	-0.707242805334733	0.0523872307048053	0.151367128604006	-0.168252950087876	0.616637345833777	0.800603077595181	-0.743748853745529	0.0410631591550145	0.118949913304078	0.538989855246858	0.133154025274042	1	-0.0365060484107956	0.918264222430924	0.958763671218237	-0.575495903657653	0.107892981991047	0.313650058578431	lncRNA
ENSG00000146006	LRRTM2	leucine rich repeat transmembrane neuronal 2 [Source:HGNC Symbol;Acc:HGNC:19409]	4.3	36	14.9	8.8	8.6	3.7	2.97552757482872	3.8818173944431E-10	7.71070091532562E-09	1.60049049349025	4.31463081452848E-06	0.0000238818316886226	-1.37503708133847	0.000208182635322918	0.00182187769491453	1.0631097425416	0.00051435290078921	0.00149283289406942	-1.91241783228712	5.67633508144021E-06	0.0000583104586606142	-0.537380750948651	0.0870755633827049	0.213414565939938	-0.583008269354591	0.0650761236171013	0.215001193862875	-1.80936396270101	0.0000132970623014871	0.000149617397601075	-0.0456275184059403	0.879921875315082	1	-1.27198321175236	0.00056318773852987	0.0046602776582853	-1.22635569334642	0.000775930372987582	0.00930713516382509	protein_coding
ENSG00000239268	AC092691.1	novel transcript	4.2	12.2	4.1	1.4	1.7	2.7	1.49601630705465	0.0161083280476635	0.0306959995524656	-0.168476657963079	0.786056338725547	0.833753932094816	-1.66449296501773	0.0264737588665368	0.0869852077043352	-1.62893050526363	0.0317344364425815	0.0566476156811769	-3.12494681231828	0.000666637072539922	0.00320327840169253	-1.46045384730055	0.0734532562792356	0.191219723197385	-1.09963209039885	0.155772588457985	0.378909323196619	-0.420619871784589	0.56293538538146	0.735408712712991	0.360821756901698	0.659785610467529	1	1.03983397551596	0.198401176521024	0.384355184764967	0.679012218614263	0.378831228899474	0.653955779680545	lncRNA
ENSG00000171132	PRKCE	protein kinase C epsilon [Source:HGNC Symbol;Acc:HGNC:9401]	4.1	14.9	10.9	3.6	3.5	2.7	1.77785075322957	1.89828287638147E-07	1.43897495678444E-06	1.23282934231752	0.0000272913423558578	0.000121563006763599	-0.545021410912052	0.0536101087519005	0.147156001398483	-0.141316529066001	0.554832283621224	0.638875031610281	-1.91916728229558	0.0000013899035275525	0.0000182710163715418	-1.37414587138352	0.0000750569894467748	0.00092640951325565	-1.4441080530442	0.0000431299728402674	0.000652355968993717	-1.80876194451379	3.13189662915489E-06	0.0000442654166055991	-0.0699621816606814	0.79848713065614	1	-0.434616073130271	0.126670937222324	0.282892594467922	-0.364653891469589	0.195242211881367	0.452273828640375	protein_coding
ENSG00000079931	MOXD1	monooxygenase DBH like 1 [Source:HGNC Symbol;Acc:HGNC:21063]	4	56.7	46.2	9.3	6.7	8	3.69955898217475	2.36962356633137E-12	1.36499047230549E-10	3.30154788655515	1.49569825838631E-11	7.28432082525551E-10	-0.398011095619594	0.149752473346686	0.310230332036202	1.25065268214281	0.0000344097033426497	0.000139476182839635	-2.44890630003194	5.70719030931516E-08	0.0000012852306422189	-2.05089520441234	6.2471275327348E-07	0.0000179282248786247	-2.56071495758939	3.24642379530137E-08	2.07475993463351E-06	-2.29919253839913	1.37351979497443E-07	3.34968952714051E-06	-0.509819753177049	0.077471598631878	0.880258429947373	-0.248297333986787	0.372165004300051	0.577443235248779	0.261522419190262	0.349645864981022	0.625794110125985	protein_coding
ENSG00000165379	LRFN5	leucine rich repeat and fibronectin type III domain containing 5 [Source:HGNC Symbol;Acc:HGNC:20360]	4	23.7	16.3	7.5	8.3	5.7	2.44075257151526	3.12254126213965E-16	2.10368206948067E-13	1.79534423363311	8.34822756103924E-14	1.32335775916121E-11	-0.645408337882153	0.0000127183513016764	0.000185263983961086	0.917656117483489	1.05456046281952E-08	1.36886128975192E-07	-1.52309645403177	4.3002720118644E-11	4.76240398355037E-09	-0.877688116149621	2.35234204084204E-07	8.39625131531455E-06	-0.772361494058444	0.0000013602550662846	0.0000388585939341972	-1.29103929348874	6.71321428962014E-10	4.93390735676673E-08	0.105326622091177	0.355325158879608	1	-0.413351177339116	0.0015692731201234	0.0104032706352092	-0.518677799430293	0.000184155767395249	0.0031129590775012	protein_coding
ENSG00000243742	RPLP0P2	ribosomal protein lateral stalk subunit P0 pseudogene 2 [Source:HGNC Symbol;Acc:HGNC:17960]	4	20.3	8.4	5.2	4.4	1.1	2.18132233891264	5.88054621397964E-06	0.0000289356517753612	0.806921523637118	0.0365079556960386	0.0651326421327649	-1.37440081527552	0.00422866595245624	0.0209927232991295	0.417889775525014	0.267409033041813	0.352009822946599	-1.76343256338763	0.000621829820275457	0.00301751691597655	-0.389031748112105	0.368812141138862	0.553235319609821	-0.712229241221414	0.109978099849751	0.304231975444077	-2.73183917803458	0.0000136165984454353	0.000152259184138481	-0.32319749310931	0.457956034694249	1	-2.34280742992247	0.0000790660628861735	0.000993065957632978	-2.01960993681316	0.000352620255442853	0.00505453626795699	transcribed_processed_pseudogene
ENSG00000057657	PRDM1	PR/SET domain 1 [Source:HGNC Symbol;Acc:HGNC:9346]	3.9	59.2	11.2	6.9	9.4	3.2	3.78675002591353	3.34394666827431E-16	2.16273094717309E-13	1.28416586819584	3.24668038256748E-08	3.63794699277433E-07	-2.50258415771769	1.85780566044148E-11	4.75670042209211E-09	0.853507218989919	0.0000120019843015773	0.0000552720262524075	-2.93324280692361	1.72328681353585E-12	5.25227641505659E-10	-0.430658649205921	0.01965895012973	0.0750568039309573	-0.0477929061883008	0.778629512993537	0.890376321284645	-1.60599051959149	2.38220464191588E-08	8.00787252705567E-07	0.38286574301762	0.0354229085191983	0.631215595105	-1.17533187038557	2.06854273377415E-06	0.0000549199794127983	-1.55819761340319	3.75988632333782E-08	4.60557590621585E-06	protein_coding
ENSG00000124302	CHST8	carbohydrate sulfotransferase 8 [Source:HGNC Symbol;Acc:HGNC:15993]	3.9	17	6.6	3.2	4.8	1.5	1.95200847612368	1.86240526072818E-07	1.41709320756301E-06	0.485282740302661	0.0699334700055067	0.114148422826473	-1.46672573582102	0.0000898873266446283	0.00094253449060765	-0.315999960825277	0.24838368941172	0.331222821256675	-2.26800843694896	6.07847545324874E-07	0.000009248660393771	-0.801282701127939	0.0154162679979756	0.0628031336002184	-0.234585020728375	0.435740964201097	0.675373432723115	-1.90448509295102	8.88413654396112E-06	0.000107440242168517	0.566697680399564	0.0754945576799347	0.880080391583896	-1.10320239182309	0.00252900945896481	0.0150704280779189	-1.66990007222265	0.0000430617023754418	0.00101793079781947	protein_coding
ENSG00000136997	MYC	MYC proto-oncogene. bHLH transcription factor [Source:HGNC Symbol;Acc:HGNC:7553]	3.9	25.6	13.7	2.7	3.7	3.4	2.62062420264153	1.70005394624019E-13	1.83254481711718E-11	1.61720873221753	7.528691641884E-10	1.61661905919817E-08	-1.003415470424	0.0000103392313498516	0.000155511657391396	-0.473462542418673	0.00677323853758044	0.0145303246519848	-3.09408674506021	9.5990934223876E-13	3.44906092325745E-10	-2.09067127463621	4.70863038417659E-10	8.45931607575014E-08	-1.6640118868861	1.29130800351645E-08	1.03011881062186E-06	-1.78475909915404	4.64437146157339E-09	2.24834856772994E-07	0.426659387750108	0.0259279923908068	0.548012691460073	0.305912175482165	0.0998710812682248	0.238991205668901	-0.120747212267943	0.496839217884232	0.751627368447805	protein_coding
ENSG00000163888	CAMK2N2	calcium/calmodulin dependent protein kinase II inhibitor 2 [Source:HGNC Symbol;Acc:HGNC:24197]	3.9	27.9	17.4	9.7	9	3.4	2.69573308857919	3.63533145372288E-08	3.54094423344851E-07	1.9182247348903	5.01978805124704E-06	0.0000272365614096018	-0.777508353688884	0.0391485075728409	0.117004107013912	1.3461232514725	0.000362681935965916	0.00109611293880989	-1.34960983710668	0.00133189283702972	0.00574736463355579	-0.572101483417801	0.124439039540314	0.272648623054049	-0.737578249249447	0.052442347403003	0.18722462246835	-2.14715232280489	0.0000197343564949138	0.000209373235017231	-0.165476765831647	0.649765535381892	1	-1.57505083938709	0.000540154308193434	0.00452057712690457	-1.40957407355545	0.00141607806247558	0.0145397370584705	protein_coding
ENSG00000175497	DPP10	dipeptidyl peptidase like 10 [Source:HGNC Symbol;Acc:HGNC:20823]	3.8	13.9	8.1	4.9	6.6	6.3	1.75681466979411	5.9234243286445E-08	5.36860134360162E-07	0.871548715788596	0.000467865150178619	0.00146749012865918	-0.885265954005512	0.00178086064980933	0.010547522288193	0.404826715518	0.0687838667826121	0.111105528672133	-1.35198795427611	0.000029459561982437	0.000230000800431687	-0.466722000270596	0.070999833280712	0.186726789901729	-0.0682601886614666	0.781166726900589	0.891396627938928	-0.129673688431865	0.598870359226123	0.760787344120308	0.398461811609129	0.118973039353673	1	0.337048311838731	0.183146189868255	0.364421701203521	-0.0614134997703984	0.802836834164646	0.929416983081589	protein_coding
ENSG00000235374	SSR4P1	signal sequence receptor subunit 4 pseudogene 1 [Source:HGNC Symbol;Acc:HGNC:23131]	3.8	10.9	7.1	4.3	5.9	6.4	1.37595300689833	6.40108531462998E-07	4.11363865072544E-06	0.66482572365243	0.00258715420729852	0.0065690477980229	-0.711127283245902	0.00471963274164235	0.0227660327564484	0.145054146715088	0.471025194539328	0.561279856327393	-1.23089886018324	0.0000320188557688838	0.00024700041933544	-0.519771576937342	0.0329731736952969	0.10885549462717	-0.0730438043593732	0.746712330692068	0.874029044897437	0.0639173087093082	0.77705004909675	0.877803274940997	0.446727772577969	0.0630901984575981	0.831381759462839	0.58368888564665	0.0183868232579898	0.0683440333927441	0.136961113068681	0.546467261267557	0.786525649584755	transcribed_processed_pseudogene
ENSG00000106536	POU6F2	POU class 6 homeobox 2 [Source:HGNC Symbol;Acc:HGNC:21694]	3.7	37.1	31.7	8.1	8.3	4.7	3.22437456589003	5.78428569404135E-11	1.6291927447106E-09	2.89777081355888	3.21267146804967E-10	8.2192539504581E-09	-0.326603752331154	0.261592039841113	0.453342089195172	1.14804275060175	0.00016100295738006	0.000537086201336536	-2.07633181528828	1.22666404107475E-06	0.0000165696999834066	-1.74972806295713	0.0000102110223916373	0.000182988175042086	-1.72506113672864	0.000011913108805362	0.000236057667002325	-2.54519349936532	9.04841420204871E-08	2.39842310217911E-06	0.0246669262284834	0.932302323275783	1	-0.795465436408195	0.0131730181912253	0.0530314422048181	-0.820132362636678	0.0109038359227118	0.0633376781998838	protein_coding
ENSG00000153531	ADPRHL1	ADP-ribosylhydrolase like 1 [Source:HGNC Symbol;Acc:HGNC:21303]	3.7	10.1	5.7	4	3.9	2.4	1.32649200140148	3.93857617752531E-10	7.79248718264634E-09	0.385246165366059	0.00339637968244201	0.00831690520386916	-0.941245836035416	1.24799755368614E-06	0.0000276044766697008	0.10620623231233	0.373726023677826	0.465545152299443	-1.22028576908915	3.24126426518055E-08	8.2015652431462E-07	-0.27903993305373	0.05209728867848	0.150717670538977	-0.312190804242057	0.0315908094736195	0.131715265182814	-0.999571394256352	6.69504363151406E-07	0.0000123013818724944	-0.0331508711883274	0.808432350696051	1	-0.720531461202622	0.0000450684326785037	0.000641471380262963	-0.687380590014295	0.0000754063524661462	0.00156514160850465	protein_coding
ENSG00000154678	PDE1C	phosphodiesterase 1C [Source:HGNC Symbol;Acc:HGNC:8776]	3.7	11.1	5.7	2.3	2.5	1.7	1.50885812813976	5.58394218119639E-06	0.000027593753400906	0.444915427510406	0.0874777974424299	0.137979563637367	-1.06394270062936	0.00168285736623428	0.0100740913567723	-0.642167024441958	0.0235372888125999	0.0437140389169456	-2.15102515258172	1.01103323861324E-06	0.0000141169226555591	-1.08708245195236	0.00159431967482095	0.0109092487609733	-0.999187599962537	0.00301973951879872	0.0218324330034221	-1.5656728186791	0.0000499684081361377	0.000460134815864775	0.0878948519898265	0.768171289154618	1	-0.478590366726736	0.123435979081153	0.277585027227143	-0.566485218716562	0.0711343871637439	0.239793269221756	protein_coding
ENSG00000157168	NRG1	neuregulin 1 [Source:HGNC Symbol;Acc:HGNC:7997]	3.7	10.5	6	1.7	1.5	0.5	1.40125297304276	1.79223120184768E-08	1.93836697676757E-07	0.498366088783238	0.00412738228797964	0.00986046752575988	-0.902886884259521	0.0000794495290807873	0.000851305126379887	-1.09669765683205	2.65345458938612E-06	0.000014743542012297	-2.4979506298748	7.56367673512263E-11	7.1939464194234E-09	-1.59506374561528	6.52761193795029E-08	3.12263187647095E-06	-1.76232341651778	1.52778665278264E-08	1.17146558735629E-06	-3.35491680349694	1.30932166357993E-12	5.57116367853262E-10	-0.167259670902491	0.373520528773418	1	-1.75985305788165	3.0238429151371E-08	1.86612656850579E-06	-1.59259338697916	1.2916749588126E-07	0.000011475325499473	protein_coding
ENSG00000167889	MGAT5B	alpha-1.6-mannosylglycoprotein 6-beta-N-acetylglucosaminyltransferase B [Source:HGNC Symbol;Acc:HGNC:24140]	3.7	28.4	21.4	6.6	6.4	3.4	2.84296860333885	9.66423791078452E-09	1.14309482647751E-07	2.33675717775764	1.82545080875458E-07	1.57082033670851E-06	-0.506211425581211	0.15651161107667	0.319645855690119	0.841939761529795	0.0111196047177648	0.0224881661890606	-2.00102884180906	0.0000233909580980623	0.000190533199741849	-1.49481741622785	0.000469014969490803	0.00411185291006066	-1.54006979756623	0.000351818554069428	0.00377475394873828	-2.46419326035428	2.29057244779647E-06	0.0000337306611187807	-0.045252381338388	0.898362784717827	1	-0.969375844126432	0.0137931213025033	0.0550261481224218	-0.924123462788044	0.0179095460569772	0.0910627201871899	protein_coding
ENSG00000233009	NALCN-AS1	NALCN antisense RNA 1 [Source:HGNC Symbol;Acc:HGNC:42743]	3.7	52.2	11.2	0.9	1.3	0.4	3.72644162160281	1.68403424267428E-11	6.18844310677283E-10	1.39796084120498	0.0000378544041557598	0.000162654228220696	-2.32848078039783	5.90522326158421E-07	0.0000151317836634794	-2.06042255760332	6.40764903685967E-06	0.0000319908879948095	-5.78686417920613	8.14183982981151E-12	1.50930094385208E-09	-3.45838339880831	1.36461733278919E-08	9.72004301932533E-07	-2.94068814895456	7.81672672850534E-08	4.09024771757938E-06	-4.67093154983917	4.89643273084395E-10	3.86197174756175E-08	0.51769524985375	0.187847279688635	1	-1.21254815103086	0.012014666306269	0.0495953892024671	-1.73024340088461	0.000570827942381977	0.00736022089344034	lncRNA
ENSG00000075429	CACNG5	calcium voltage-gated channel auxiliary subunit gamma 5 [Source:HGNC Symbol;Acc:HGNC:1409]	3.6	58	15.1	3.9	5.1	3.4	3.94260292500316	1.49246951333623E-06	8.76725873460139E-06	1.90405133547361	0.00358949688769147	0.00872629306526588	-2.03855158952955	0.00672114539533213	0.0301507293687159	0.129216971886305	0.838840032535768	0.879414153282165	-3.81338595311685	0.000057491464452232	0.000404164995099191	-1.7748343635873	0.0205187900917645	0.0774978549389721	-1.39231776088511	0.0564756210886403	0.196602000556325	-1.92400366483711	0.0133216222931562	0.0488429276322092	0.382516602702195	0.59644998239832	1	-0.149169301249806	0.838708489889166	0.914867272010924	-0.531685903952002	0.463912438529706	0.72691154361729	protein_coding
ENSG00000163328	GPR155	G protein-coupled receptor 155 [Source:HGNC Symbol;Acc:HGNC:22951]	3.6	11.2	8.4	4.4	4.9	5.9	1.50363797465332	7.0569159463073E-10	1.2580294811008E-08	0.98934173084582	5.32057205983052E-07	3.91750134951729E-06	-0.514296243807496	0.0039141325977651	0.0196851041907508	0.32458478231256	0.0282389247789008	0.051130478695414	-1.17905319234076	5.6931147421646E-07	8.74187770807782E-06	-0.66475694853326	0.000498313322036906	0.00431560155544442	-0.561821421517243	0.00210233726647689	0.0163899186411113	-0.285880945577032	0.0843684596902367	0.204184048006502	0.102935527016017	0.523514121005309	1	0.378876002956228	0.027256681265154	0.09162438240671	0.275940475940211	0.0963338330248774	0.290872408250092	protein_coding
ENSG00000075043	KCNQ2	potassium voltage-gated channel subfamily Q member 2 [Source:HGNC Symbol;Acc:HGNC:6296]	3.5	38.2	30.6	5.2	5.5	2.9	3.33089119874776	3.30378916746602E-11	1.019445936045E-09	2.90737107283615	2.90524402119938E-10	7.54011084731504E-09	-0.423520125911614	0.150763361240322	0.31143338650203	0.579232774787263	0.0298349228885558	0.0536776308206363	-2.7516584239605	3.04765062788445E-08	7.85924449796868E-07	-2.32813829804888	2.8963672410075E-07	9.85923408838954E-06	-2.2746981464666	3.85846287528868E-07	0.0000141148158892631	-3.17930814994561	4.55871021333189E-09	2.2268817353282E-07	0.053440151582287	0.854629391740665	1	-0.851169851896724	0.00905196506660713	0.0401760151419079	-0.904610003479011	0.00602061555801186	0.0412313989654781	protein_coding
ENSG00000100095	SEZ6L	seizure related 6 homolog like [Source:HGNC Symbol;Acc:HGNC:10763]	3.5	46.9	33.6	9.7	10.2	5.2	3.63653708987091	1.68176935848984E-10	3.87910538622287E-09	3.05520427736476	2.50745632233941E-09	4.33615628619315E-08	-0.58133281250615	0.100488699077063	0.233717171371841	1.46874679236569	0.0000722261448560431	0.000267726853777478	-2.16779029750521	7.12518309994724E-06	0.0000703904254240678	-1.58645748499906	0.000213568371750651	0.00216500752528921	-1.52440651959533	0.000309926531373895	0.00338594735525981	-2.48101074647609	1.51205168785587E-06	0.0000240633501387219	0.0620509654037336	0.857340885768272	1	-0.89455326147703	0.0182937144801389	0.0681703317421906	-0.956604226880764	0.0124321597909716	0.0696278460894422	protein_coding
ENSG00000103723	AP3B2	adaptor related protein complex 3 subunit beta 2 [Source:HGNC Symbol;Acc:HGNC:567]	3.5	19.6	19.4	8.1	7.7	5.1	2.3248626471552	1.40013440464948E-12	9.20275332877135E-11	2.21212061223957	3.31031910271031E-12	2.19316657318954E-10	-0.112742034915631	0.505531900468833	0.693908776461161	1.18820385151092	1.02088089598236E-07	9.1754436949076E-07	-1.13665879564428	2.24082964331328E-06	0.000027058980211152	-1.02391676072865	8.50304352747548E-06	0.000158576367699828	-1.13301736586184	2.33193246716948E-06	0.0000600398344930944	-1.70807169921103	7.37397709105065E-09	3.21374219906194E-07	-0.109100605133188	0.523227297308205	1	-0.684154938482377	0.000717394326225989	0.00563084896152817	-0.575054333349189	0.0030372171315302	0.0253399194012961	protein_coding
ENSG00000106772	PRUNE2	prune homolog 2 with BCH domain [Source:HGNC Symbol;Acc:HGNC:25209]	3.5	37.1	21.7	4.2	4.4	6.2	3.29955780010121	9.61674458184949E-14	1.23407256463432E-11	2.42402407022405	1.73561049906022E-11	8.25384887038376E-10	-0.875533729877158	0.000368492636305883	0.00294812342228096	0.279944118403523	0.128415489988216	0.190159360529304	-3.01961368169769	3.07646137352754E-11	3.8264079960436E-09	-2.14407995182053	5.07105049906299E-09	4.58066008487986E-07	-2.08764426870095	7.34066822724663E-09	6.78235797522005E-07	-1.59449109304686	3.26515600659864E-07	6.85640356762251E-06	0.0564356831195816	0.785381366145235	1	0.54958885877367	0.0146432893988352	0.0576918485111518	0.493153175654089	0.0259307983320894	0.118808466486697	protein_coding
ENSG00000163013	FBXO41	F-box protein 41 [Source:HGNC Symbol;Acc:HGNC:29409]	3.5	19.4	11	2.3	2.3	1.2	2.34605300994622	3.55468531142887E-11	1.0824050244914E-09	1.42961373760004	1.10670758183171E-07	1.02664112969804E-06	-0.916439272346179	0.000263802414633103	0.00221908396600858	-0.611358781789544	0.00415348898212319	0.00942962136365486	-2.95741179173576	5.74423088105336E-11	5.87838412125011E-09	-2.04097251938958	1.49310428867899E-08	1.03769339640105E-06	-2.06255940834397	1.23868665627105E-08	1.00644846961038E-06	-2.94794862321328	7.85351526712199E-11	9.4222278375147E-09	-0.0215868889543886	0.920167027677803	1	-0.906976103823697	0.000564553982797946	0.00466680641506135	-0.885389214869309	0.000688976151054592	0.00853644090912008	protein_coding
ENSG00000163531	NFASC	neurofascin [Source:HGNC Symbol;Acc:HGNC:29866]	3.5	35.5	26.1	7.4	7.4	3.3	3.26818677021427	7.65252534358436E-09	9.34544428099815E-08	2.718471748151	1.13134430740392E-07	1.04589514616432E-06	-0.549715022063271	0.174017686116729	0.344477469003598	1.10598106887577	0.00344122469073412	0.00797608400580275	-2.1622057013385	0.0000416170850509764	0.0003065633932525	-1.61249067927523	0.000725448642798151	0.00587958852401168	-1.62323449927911	0.000681727320602435	0.00662032975785031	-2.77155676194296	2.65435850155308E-06	0.0000384228492494286	-0.0107438200038854	0.978356223469157	1	-1.15906608266773	0.00906667018924886	0.0402081706774451	-1.14832226266385	0.0095744697610846	0.057634150344392	protein_coding
ENSG00000173826	KCNH6	potassium voltage-gated channel subfamily H member 6 [Source:HGNC Symbol;Acc:HGNC:18862]	3.5	13.5	2	1	1.2	0.6	1.78526424594135	0.0000757564770155892	0.00027353873980908	-1.04124702542913	0.0171104621999987	0.0338959891340086	-2.82651127137048	6.77321721897972E-06	0.000109625774988672	-1.85024518901836	0.000377669185383956	0.00113673362964877	-3.63550943495971	4.74111323170636E-07	7.46436804707498E-06	-0.808998163589233	0.100051587202461	0.235546609417092	-0.500271606536348	0.287781821501567	0.538995050603364	-1.46689700874804	0.00687602127176764	0.0284926673355231	0.308726557052885	0.523364761285877	1	-0.657898845158807	0.202356739025974	0.389419913509994	-0.966625402211691	0.0630827501694406	0.220775971318114	protein_coding
ENSG00000285043	AC093512.2	uncharaterized LOC112694756 [Source:NCBI gene;Acc:112694756]	3.5	10.9	5.5	4	4.2	5	1.53430797146201	9.04330109121685E-06	0.0000420417295410826	0.456459579728906	0.0986196481624372	0.152688668882894	-1.0778483917331	0.00225370600132782	0.012714644918168	0.155326678063439	0.568768458071117	0.651996965512363	-1.37898129339857	0.000279000455622483	0.0015323228148641	-0.301132901665467	0.340110349930458	0.526837863480905	-0.195402598657556	0.530968882678588	0.746048152858619	0.060354708109859	0.845161341632894	0.918683276158808	0.105730303007911	0.735762654245498	1	0.361487609775326	0.25491275600576	0.452484833884854	0.255757306767415	0.41413264623691	0.685114409243359	protein_coding
ENSG00000160145	KALRN	kalirin RhoGEF kinase [Source:HGNC Symbol;Acc:HGNC:4814]	3.4	22.6	15.7	6.7	7.7	5.6	2.64399817640686	3.07756258803947E-07	2.19405244647311E-06	2.01645438508541	0.000011404235713814	0.000056132446653473	-0.627543791321449	0.139623020588221	0.295309417274209	0.954441097418165	0.0124449918181766	0.0249007638544854	-1.68955707898869	0.000711815594080572	0.00339308559572193	-1.06201328766724	0.0184082698616158	0.0716030882045227	-0.848024228975085	0.0522836313789649	0.186946934048316	-1.29683847615491	0.00552394712539522	0.0238874265667037	0.213989058692159	0.60570848042871	1	-0.234825188487665	0.571935359254715	0.743772490589575	-0.448814247179824	0.285667103173029	0.562656513657418	protein_coding
ENSG00000122367	LDB3	LIM domain binding 3 [Source:HGNC Symbol;Acc:HGNC:15710]	3.3	61.7	11.9	7.5	7.8	1.6	4.11268086086897	6.28757728259256E-15	1.78475148535429E-12	1.63559794514527	2.83584139980047E-08	3.25889975788016E-07	-2.47708291572371	1.06222424548826E-09	9.72554669699818E-08	1.20163855789952	2.83866329606737E-06	0.0000156649647897997	-2.91104230296945	1.04060186459564E-10	9.04596319819725E-09	-0.433959387245744	0.0556371323332527	0.157437310587393	-0.408347031167107	0.0696550890944305	0.224343139989825	-2.68132513753986	6.34797951104681E-10	4.75187410713499E-08	0.025612356078637	0.905536395626482	1	-2.24736575029412	9.40444837027459E-09	7.10382126639116E-07	-2.27297810637275	7.78061148780717E-09	1.53061235262739E-06	protein_coding
ENSG00000139767	SRRM4	serine/arginine repetitive matrix 4 [Source:HGNC Symbol;Acc:HGNC:29389]	3.3	28.3	17.8	7.3	7.3	2.3	3.00637839807056	4.64023819891779E-12	2.32463344343959E-10	2.2324692696535	6.43012785290635E-10	1.43801849590101E-08	-0.773909128417062	0.00331135816689735	0.0172547051887088	1.14497214936693	0.0000136973439599459	0.0000621415136050408	-1.86140624870364	2.58810988501762E-07	4.49486022887755E-06	-1.08749712028657	0.000174329053688734	0.00183391442361297	-1.09084723988523	0.000167477275825689	0.00202994008457688	-2.75658016269724	1.20379664986925E-09	7.9445665435657E-08	-0.00335011959865837	0.988580088863607	1	-1.66908304241067	1.45204307603756E-06	0.0000411896219235989	-1.66573292281201	1.47533562284152E-06	0.0000773974851398974	protein_coding
ENSG00000163618	CADPS	calcium dependent secretion activator [Source:HGNC Symbol;Acc:HGNC:1426]	3.3	33.2	26.8	8.2	9.3	3.9	3.23144248936994	2.48232195561554E-13	2.40339303594896E-11	2.82088288259754	2.41711784044733E-12	1.71413940185056E-10	-0.410559606772398	0.0624224018998059	0.165054426217165	1.34545228425386	3.95248182102287E-07	2.85684749951358E-06	-1.88599020511607	4.94784024512811E-08	1.14615514217015E-06	-1.47543059834367	1.44013287407818E-06	0.0000362138544960656	-1.32389442562406	5.66722356699798E-06	0.000128518005406438	-2.55983477216255	6.25892835717297E-10	4.70700523754092E-08	0.15153617271961	0.476638671532717	1	-1.08440417381888	0.0000676717093759013	0.000886240609127473	-1.23594034653849	0.000014892421719277	0.000456917584020854	protein_coding
ENSG00000176840	MIR7-3HG	MIR7-3 host gene [Source:HGNC Symbol;Acc:HGNC:30049]	3.3	18.4	5.7	1.7	1.5	0.8	2.31172483761965	2.32586771982031E-07	1.72429872360269E-06	0.534715569909661	0.0959941947349372	0.149343802046493	-1.77700926770999	0.0000886994172862239	0.000932497319961608	-0.929418613027825	0.0129731453393272	0.0258328555408352	-3.24114345064748	1.04005055554569E-07	2.11795685549348E-06	-1.46413418293749	0.00100863084215724	0.00759228040580993	-1.71844371077091	0.000235568013321279	0.00269943246448742	-2.64332055145556	3.13081849931238E-06	0.0000442654166055991	-0.25430952783342	0.523467033762237	1	-1.17918636851807	0.0103117995566175	0.0442845915088842	-0.924876840684652	0.0379713014167364	0.154106620021771	lncRNA
ENSG00000215217	C5orf49	chromosome 5 open reading frame 49 [Source:HGNC Symbol;Acc:HGNC:27028]	3.3	10.3	5.4	4.3	5.2	8.3	1.50198307924362	0.0000151503387324712	0.0000662965702206567	0.476796726390797	0.0926477848188528	0.14483438390564	-1.02518635285282	0.00367840051826409	0.0187503335371412	0.409732801320547	0.14893191195184	0.2154303170826	-1.09225027792307	0.00241002790872906	0.00941704718613826	-0.0670639250702495	0.832652947473764	0.903446886840914	0.165605275879999	0.59971627461215	0.790672899886159	0.84710800872995	0.0130926726160297	0.0481050686777865	0.232669200950248	0.465886388418396	1	0.9141719338002	0.0086035984179613	0.0386302215906647	0.681502732849951	0.0394354238087513	0.158238608752338	protein_coding
ENSG00000129990	SYT5	synaptotagmin 5 [Source:HGNC Symbol;Acc:HGNC:11513]	3.2	34.8	21.5	6.6	7.4	3.8	3.32582413503217	1.21482491664138E-11	4.86587871046435E-10	2.53329476408315	1.03868308413356E-09	2.1451966741892E-08	-0.792529370949017	0.00767681357744184	0.0334843266074068	1.11407127548452	0.0001269820114807	0.000435732628105145	-2.21175285954765	2.14305726103315E-07	3.85012142818277E-06	-1.41922348859863	0.0000531644696098801	0.000691881957934956	-1.32793579139891	0.000105079676091396	0.00137037605665479	-2.27865917629549	1.64322876041717E-07	3.86182642836994E-06	0.091287697199722	0.738966654783008	1	-0.85943568769686	0.00568771879397009	0.0282620544498163	-0.950723384896582	0.00267245039130063	0.0230335023331236	protein_coding
ENSG00000173890	GPR160	G protein-coupled receptor 160 [Source:HGNC Symbol;Acc:HGNC:23693]	3.2	11.1	3.5	0.1	0.2	0.2	1.66783209633534	1.70857193551102E-06	9.87697519673851E-06	-0.102915914025344	0.694217958036957	0.759283773284619	-1.77074801036069	0.0000117472445559204	0.000173304012066312	-5.08707698096013	1.53718600477271E-10	4.69177345337662E-09	-6.75490907729547	3.14276466359884E-12	7.58438236503427E-10	-4.98416106693478	4.54492287051236E-10	8.35077930605846E-08	-4.13743883009517	2.00231200946093E-09	2.36316663364772E-07	-3.62210056520573	7.55255635926217E-09	3.25646090061093E-07	0.846722236839614	0.127259477183442	1	1.36206050172905	0.0139042373156105	0.0553329099572006	0.515338264889439	0.26408916601783	0.539260454458401	protein_coding
ENSG00000206052	DOK6	docking protein 6 [Source:HGNC Symbol;Acc:HGNC:28301]	3.2	11.2	11	4.5	6.7	10.3	1.72000010578472	3.23987841729019E-07	2.29178985177347E-06	1.58849712663019	1.01373737698724E-06	6.84389129373977E-06	-0.131502979154527	0.623565343147013	0.784197560344096	0.516839768030606	0.0368467488602888	0.0645336960920721	-1.20316033775412	0.000278492732180115	0.00153005402195728	-1.07165735859959	0.000819574577949407	0.00642533015270473	-0.525813855777571	0.062281618363047	0.209041072693173	0.110696890104473	0.679219352867934	0.815012817552625	0.545843502822017	0.0558036580028985	0.790095749780093	1.18235424870406	0.000330123690361859	0.0030466723455827	0.636510745882044	0.0271304208978912	0.122705391747693	protein_coding
ENSG00000259017	AL133163.3	novel transcript	3.2	44.5	15.8	6.5	7.6	2.5	3.70256466049726	4.52494618772681E-10	8.67898634749166E-09	2.11494095958585	3.16463324184102E-06	0.000018340127199759	-1.58762370091141	0.000267684641220326	0.00224491336301424	1.09382852026071	0.00522337641870828	0.0115456969670669	-2.60873614023655	1.52989782475866E-06	0.0000197737153705217	-1.02111243932514	0.0133473242021943	0.0561720158837271	-0.853398669236552	0.0315543645238386	0.13160653127654	-2.43502675182484	0.0000107860872560251	0.000126011737603085	0.167713770088588	0.665467661032801	1	-1.4139143124997	0.00337538514898814	0.0188195180944791	-1.58162808258829	0.0012284319474045	0.0130293088902977	lncRNA
ENSG00000104059	FAM189A1	family with sequence similarity 189 member A1 [Source:HGNC Symbol;Acc:HGNC:29075]	3.1	10	9.4	3.9	4.6	3	1.57180910789605	5.54784709536521E-07	3.63907260385233E-06	1.37566619853243	3.57188622040166E-06	0.0000202858546883296	-0.196142909363621	0.441120959488782	0.6378541221583	0.341521612004845	0.137485593054429	0.201541664016052	-1.23028749589121	0.00012857045274227	0.000801100443310119	-1.03414458652759	0.000700172861901163	0.00570907463644978	-0.840094967516842	0.00367409525881345	0.0255511596730128	-1.43010062078723	0.0000258459965143834	0.000262667452948501	0.194049619010747	0.455599926096517	1	-0.395956034259639	0.140353013787958	0.303384400732127	-0.590005653270385	0.0330674871761587	0.140486072353093	protein_coding
ENSG00000116544	DLGAP3	DLG associated protein 3 [Source:HGNC Symbol;Acc:HGNC:30368]	3.1	22.6	12.4	3.5	3.4	1.2	2.72958544087822	2.59060294955123E-11	8.47442904405467E-10	1.76205066887272	3.38742499297843E-08	3.76434877742049E-07	-0.967534772005497	0.00051305155354671	0.00386018174467043	0.149838282563079	0.479784291287493	0.569492894275985	-2.57974715831514	3.1126093218398E-09	1.2613478728027E-07	-1.61221238630964	2.26932438476495E-06	0.0000522688119334251	-1.68581922230711	1.24273011278829E-06	0.0000360102207771934	-3.09713877997762	3.6968179830507E-10	3.03420558212928E-08	-0.0736068359974646	0.762524379663875	1	-1.48492639366798	0.0000136662097748244	0.000252560020916624	-1.41131955767051	0.0000245589226212897	0.000661822033106056	protein_coding
ENSG00000165731	RET	ret proto-oncogene [Source:HGNC Symbol;Acc:HGNC:9967]	3.1	10.6	5.9	1	1.5	0.3	1.67493819407264	7.05000805825758E-08	6.19519458119385E-07	0.713139154127028	0.00208000600484386	0.00539141024243675	-0.961799039945613	0.000630299827864907	0.00456804926792814	-1.5755270351307	1.60489506556896E-06	9.55784468330919E-06	-3.25046522920334	1.76550853632843E-10	1.37242824634108E-08	-2.28866618925773	3.17191524338656E-08	1.77346356002535E-06	-1.81251065920976	6.48217002858024E-07	0.0000210885728756769	-3.96388035578994	2.44893873235443E-11	4.04049901667742E-09	0.476155530047968	0.0744000475409375	0.87122658381425	-1.67521416653222	0.0000103952435623127	0.000201535603308194	-2.15136969658018	3.09480308234089E-07	0.0000217564656688565	protein_coding
ENSG00000166206	GABRB3	gamma-aminobutyric acid type A receptor beta3 subunit [Source:HGNC Symbol;Acc:HGNC:4083]	3.1	21.6	20	9.2	10.2	5.8	2.7076275176319	2.5943734162948E-11	8.47442904405467E-10	2.49360774600267	1.01676625244238E-10	3.26840825760255E-09	-0.214019771629232	0.360407577593197	0.560275946745929	1.58434152145894	1.46134793928676E-07	1.23257876005882E-06	-1.12328599617296	0.000119476018668302	0.000753729124404123	-0.909266224543732	0.000917208569732837	0.00701862061713689	-0.762572080678839	0.00373393635409908	0.0259059083232399	-1.58457282174991	0.0000021869018469957	0.0000325000146728617	0.146694143864892	0.530661148019639	1	-0.675306597206181	0.00898789519039732	0.0399464753528131	-0.822000741071074	0.0022121322877668	0.0201169667946577	protein_coding
ENSG00000176641	RNF152	ring finger protein 152 [Source:HGNC Symbol;Acc:HGNC:26811]	3.1	13.6	10.9	1.7	1.8	0.7	2.05315176107305	2.28962315842092E-09	3.39597368287748E-08	1.63691230814559	8.11978672592756E-08	7.92806953934316E-07	-0.416239452927459	0.0844544438931563	0.205375831449608	-0.817960584508938	0.00114149839469583	0.00303218129519251	-2.87111234558199	6.71032723910452E-10	4.00366351029819E-08	-2.45487289265453	6.67392313486192E-09	5.51376761895195E-07	-2.3732794032597	1.02798464107896E-08	8.84121471362001E-07	-3.6502525300454	2.82332756634E-11	4.54276500217083E-09	0.0815934893948316	0.737669875620454	1	-1.19537963739087	0.000142236374885683	0.00156663484027698	-1.27697312678571	0.0000670005291573996	0.00144637056868624	protein_coding
ENSG00000245526	LINC00461	long intergenic non-protein coding RNA 461 [Source:HGNC Symbol;Acc:HGNC:42810]	3.1	17.4	8.1	5.3	5.8	3.2	2.40211650399413	3.59629306325281E-09	4.96147291294665E-08	1.20683203427692	0.0000575992056788421	0.000233238556629401	-1.19528446971722	0.0004202651523708	0.0033018791295838	0.861106907867077	0.00172817410425978	0.00436470588750022	-1.54100959612706	0.0000310693651888988	0.000240940319299427	-0.345725126409839	0.227560212299241	0.40557139895222	-0.274072946129464	0.334422004486687	0.585138988263742	-1.13787926410549	0.000717686037525052	0.0043872459511314	0.071652180280375	0.798818963982797	1	-0.79215413769565	0.0109456060587971	0.046257058119365	-0.863806317976025	0.00624698120953136	0.0422979226033972	lncRNA
ENSG00000089199	CHGB	chromogranin B [Source:HGNC Symbol;Acc:HGNC:1930]	3	34.4	23	6.8	7.6	3.4	3.41742326291013	6.18409764615697E-12	2.93383071156641E-10	2.73653682926339	2.39831373659724E-10	6.42025410712594E-09	-0.680886433646736	0.0171135959178003	0.062726717812288	1.20314213084721	0.0000471606710129899	0.00018339126734224	-2.21428113206292	1.65021718743545E-07	3.11111084747951E-06	-1.53339469841619	0.0000181424425975126	0.000291306012273269	-1.38021866435894	0.0000573459175443287	0.000825668869790072	-2.55279361571266	2.81509344391793E-08	9.10037041694113E-07	0.153176034057249	0.57119131540119	1	-1.01939891729647	0.00144059199832777	0.00971753526114383	-1.17257495135372	0.000401122382443393	0.00558371599369744	protein_coding
ENSG00000113578	FGF1	fibroblast growth factor 1 [Source:HGNC Symbol;Acc:HGNC:3665]	3	11.1	2.9	0.5	0.6	0.4	1.80307253969433	6.93868954315523E-06	0.0000334599289842848	-0.225960771641891	0.478911498840166	0.565385515825543	-2.02903331133622	0.0000239876251980543	0.000314562783314956	-2.44446568590577	0.0000031838219639531	0.0000173622992698677	-4.24753822560011	4.90627141105955E-09	1.82366672288326E-07	-2.21850491426388	0.0000264124603719782	0.000392160763778251	-1.97934655249793	0.0000733010341591036	0.00101299523189619	-2.50863392701578	6.80826197841116E-06	0.0000860694198036982	0.239158361765954	0.575552964272732	1	-0.290129012751897	0.511546703658804	0.696190965356359	-0.529287374517851	0.22715335158153	0.49492706860117	protein_coding
ENSG00000177551	NHLH2	nescient helix-loop-helix 2 [Source:HGNC Symbol;Acc:HGNC:7818]	3	46.8	21.9	3.7	4.1	1.9	3.82992957282571	6.90288321409482E-14	9.66174709022961E-12	2.63432109028197	3.47034071346994E-11	1.4058127113093E-09	-1.19560848254374	0.0000474685568978781	0.000553557004139686	0.356070935664204	0.0931439998886845	0.144395525810176	-3.47385863716151	2.90311017406005E-11	3.75523107235016E-09	-2.27825015461776	1.39545105351638E-08	9.89607372118701E-07	-2.17739237996565	2.52578792041656E-08	1.68063641502944E-06	-3.27701680155015	8.42281351461609E-11	9.86872983462518E-09	0.100857774652114	0.669867258173721	1	-0.998766646932384	0.000546581933474418	0.00456020809202676	-1.0996244215845	0.000206438480352642	0.00337844513038651	protein_coding
ENSG00000186732	MPPED1	metallophosphoesterase domain containing 1 [Source:HGNC Symbol;Acc:HGNC:1306]	3	14.9	5.4	0.6	0.8	0.4	2.17372499076935	4.29685590923074E-11	1.26412900275364E-09	0.602050625921866	0.00181780845564418	0.00480420806134534	-1.57167436484749	1.83384008480951E-07	5.83688195497735E-06	-2.26496732747713	9.65548402325524E-10	1.98625345002562E-08	-4.43869231824649	8.24887922823156E-14	7.84565460242801E-11	-2.867017953399	7.79502366581466E-11	2.86449403755812E-08	-2.54038077386705	3.70801187571354E-10	7.39815239308531E-08	-3.70007481171604	2.47557088772166E-12	8.89500126301589E-10	0.326637179531954	0.162387497419974	1	-0.833056858317037	0.00267545885750147	0.0157651218173984	-1.15969403784899	0.0000990175652305479	0.0019196822688402	protein_coding
ENSG00000041515	MYO16	myosin XVI [Source:HGNC Symbol;Acc:HGNC:29822]	2.9	33.6	14.4	4.7	4.5	2.1	3.44964210318944	1.29012954973556E-10	3.14295212826946E-09	2.12042713335933	2.34084925103577E-07	1.93503024233115E-06	-1.32921496983011	0.00057628802114771	0.00425091287132177	0.70926654094953	0.01926867650835	0.0365675153126187	-2.74037556223991	1.69944664797545E-07	3.18405015656027E-06	-1.4111605924098	0.000376582893194895	0.00344593593665437	-1.46390905738399	0.000262433582114185	0.00295180946443996	-2.59005997101996	4.32690275785882E-07	8.61597176007627E-06	-0.0527484649741891	0.872197930733757	1	-1.17889937861016	0.00221750151156744	0.0135762142902438	-1.12615091363597	0.00312126121851404	0.0257634283549764	protein_coding
ENSG00000101349	PAK5	p21 (RAC1) activated kinase 5 [Source:HGNC Symbol;Acc:HGNC:15916]	2.9	19.2	18.8	7.4	8.9	5.6	2.6406398134436	6.33572694442539E-15	1.78475148535429E-12	2.50390900969239	1.63895302807339E-14	3.91164745171683E-12	-0.136730803751214	0.33546701189588	0.533769544906955	1.38559730592161	6.33873951703835E-10	1.41172285469687E-08	-1.255042507522	4.06848076933139E-08	9.77463084090925E-07	-1.11831170377078	2.19653259521017E-07	7.95478838254214E-06	-0.862738088193783	6.92851379197142E-06	0.000151183724024812	-1.53258121371759	2.03191704502857E-09	1.16503782627897E-07	0.255573615576999	0.0850329591403851	0.917822374059337	-0.414269509946803	0.00878927813957753	0.0392579663643174	-0.669843125523803	0.000149944806880552	0.00264317244208055	protein_coding
ENSG00000137571	SLCO5A1	solute carrier organic anion transporter family member 5A1 [Source:HGNC Symbol;Acc:HGNC:19046]	2.9	35.6	15.1	7.7	7.3	3.6	3.52574668847899	1.97347451860983E-15	7.59740702176245E-13	2.18615502829831	7.41195319332487E-12	4.17574464051811E-10	-1.33959166018068	3.35194413508342E-07	9.64369834878359E-06	1.43531345006609	9.2482900170535E-09	1.23379208981632E-07	-2.0904332384129	5.11683048876266E-10	3.23179813175014E-08	-0.750841578232221	0.000369081748622026	0.00338304013235234	-0.838546682738499	0.000119897093922077	0.001528877059642	-1.84124087790639	4.11472637091767E-09	2.05342625590641E-07	-0.0877051045062787	0.617658510471526	1	-1.09039929967417	6.71023676074402E-06	0.000143896310589483	-1.00269419516789	0.000018585631285607	0.000533767446282378	protein_coding
ENSG00000270059	AC121493.1	novel transcript. intronic to MAGI1	2.9	18.2	16	4.7	3.7	2.5	2.53917330207808	1.48243220787588E-07	1.16639641699003E-06	2.25225486830331	9.33985793473232E-07	6.37467973603575E-06	-0.28691843377477	0.410418119841403	0.609661639544778	0.708183348712598	0.0591906276467377	0.0974993132049819	-1.83098995336549	0.0000999760202804176	0.000647641134580958	-1.54407151959072	0.000568917306958554	0.00482118654937781	-1.93111827254175	0.0000664162305048392	0.00093381220089804	-2.46710949313857	5.93594184189121E-06	0.0000765987578942849	-0.387046752951033	0.347471396018656	1	-0.923037973547858	0.0403076040473322	0.12303825747429	-0.535991220596825	0.221173471411553	0.487813034456147	lncRNA
ENSG00000105392	CRX	cone-rod homeobox [Source:HGNC Symbol;Acc:HGNC:2383]	2.8	10.2	3.2	1.8	3.1	5.7	1.71011315461407	2.41497337581645E-06	0.0000133862545469922	-0.0668075486949122	0.807983973860284	0.852649319497907	-1.77692070330898	0.000020943703737114	0.000281537240669412	-0.627536100622793	0.0387145324989184	0.0674251697517247	-2.33764925523686	8.76197275670887E-07	0.0000125596043885838	-0.56072855192788	0.0940074749452361	0.225791981076802	0.203848401321993	0.520636510857004	0.739543306269184	1.08021115324156	0.00262976772499692	0.0130231896923354	0.764576953249873	0.0267151552186344	0.555823864192096	1.64093970516944	0.0000633073603095362	0.000840407806933408	0.876362751919563	0.0108702308853901	0.0632232961100263	protein_coding
ENSG00000272163	AF106564.1	novel transcript. antisense to NEFM	2.8	15.7	13.9	5.1	4.6	2.3	2.40474272457029	5.65336369503775E-09	7.20893040891683E-08	2.12406177995072	4.00691334610356E-08	4.35694565522182E-07	-0.280680944619573	0.323893217073826	0.521811562196367	0.904158606429348	0.0017585587494764	0.00442761389291248	-1.50058411814095	0.0000516930798844224	0.000369834251615586	-1.21990317352137	0.000435356274505859	0.00387766276376693	-1.38226103403038	0.000126364405132204	0.00159623911451766	-2.36339771247611	2.53442758328568E-07	5.55273165232333E-06	-0.16235786050901	0.57930665100041	1	-1.14349453895474	0.00113514603800416	0.00811772502808015	-0.981136678445729	0.0038162951971725	0.0298816837981027	lncRNA
ENSG00000130477	UNC13A	unc-13 homolog A [Source:HGNC Symbol;Acc:HGNC:23150]	2.6	20	19.8	3.8	3.6	1.8	2.84884221861538	8.63849508720985E-08	7.38634728001566E-07	2.73284185437253	1.57118049586921E-07	1.37693319445578E-06	-0.116000364242848	0.772679643870962	0.880086706984413	0.521488237552169	0.15142239537944	0.218563534269788	-2.32735398106321	0.0000258376833383542	0.0002065098872456	-2.21135361682036	0.0000449064666934557	0.000601070082753713	-2.2704061357708	0.0000335652884602318	0.000535224012932434	-3.25406111727433	5.84946213023814E-07	0.0000110063833297451	-0.0590525189504389	0.886009530375477	1	-1.04270750045397	0.0215630534357399	0.0770234582936966	-0.983654981503531	0.0287255392619803	0.127215350404536	protein_coding
ENSG00000135517	MIP	major intrinsic protein of lens fiber [Source:HGNC Symbol;Acc:HGNC:7103]	2.6	23.3	2	0.1	0	0	3.0887220373786	4.78279994528458E-06	0.0000241063255346965	-0.584847183691071	0.293615068365628	0.38007061407444	-3.67356922106967	0.0000180377365616637	0.000250125469134332	-5.23941744688727	0.0000119353624696164	0.0000550436040419929	-8.32813948426586	3.1234743317052E-08	8.01304383715596E-07	-4.6545702631962	0.00010186565728142	0.00118069233876937	-6.17818082204049	0.0000248687808172066	0.000421050593752266	-6.19566369628352	0.0000241511634063761	0.00024984015426596	-1.52361055884429	0.413307898330107	1	-1.54109343308732	0.407951574213805	0.609847850909716	-0.0174828742430302	0.99414158041917	0.998067511356683	protein_coding
ENSG00000158856	DMTN	dematin actin binding protein [Source:HGNC Symbol;Acc:HGNC:3382]	2.6	15.6	13.7	4.1	4.6	3.7	2.45175091773068	3.80288490536523E-12	2.01328259055697E-10	2.16648110387322	3.25601353803491E-11	1.34302252286955E-09	-0.285269813857463	0.138494995583148	0.293836187322388	0.667018225956655	0.000686841726682297	0.00193005628757839	-1.78473269177402	2.0529717971307E-08	5.71333924058628E-07	-1.49946287791656	2.5584654300651E-07	0.0000089592889418233	-1.37453548813821	7.98962309641591E-07	0.0000247954349032531	-1.65338452184573	6.3700304284195E-08	1.81014098413207E-06	0.124927389778352	0.519464231073096	1	-0.153921643929173	0.430893885568678	0.629654155965653	-0.278849033707525	0.159645906102849	0.400265879326558	protein_coding
ENSG00000166257	SCN3B	sodium voltage-gated channel beta subunit 3 [Source:HGNC Symbol;Acc:HGNC:20665]	2.6	23.1	22.8	4.8	4.9	2.9	3.05222645261909	1.81445397885643E-11	6.5195347520288E-10	2.93032119553922	3.54097196972221E-11	1.42422825319498E-09	-0.12190525707988	0.630805588494427	0.789373543871711	0.904271511871606	0.00056698373043993	0.00162718493743046	-2.14795494074749	1.43397224059173E-07	2.75694377623397E-06	-2.02604968366761	3.1705003119496E-07	0.0000105391199218655	-2.01420223283932	3.36496988936725E-07	0.0000127015645741589	-2.7485667715261	4.96244293637409E-09	2.33929270665401E-07	0.0118474508282926	0.963446656834851	1	-0.722517087858492	0.0116935607492365	0.0485674759194464	-0.734364538686785	0.0104950978480661	0.0616907000597448	protein_coding
ENSG00000187902	SHISA7	shisa family member 7 [Source:HGNC Symbol;Acc:HGNC:35409]	2.6	10.9	4.6	1	0.8	0.8	1.96611530534858	8.3890680829864E-08	7.20832767067168E-07	0.619163785248438	0.0181121655761361	0.0355795899891319	-1.34695152010015	0.000133527548339321	0.00128742214018991	-1.41582165281067	0.0000530563735877784	0.000203527521836486	-3.38193695815926	1.73540361402392E-09	8.22866306016209E-08	-2.03498543805911	2.05148361779717E-06	0.0000488518978146723	-2.2980520248058	4.39255485771186E-07	0.0000157479422382136	-2.38696829803201	2.75738944327809E-07	5.93664845650645E-06	-0.263066586746693	0.405584164826482	1	-0.351982859972898	0.271178987833128	0.471523072832976	-0.088916273226205	0.778614774970064	0.919454454384183	protein_coding
ENSG00000150594	ADRA2A	adrenoceptor alpha 2A [Source:HGNC Symbol;Acc:HGNC:281]	2.5	17.3	8.3	1.2	1	0.6	2.6793131453817	1.23177973104443E-12	8.36833885346947E-11	1.52123562141263	1.85966439431081E-08	2.29709041952723E-07	-1.15807752396906	9.04817072366212E-06	0.000139333211838946	-1.05167601117747	0.0000237796408426272	0.000100678976900875	-3.73098915655916	7.42888615769483E-13	3.16099106009915E-10	-2.5729116325901	2.54924563561676E-10	5.72482676142881E-08	-2.8472847070511	5.60011543688876E-11	2.15682618780253E-08	-3.56542678761777	2.82633530564829E-12	9.32632970551576E-10	-0.274373074461	0.224856216709013	1	-0.992515155027677	0.000364276257506414	0.00329971025637043	-0.718142080566676	0.00562307870920121	0.039308067293158	protein_coding
ENSG00000165868	HSPA12A	heat shock protein family A (Hsp70) member 12A [Source:HGNC Symbol;Acc:HGNC:19022]	2.5	48.2	28	8.8	9.8	4.6	4.14583234998444	4.0729755349713E-12	2.10402368769811E-10	3.26098073655708	1.76278403721049E-10	5.09882917668271E-09	-0.884851613427353	0.00949639471552475	0.0394520056925282	1.8115374447448	1.40695784144609E-06	8.52026267353626E-06	-2.33429490523964	7.47547923501997E-07	0.0000110082899591109	-1.44944329181229	0.000184515837017745	0.0019161442316891	-1.32103487071469	0.000445442001603758	0.00462876074802774	-2.38996371133063	5.93049942638012E-07	0.0000111112682763778	0.128408421097592	0.680442887018955	1	-0.940520419518341	0.00718192583359781	0.0337669551623853	-1.06892884061593	0.00289088953728423	0.0244854860808532	protein_coding
ENSG00000185046	ANKS1B	ankyrin repeat and sterile alpha motif domain containing 1B [Source:HGNC Symbol;Acc:HGNC:24600]	2.5	25.3	19	2.9	2.3	1.2	3.20137771668316	5.01092046621238E-13	4.19800896467296E-11	2.68219982696493	9.79571427149607E-12	5.21009552815197E-10	-0.519177889718228	0.0250939188350418	0.0836067532750446	0.21277716578779	0.277612836256641	0.363165206264857	-2.98860055089537	1.0706144954493E-10	9.25709399835284E-09	-2.46942266117714	1.81357627926246E-09	2.12490687386918E-07	-2.82592195268098	2.5575801418921E-10	5.82443849496526E-08	-3.71415335735107	5.58797639155768E-12	1.5851226364052E-09	-0.356499291503841	0.124437860860729	1	-1.24473069617393	0.0000313774651251556	0.000485494960391044	-0.888231404670091	0.000990205328489763	0.0111494637579046	protein_coding
ENSG00000205221	VIT	vitrin [Source:HGNC Symbol;Acc:HGNC:12697]	2.5	13.3	0.6	0	0	0	2.33645237048163	1.16622310220916E-06	7.00470332080977E-06	-2.15634198832182	0.0000288167338880212	0.000127235873903718	-4.49279435880345	4.03259275884138E-08	1.75749305438561E-06	-9.4106322941167	1.89066026400409E-08	2.23629011036445E-07	-11.7470846645983	7.62982657575748E-10	4.40595235369367E-08	-7.25429030579488	3.84863354920899E-06	0.0000814509893418327	-7.25429030579488	2.91687499957081E-06	0.0000717853148676719	-7.25429030579488	2.87134350346466E-06	0.0000409406993893476	0	1	1	0	1	1	0	1	1	protein_coding
ENSG00000143032	BARHL2	BarH like homeobox 2 [Source:HGNC Symbol;Acc:HGNC:954]	2.4	86.7	15	4.7	4.1	0.8	5.0958850448836	1.20492997366725E-14	2.53019646028906E-12	2.45861340603674	2.21876573859189E-09	3.95537191039606E-08	-2.63727163884686	1.04190234982481E-08	6.08177584632398E-07	1.03524858576861	0.000437781537038115	0.00129240271542254	-4.060636459115	3.18032774453613E-11	3.92539841995456E-09	-1.42336482026813	0.0000517834113329135	0.000675775607620564	-1.65141627611458	9.43416715529539E-06	0.000197081458312624	-4.0154375624265	1.98535346614135E-10	1.94122701442497E-08	-0.228051455846444	0.422610326263558	1	-2.59207274215837	2.00802422803275E-07	8.84679666023476E-06	-2.36402128631193	7.53917680550136E-07	0.0000446523625524365	protein_coding
ENSG00000152954	NRSN1	neurensin 1 [Source:HGNC Symbol;Acc:HGNC:17881]	2.4	11.6	7.5	3.6	3.2	0.8	2.14372094185328	6.61938185709848E-06	0.0000321407763505782	1.41584088732569	0.000718089458064585	0.00212340681189581	-0.727880054527592	0.0919263317238328	0.219000568387012	0.644578504560069	0.0907269715492663	0.140959393002795	-1.49914243729321	0.00213310244875068	0.00848674544632128	-0.771262382765621	0.0804361389841926	0.202549747895252	-1.01985619742543	0.0252222356170541	0.111456225114006	-2.99563423973961	3.97582073260989E-06	0.0000538852015302341	-0.248593814659808	0.562265288563542	1	-2.22437185697399	0.000125457010756574	0.0014220360310452	-1.97577804231418	0.000404760027742431	0.00561765226486469	protein_coding
ENSG00000183775	KCTD16	potassium channel tetramerization domain containing 16 [Source:HGNC Symbol;Acc:HGNC:29244]	2.4	20.9	10.2	3.1	3.7	1.5	3.01717399978072	1.22492950575286E-11	4.87829684199952E-10	1.87336565057806	2.78152848957099E-08	3.20559758716133E-07	-1.14380834920266	0.000182147747273922	0.00164712837575861	0.400610077858161	0.0763459326537634	0.121571536840526	-2.61656392192256	5.82446241345188E-09	2.08353391068813E-07	-1.4727555727199	0.0000128944071717022	0.000220390771204284	-1.25360277933654	0.0000771983062661736	0.00105714210430071	-2.51786149130461	1.20182163131403E-08	4.66001293926056E-07	0.21915279338336	0.387822778821713	1	-1.04510591858471	0.000615443520842945	0.00498564847630412	-1.26425871196807	0.0000897806038955429	0.0017806843791488	protein_coding
ENSG00000174939	ASPHD1	aspartate beta-hydroxylase domain containing 1 [Source:HGNC Symbol;Acc:HGNC:27380]	2.3	17.6	13.3	5.1	4.2	1.9	2.78515276111991	3.45605378624757E-07	0.0000024232842007735	2.28434349944535	5.37318688362918E-06	0.0000289018824755157	-0.500809261674552	0.245830622604708	0.435264491556671	1.17521635215599	0.00566866672089629	0.0124269734650008	-1.60993640896392	0.00152559063664691	0.00643550091415182	-1.10912714728936	0.01872891502307	0.0725683745526047	-1.42784360241279	0.00394734009526182	0.0270328428633157	-2.55131292655465	0.0000258364899749443	0.000262667452948501	-0.318716455123428	0.473913177522419	1	-1.44218577926529	0.00525612210968332	0.0265997616248731	-1.12346932414186	0.0235323642703682	0.11065956528223	protein_coding
ENSG00000144031	ANKRD53	ankyrin repeat domain 53 [Source:HGNC Symbol;Acc:HGNC:25691]	2.2	20	17.3	5.4	8.6	8.3	3.06580467223875	2.79066612488278E-13	2.60822431059131E-11	2.75992398683078	1.76601725923465E-12	1.32197838261875E-10	-0.305880685407971	0.131372492565704	0.282346937989033	1.34758181699321	3.4366965504562E-07	2.56191546907913E-06	-1.71822285524554	7.88954832132791E-08	1.68738236517925E-06	-1.41234216983757	1.22468931664146E-06	0.0000316325903526769	-0.803557689170971	0.000651231197665799	0.00635471166871352	-0.839569529992913	0.000434878962201562	0.00289007724613114	0.608784480666598	0.00685061695455691	0.257001451364805	0.572772639844656	0.0101758205023747	0.0438520367011986	-0.0360118408219416	0.857159758885194	0.948885125387834	protein_coding
ENSG00000132932	ATP8A2	ATPase phospholipid transporting 8A2 [Source:HGNC Symbol;Acc:HGNC:13533]	2.1	14.6	11.9	3.6	4.2	4	2.66028875008693	3.44054427582381E-13	3.07348952462957E-11	2.26334857124531	5.68537366964491E-12	3.45589499490558E-10	-0.396940178841612	0.0350800595281142	0.107752561267112	0.724945019562946	0.00015023492988822	0.000505020495085784	-1.93534373052398	2.50830904712413E-09	1.09613105359325E-07	-1.53840355168237	7.60048471193793E-08	3.53138612952082E-06	-1.32522445401223	5.88145274211687E-07	0.0000194627453921815	-1.36568384563815	3.90430136315846E-07	7.92078403273641E-06	0.213179097670136	0.246544213647762	1	0.172719706044222	0.344860009253093	0.549846680600728	-0.0404593916259142	0.822167532395712	0.935373185018432	protein_coding
ENSG00000137203	TFAP2A	transcription factor AP-2 alpha [Source:HGNC Symbol;Acc:HGNC:11742]	2.1	19.9	14.2	0.6	0.3	0.4	3.1385646794458	5.72762736014805E-10	1.06082482000268E-08	2.55598428484776	1.42559630216465E-08	1.85442209249399E-07	-0.582580394598038	0.0806395948199262	0.198426663923815	-1.80774523713516	0.0000300916596345057	0.000123584466505035	-4.94630991658096	1.21239818096649E-10	1.01047763855913E-08	-4.36372952198292	6.84586308133077E-10	1.1481689856416E-07	-5.13713897477675	1.02239068590761E-10	3.06130277785927E-08	-4.80249966120596	2.13177184989923E-10	2.03956325686513E-08	-0.773409452793831	0.0662803445389211	0.84399729839896	-0.438770139223041	0.271667248664038	0.472016735831596	0.33463931357079	0.417006773900317	0.688143927487938	protein_coding
ENSG00000153012	LGI2	leucine rich repeat LGI family member 2 [Source:HGNC Symbol;Acc:HGNC:18710]	2.1	17.6	16.6	2.3	2.1	1	2.93833476407846	9.38313174625788E-12	3.99213940464344E-10	2.75194557883269	2.80902228931167E-11	1.21117550389015E-09	-0.186389185245769	0.428356641728289	0.626342787131913	0.146385023270803	0.496540101474068	0.585513192877349	-2.79194974080766	1.20971630742465E-09	6.37130390056974E-08	-2.60556055556189	3.32901737775794E-09	3.36418012381051E-07	-2.76282711385545	1.41671485809252E-09	1.89312913557834E-07	-3.86117550703637	1.52610015099952E-11	2.89345687082068E-09	-0.157266558293562	0.527716781416591	1	-1.25561495147449	0.000100417847538706	0.00119562310519391	-1.09834839318092	0.000390976932368644	0.00546860382306973	protein_coding
ENSG00000183092	BEGAIN	brain enriched guanylate kinase associated [Source:HGNC Symbol;Acc:HGNC:24163]	2.1	20.3	8.2	3	3.3	0.9	3.15738304908463	1.26859908655745E-13	1.519405824485E-11	1.75672180833255	2.70003322998977E-09	4.58099027237193E-08	-1.40066124075207	1.11598215333504E-06	0.0000251664092570074	0.487643681034929	0.0111454411534522	0.0225319627419565	-2.6697393680497	1.18006254110729E-10	9.98975456919565E-09	-1.26907812729762	5.17099318421097E-06	0.000104774171422941	-1.12871914777733	0.0000205499988246981	0.00036473428210378	-2.98632335528863	3.79992167258449E-11	5.59726204969168E-09	0.140358979520295	0.492587992774075	1	-1.717245227991	1.83609944264523E-07	8.20107510721842E-06	-1.8576042075113	5.64219560264319E-08	6.16409869588769E-06	protein_coding
ENSG00000198873	GRK5	G protein-coupled receptor kinase 5 [Source:HGNC Symbol;Acc:HGNC:4544]	2.1	12.4	17.7	5.6	5.7	5.6	2.46009620815122	6.8903512841091E-14	9.66174709022961E-12	2.86670751242046	4.47070481945746E-15	1.66511167070183E-12	0.406611304269237	0.0125843178949138	0.0493035706428062	1.43197512450153	1.00438162906888E-09	2.05048567682004E-08	-1.0281210836497	1.68886043669638E-06	0.000021451048233263	-1.43473238791893	1.40294422949907E-08	9.90576648330589E-07	-1.41844520071621	1.62625636652825E-08	0.0000012117483497878	-1.44375809687299	1.25113168485189E-08	4.80511834023046E-07	0.0162871872027188	0.914479344233967	1	-0.0090257089540579	0.952552554011357	0.976111642315426	-0.0253128961567767	0.86729110621519	0.953312705397241	protein_coding
ENSG00000287560	AL731533.3	novel transcript	2.1	14.9	0.2	0.2	0.3	0.2	2.69516399580594	2.31842908825266E-09	3.43284614724883E-08	-3.32338826271409	1.14202599048878E-07	1.05456414849875E-06	-6.01855225852003	1.35893903841157E-11	3.81430100694289E-09	-3.53163727016652	1.01401522764405E-07	9.12387991974214E-07	-6.22680126597246	1.4131820338637E-11	2.15563587788134E-09	-0.208249007452428	0.805886909070588	0.885476880813545	0.581332827415341	0.329401748095934	0.580705320808647	0.0688251779238018	0.927186812699779	0.963921498909262	0.789581834867768	0.236926600691338	1	0.27707418537623	0.740170376819586	0.858095596565211	-0.512507649491539	0.381831003034962	0.657012505765194	lncRNA
ENSG00000120251	GRIA2	glutamate ionotropic receptor AMPA type subunit 2 [Source:HGNC Symbol;Acc:HGNC:4572]	2	19	15.4	3.2	2.8	1	3.13190357612949	4.53144018622971E-08	4.27223652309902E-07	2.72842106588998	3.28987694661809E-07	0.0000026126729051998	-0.403482510239516	0.34224342581889	0.541461247755932	0.69942125581832	0.0718204151809922	0.115296295975125	-2.43248232031117	0.0000273596790876754	0.000216639887937622	-2.02899981007165	0.000179224305925163	0.00187322417744277	-2.24529760804353	0.0000650989377906099	0.000917902253356284	-3.72324899357904	2.58043781229787E-07	5.63825661987084E-06	-0.216297797971873	0.61939468809479	1	-1.69424918350738	0.00137875253806635	0.00939050117438701	-1.47795138553551	0.00395748895635773	0.0307291551557611	protein_coding
ENSG00000177508	IRX3	iroquois homeobox 3 [Source:HGNC Symbol;Acc:HGNC:14360]	2	28.2	8.9	2	9.5	8	3.67240623460081	4.03976616722136E-12	2.10028871890039E-10	1.89426809927718	1.93677760929352E-07	1.64819774550878E-06	-1.77813813532363	4.02560135882442E-06	0.000071370557424158	0.0557346982012603	0.833268387487764	0.8755075385716	-3.61667153639955	4.33795000787531E-10	2.8983600693114E-08	-1.83853340107591	5.49589849740611E-06	0.000110663988548642	0.321640244242875	0.251342560594974	0.501785141654541	0.0874044718582548	0.751708634580827	0.862980558855696	2.16017364531879	6.70099178492333E-07	0.000397866355064236	1.92593787293417	3.07726805128069E-06	0.0000761965499558307	-0.23423577238462	0.39949080512139	0.671881585396386	protein_coding
ENSG00000233930	KRTAP5-AS1	KRTAP5-1/KRTAP5-2 antisense RNA 1 [Source:HGNC Symbol;Acc:HGNC:27877]	2	15.3	24.6	5.7	8.1	3.1	2.86685734637524	3.7399210982342E-07	2.59308680263073E-06	3.44797501111899	2.4777969499225E-08	2.91262325768802E-07	0.581117664743754	0.190713356260514	0.367362908908299	1.53849437083526	0.000789400072622015	0.00218147492295768	-1.32836297553998	0.00736416950195381	0.0237762094003776	-1.90948064028374	0.000427805852090945	0.00382799824153763	-1.41413358298206	0.00446459384813588	0.029731473612236	-2.78684238047135	0.0000100441416445564	0.000118722662636318	0.495347057301678	0.274086919854808	1	-0.877361740187614	0.0676673235727587	0.179457438377893	-1.37270879748929	0.00686391721413843	0.0452067932527105	lncRNA
ENSG00000077080	ACTL6B	actin like 6B [Source:HGNC Symbol;Acc:HGNC:160]	1.9	34	30.1	7.4	8	2.6	4.05652477244535	1.98389881413094E-11	6.91328877708688E-10	3.78203062358031	6.14090549239492E-11	2.14918400230592E-09	-0.274494148865042	0.395833580132519	0.595315148094382	2.02108686880596	1.33070941544827E-06	8.10099417860807E-06	-2.0354379036394	0.0000077870120603364	0.000075620539341489	-1.76094375477435	0.0000414793429747915	0.000565020637371022	-1.69929014603658	0.0000585629269391999	0.000838710332754582	-3.30760897956886	2.18322748340307E-08	7.47894177524243E-07	0.0616536087377712	0.852696004599628	1	-1.5466652247945	0.000274650284145608	0.00263706677217954	-1.60831883353227	0.000179154007182948	0.00304920120225378	protein_coding
ENSG00000102878	HSF4	heat shock transcription factor 4 [Source:HGNC Symbol;Acc:HGNC:5227]	1.9	17.8	2.5	0.4	0.5	0.9	3.06128637986135	1.4522674703554E-09	2.32262242613022E-08	0.119128890446529	0.694813303711944	0.75973106826935	-2.94215748941482	1.08132556054274E-07	3.80085934530774E-06	-2.35166884189599	6.07472485844162E-06	0.0000305132731395286	-5.41295522175734	1.07901714317883E-10	9.28012137662686E-09	-2.47079773234252	8.29997496156473E-06	0.000155506715125771	-2.08420503609546	0.000035638998184351	0.000562192157700265	-1.26498767803487	0.00265526964871791	0.0131374097154589	0.386592696247064	0.394336191332929	1	1.20581005430765	0.0103557985125954	0.0444499352668316	0.819217358060582	0.0558756022313185	0.202658728685103	protein_coding
ENSG00000102924	CBLN1	cerebellin 1 precursor [Source:HGNC Symbol;Acc:HGNC:1543]	1.9	10.7	7.4	3	3.3	1.8	2.33313117352311	2.88263854846636E-09	4.1247241318719E-08	1.71050087328106	3.79863995641181E-07	2.94299039076294E-06	-0.622630300242046	0.026507303575694	0.0870196444999776	0.651540813775659	0.0121977183840814	0.0244513896047871	-1.68159035974745	5.85066471317571E-06	0.0000597595690128478	-1.0589600595054	0.000864269121476002	0.00669270470552944	-0.955078012120562	0.00196280477752645	0.0154963820546021	-1.79288848967143	3.48584097629148E-06	0.000048214339388928	0.103882047384837	0.704475842549228	1	-0.733928430166026	0.0161072883728171	0.0621593934192156	-0.837810477550863	0.00692675214712175	0.0454539997836086	protein_coding
[truncated: 89 more rows]

## Sheet: Supplemental_Table_5b
Ensembl_ID	Gene.name	Gene.description	Mean_W4ROs_TPM	Mean_W6ROs_TPM	Mean_hiRPCp0_TPM	Mean_hiRPCp2_TPM	Mean_hiRPCp3_TPM	Mean_hiRPCp4_TPM	R=W4ROs/W6ROs
[truncated: 617 more rows]
