# Supplementary material for: Bankable human iPSC-derived retinal progenitors represent a valuable source of multipotent cells
Source: Commun Biol. 2023 Jul 21;6:762. doi: 10.1038/s42003-023-04956-2 (PMC10362027; doi:10.1038/s42003-023-04956-2)
Supplement: Supplementary file 8 — Supplementary Data 6 [file 42003_2023_4956_MOESM8_ESM.xlsx]

## Sheet: Fig. 1
Fig. 1c
									W4 ROs			W5 ROs			W6 ROs			W7 ROs
		W4 ROs	W5 ROs	W6 ROs	W7 ROs		ROW DATA	n	1	2	3	1	2	3	1	2	3	1	2	3
mean	RAX	1.22256	0.420112	0.420734	0.776642			RAX	1.30654	1.97328	0.387872	0.473817	0.445292	0.341226	0.393951	0.527026	0.468004	0.508382	0.535723	1.28582
	PAX6	1.08827	0.649758	0.689821	0.691203			PAX6	0.669764	0.86107	1.73396	0.661061	0.712404	0.57581	0.677412	0.816242	0.644037	0.743132	0.649133	0.681344
	VSX2	1.01633	1.25876	0.787713	0.446187			VSX2	0.846276	0.924339	1.27837	1.28184	1.66359	0.830844	0.711373	0.820924	0.540651	0.480692	0.396241	0.461628
	SIX6	1.00897	1.68345	0.895729	0.508851			SIX6	0.825068	1.0966	1.10526	1.80937	2.37737	0.86362	0.854565	0.969001	0.585696	0.51555	0.475011	0.535992
	SOX2	1.08964	1.31653	0.871774	0.434201			SOX2	0.69136	1.75197	0.825601	1.37379	1.67485	0.900937	0.836435	0.877951	0.526836	0.407472	0.428601	0.46653
	CRX	1.13629	0.769674	2.11747	8.59273			CRX	0.738732	1.98985	0.680289	0.597597	1.0476	0.663821	2.58111	3.10748	2.11624	8.35073	8.77894	8.64853
		W4 ROs	W5 ROs	W6 ROs	W7 ROs
SD	RX	0.796031	0.0697901	0.0666787	0.441174
	PAX6	0.567312	0.0689948	0.0913254	0.047769
	VSX2	0.230268	0.416852	0.141245	0.0442922
	SIX6	0.159326	0.76469	0.196769	0.0310373
	SOX2	0.577503	0.390123	0.191858	0.0299246
	CRX	0.739781	0.242961	0.495942	0.21949
Fig. 1e
									W4 ROs			W6 ROs			Dissociated ROs			W1 hiRPCp0
mean		W4 ROs	W6 ROs	Dissociated ROs	W1 hiRPCp0		ROW DATA	n	1	2	3	1	2	3	1	2	3	1	2	3
	RAX	1.19404	0.692952	0.509853	1.51174			RAX	2.20774	0.826004	0.548364	0.62523	0.896564	0.557061	0.44819	0.57411	0.507258	0.837966	0.961617	2.73564
	PAX6	1.00476	1.2276	1.2736	1.1386			PAX6	1.11503	1.01994	0.879303	0.986352	1.5295	1.16695	1.17209	1.37788	1.27083	1.08242	1.0528	1.28057
	VSX2	1.01281	0.992203	0.611287	0.805798			VSX2	1.24257	0.859157	0.936715	0.815904	1.23151	0.9292	0.59019	0.63263	0.611042	0.706611	0.753527	0.957256
	SIX6	1.00492	1.06256	0.612755	0.757878			SIX6	1.13782	0.895274	0.981683	0.871689	1.38501	0.930968	0.565999	0.660732	0.611534	0.678904	0.722781	0.87195
	SOX2	1.00284	1.26674	0.656099	1.06033			SOX2	0.970112	1.10849	0.929922	1.11098	1.54356	1.14568	0.616897	0.696098	0.655302	1.16705	0.990337	1.0236
	CRX	1.00255	4.14105	3.26374	1.64944			CRX	0.91269	1.00795	1.08702	3.02667	5.37113	4.02535	3.05294	3.47919	3.2591	1.48541	1.48975	1.97317
SD		W4 ROs	W6 ROs	Dissociated ROs	W1 hiRPCp0
	RAX	0.888804	0.179598	0.063	1.06173
	PAX6	0.118596	0.276605	0.102924	0.123843
	VSX2	0.202717	0.214845	0.0212209	0.133247
	SIX6	0.122931	0.280822	0.0473781	0.101195
	SOX2	0.093675	0.240359	0.0396066	0.0939078
	CRX	0.087291	1.17651	0.213164	0.280361
Fig. 1g
Multiplicative factor				ROW DATA
	mean	SD		n	1	2	3	4	5	6
hiRPCp2	4.58352	0.639872		hiRPCp2	4.09969	4.184	4.86891	4.172	5.75652	4.42
hiRPCp3	3.16667	0.802081		hiRPCp3	4	3.1	2.4
hiRPCp4	2.9784	0.554739		hiRPCp4	2.72	3.6152	2.6
Cell number				ROW DATA
	mean	SD		n	1	2	3	4	5	6
hiRPCp2	4.58352e+06	639872		hiRPCp2	4.09969e+06	4.86891e+06	5.75652e+06	4184000	4172000	4420000
hiRPCp3	1.45145e+07	3.67635e+06		hiRPCp3	1.83341e+07	1.42089e+07	1.10004e+07
hiRPCp4	4.32299e+07	8.05175e+06		hiRPCp4	3.94794e+07	5.24728e+07	3.77377e+07
Fig. 1h
									W4 ROs			hiRPCp2			hiRPCp3			hiRPCp4
		W4 RO	hiRPCp2	hiRPCp3	hiRPCp4		ROW DATA	n	1	2	3	1	2	3	1	2	3	1	2	3
mean	RAX	1.08749	0.82368	1.30061	0.868826			RAX	1.25894	1.45914	0.544374	1.17097	0.88795	0.412117	0.519245	1.10718	2.27539	0.132355	0.782744	1.69138
	PAX6	1.02234	1.04665	1.71664	1.42366			PAX6	0.99388	1.29795	0.775188	1.20274	1.25902	0.678182	1.53745	1.38165	2.23081	1.21819	0.822275	2.23053
	VSX2	1.01183	1.34306	1.86725	0.964066			VSX2	1.2166	0.981024	0.837862	1.48278	1.51157	1.03483	1.06487	1.77455	2.76232	0.305949	0.648338	1.93791
	SIX6	1.00307	0.77653	1.07315	0.5715			SIX6	1.0498	1.06489	0.894515	0.93052	0.815087	0.583981	0.70672	0.959911	1.55281	0.231972	0.462551	1.01998
	SIX3	1.01546	1.20186	1.44166	0.76874			SIX3	1.1641	1.10455	0.777722	1.34034	1.38152	0.88372	0.94046	1.40396	1.98057	0.355055	0.543965	1.4072
	LHX2	1.04224	1.34687	2.48002	1.52023			LHX2	1.02715	1.40821	0.691354	1.35409	1.54006	1.14646	1.91347	2.13969	3.3869	0.840782	0.950862	2.76904
		D28 RO	hiRPCp1	hiRPCp2	hiRPCp3
SD	RAX	0.480882	0.383489	0.893907	0.783068
	PAX6	0.262543	0.320337	0.452047	0.726265
	VSX2	0.191239	0.267324	0.852513	0.860575
	SIX6	0.0943135	0.176458	0.434262	0.405142
	SIX3	0.208027	0.276284	0.521081	0.560932
	LHX2	0.358664	0.196902	0.793486	1.0829

## Sheet: Fig. 2
Fig. 2e
Term	Description	-log10 (P-value)
GO:1901214	regulation of neuron death (GO:1901214)	-4.1227
GO:0006260	DNA replication (GO:0006260)	-5.92751
GO:0031290	retinal ganglion cell axon guidance (GO:0031290)	-5.95716
GO:0007420	brain development (GO:0007420)	-7.0363
R-HSA-112316	Neuronal System (R-HSA-112316)	-7.27054
GO:0097060	synaptic membrane (GO:0097060)	-8.79134
GO:0030424	axon (GO:0030424)	-9.52296
GO:0048667	cell morphogenesis involved in neuron differentiation (GO:0048667)	-10.9119
Fig. 2f
Term	Description	-log10 (P-value)
GO:0051781	Positive regulation of cell division (GO:0051781)	3.51071
GO:0048592	Eye morphogenesis (GO:0048592)	4.80654
GO:0043410	Positive regulation of MAPK cascade (GO:0043410)	8.76392
GO:0005911	Cell-cell junction (GO:0005911)	9.11327
GO:0007423	Sensory organ development (GO:0007423)	9.52679
GO:0005212	Structural constituent of eye lens (GO:0005212)	10.1011
GO:0030029	Actin filament-based process (GO:0030029)	15.1864
GO:0031012	Extracellular matrix (GO:0031012)	18.3598

## Sheet: Fig. 3
Fig. 3c
				ROW DATA
	mean	SD		n	1	2	3	4	5	6	7	8	9	10	11	12
mCherry	71.4033	8.46717		mCherry	83.27	57.27	69.02	71.19	73.42	74.25
NRL	46.68	4.82608		NRL	49.03	44.97	55.13	50.71	39.12	47.51	45.17	41.87	48.88	51.73	39.88	46.16
PAX6	26.6408	6.71982		PAX6	17.38	17.57	32.18	20.17	19.63	38.42	30.72	31.39	26.96	30.62	29.79	24.86
AP2	25.7033	6.79553		AP2	30.03	30.89	25.45	29.16	28.95	23.74	16.26	16.63	31.37	19.36	18.85	37.75
LHX1	2.89917	1.32257		LHX1	1.76	0.87	2.43	3.13	2.84	2.28	2.53	3.85	1.39	5.23	4.88	3.6
Fig. 3d
									W1			W2			W3			W5
		W1	W2	W3	W5		ROW DATA	n	1	2	3	1	2	3	1	2	3	1	2	3
mean	CRX	1.10422	2.12773	15.0875	20.4022			CRX	1.81879	0.656987	0.836874	0.928649	1.94984	3.50469	7.54737	10.2688	27.4463	28.7146	15.1317	17.3603
	NRL	1.02895	3.27282	60.4568	305.816			NRL	1.27238	1.09999	0.714485	1.94527	3.74433	4.12886	38.9458	44.8837	97.541	365.818	283.448	268.183
	PAX6	1.21465	1.14792	1.29533	1.22921			PAX6	2.15719	1.04181	0.444963	1.30388	1.22249	0.917377	1.41149	0.926619	1.54788	1.21961	0.767687	1.70032
	AP2	1.10142	2.4946	17.3374	25.0505			AP2	1.68154	0.55914	1.06359	1.06239	1.77037	4.65103	11.2568	9.33442	31.4208	45.4361	17.4442	12.2712
	LHX1	1.21465	3.19617	4.12683	5.02606			LHX1	2.15719	1.04181	0.444963	1.62575	1.76119	6.20158	4.39194	2.02909	5.95945	5.07931	4.01	5.98888
		W1	W2	W3	W5
SD	CRX	0.625341	1.2972	10.7892	7.28449
	NRL	0.285651	1.16566	32.2528	52.5204
	Pax6	0.869103	0.20376	0.326513	0.466392
	AP2	0.562154	1.90078	12.2345	17.8429
	LHX1	0.869103	2.60364	1.97855	0.990517
Fig. 3f
							ProNM								ProNM + DAPT
		ProNM	ProNM + DAPT		ROW DATA	n	1	2	3	4	5	6	7	8	1	2	3	4	5	6	7	8
mean	W1	21.86	69.06			W1	22.85	22.87	23.02	21.2	21.26	23	20.02	20.66	59.47	62.29	67.52	70.13	72.84	69.88	72.1	78.25
	W2	43.9038	87.18			W2	37.6	45.27	38.4	33.16	47.94	49.55	49.42	49.89	91.85	89.76	83.75	87.93	87.09	86.62	82.02	88.42
	W3	52.02	75.485			W3	77.54	74.07	34.44	38.36	46.55	44.87	36.82	63.51	78.12	75.17	81.49	69.41	73.63	75.09
		ProNM	ProNM + DAPT
SD	W1	1.21106	5.97586
	W2	6.5657	3.14592
	W3	17.2263	4.08914
Fig. 3g
							ProNM			ProNM + DAPT
		ProNM	ProNM + DAPT		ROW DATA	n	1	2	3	1	2	3
Mean	W1	1.01339	6.5615			W1	0.888273	0.89741	1.25448	7.40455	6.60969	5.67027
	W2	3.08733	21.308			W2	3.27745	2.97232	3.0122	24.5207	20.2305	19.1728
	W3	5.55243	11.5029			W3	5.72228	4.33818	6.59684	12.0146	12.1581	10.3359
		ProNM	ProNM + DAPT
SD	W1	0.208841	0.868141
	W2	0.16586	2.83209
	W3	1.13887	1.0132
Fig. 3h
										W1(ProNM)			W1			W2			W3			W5
		W1(ProNM)	W1	W2	W3	W5		ROW DATA	n	1	2	3	1	2	3	1	2	3	1	2	3	1	2	3
mean	BRN3A	1.23303	2.42637	0.891648	0.645066	ND			BRN3A	1.3166	2.00337	0.379127	1.88006	2.59464	2.8044	0.524011	0.889568	1.26136	0.423624	0.870029	0.641544	ND	ND	ND
	BRN3B	1.11779	1.8104	0.176579	0.0440274	0.0303961			BRN3B	0.948964	1.82791	0.576496	1.81126	1.87282	1.74712	0.192701	0.120558	0.216479	0.0371728	0.050784	0.0441254	0.0271006	0.0262074	0.0378805
		W1(ProNM)	W1	W2	W3	W5
SD	BRN3A	0.815341	0.484603	0.368681	0.223223	ND
	BRN3B	0.64256	0.0628523	0.0499514	0.00680612	0.00649698
Fig. 3j
						W1
		W1			n	1	2	3	4	5	6
mean	BRN3A	7.678		ROW DATA	BRN3A	5.67	11.5	5.95	11.3	3.97
	PAX6	78.0917			PAX6	79.32	75.82	75.57	89.47	74.42	73.95
	mCherry	29.38			mCherry	33	24.88	30.27	32.48	26.27
		W1
SD	BRN3A	3.48188
	PAX6	5.88437
	mCherry	3.65474

## Sheet: Fig. 4
Fig. 4d
		BM					BM + FGF2
		W1	W2	W3	W5	W12	W1	W2	W3	W5	W12
mean	MITF	1.02346	2.68712	5.86502	14.2103	22.5688	1.42153	1.14563	1.71229	2.03912	4.46726
	BEST1	1.10032	1.17089	1.00062	0.78113	29.573	0.977587	0.785919	0.758257	0.782826	0.79218
	VEGFA	1.0329	1.01863	2.01566	2.49207	7.86736	0.773672	0.599485	1.10126	0.972448	2.60957
	PEDF	1.01411	2.29198	4.90037	6.36789	31.3826	0.875602	1.42186	1.73758	1.55507	2.9826
		BM					BM + FGF2
		W1	W2	W3	W5	W12	W1	W2	W3	W5	W12
SD	MITF	0.127571	0.825398	0.902423	0.424743	0.723923	0.468993	0.456787	1.47359	0.538973	0.87145
	BEST1	0.135639	0.201741	0.388154	0.164499	1.40049	0.149565	0.146524	0.0693956	0.280002	0.0846364
	VEGFA	0.045446	0.245361	0.411553	0.100316	0.835731	0.201471	0.354518	0.235448	0.352051	0.885142
	PEDF	0.0404815	0.371852	2.46754	0.353072	5.34915	0.149357	0.231453	0.663419	0.727609	0.854036
		BM															BM + FGF2
ROW DATA		W1			W2			W3			W5			W12			W1			W2			W3			W5			W12
	MITF	1.17048	0.942007	0.957903	3.51536	1.8646	2.6814	4.9658	6.77061	5.85865	14.676	14.1108	13.8442	22.2556	22.0543	23.3966	1.80821	1.55655	0.899842	1.07476	1.57197	0.790158	0.771753	0.954553	3.41058	1.65138	1.81141	2.65458	4.64038	3.52224	5.23915
	BEST1	1.11838	0.956563	1.22603	1.31072	0.939619	1.26232	1.43422	0.882098	0.685544	0.914496	0.597314	0.831579	31.1891	28.8145	28.7154	0.910595	1.14894	0.873229	0.940955	0.854906	0.561896	0.704366	0.733844	0.83656	0.51667	0.756933	1.07487	0.768248	0.722087	0.886206
	VEGFA	1.06519	0.980927	1.05257	1.24926	0.760801	1.04583	1.72912	1.83061	2.48725	2.42792	2.44061	2.60767	6.91627	8.20142	8.4844	0.800772	0.960222	0.560023	0.645106	0.83712	0.316229	0.993273	0.939184	1.37134	0.784677	0.754089	1.37858	1.61524	2.90187	3.31159
	PEDF	0.985378	0.996538	1.0604	2.57246	1.87019	2.43329	3.96847	3.03449	7.69815	6.31596	6.74405	6.04365	35.2953	33.5651	25.2872	0.871877	1.02679	0.728142	1.19669	1.57417	1.49473	1.13951	1.62206	2.45117	0.852532	1.50728	2.30539	2.27222	3.93015	2.74542

## Sheet: Supplemental Fig 3
Supplemental Fig.3a
Mean		W1 RO	BM	BM +ATP	BM +CHIR	BM +PUR	BM+ATP+PUR+CHIR	RPCM
	VSX2	1.00887	0.230136	0.187769	0.353053	0.327053	0.126621	0.836382
	PAX6	1.00346	0.731528	0.721826	0.925986	0.997154	0.688727	0.962713
	RAX	1.11749	0.348612	0.357813	0.505749	0.496199	0.187743	0.695882
SD		W1 RO	BM	BM +ATP	BM +CHIR	BM +PUR	BM+ATP+PUR+CHIR	RPCM
	VSX2	0.142247	0.0203948	0.0201163	0.0213976	0.0229147	0.00958011	0.0841214
	PAX6	0.0919803	0.0379725	0.0679336	0.0300937	0.0505684	0.0487158	0.0504442
	RAX	0.490725	0.238005	0.0617215	0.0393102	0.0639559	0.0157721	0.18637
												s
Supplemental Fig.3b
Mean		W1 RO	BM	BM +ATP	BM +CHIR	BM +PUR	BM+ATP+PUR+CHIR	RPCM
	VSX2	1.00914	0.338042	0.277082	0.39695	0.346003	0.467353	0.749679
	PAX6	1.05112	0.93125	0.86459	0.998479	1.20497	1.27848	1.36591
	RAX	1.00414	0.486454	0.521083	0.652138	0.479492	0.617218	1.06858
SD	D28	W1 RO	BM	BM +ATP	BM +CHIR	BM +PUR	BM+ATP+PUR+CHIR	RPCM
	VSX2	0.143731	0.0894628	0.0398818	0.112858	0.0672748	0.123361	0.034136
	PAX6	0.39638	0.440304	0.122884	0.294986	0.23609	0.284164	0.209494
	RAX	0.0979819	0.189713	0.0417244	0.22017	0.124353	0.116089	0.191606

## Sheet: Supplemental Fig 4
Supplemental Fig 4c
Mean		hiPSCs	hiRPCp2
	NODAL	1.03391	ND
	LIN28A	1.00801	0.000163778
	POU5F1	1.00183	0.00231147
	NANOG	1.16832	0.00323238
	TERT	1.00914	0.0124337
	DNTMB3	1.21945	0.028998
	SOX2	1.02764	0.155394
SD		hiPSCs	hiRPCp2
	NODAL	0.338964	ND
	LIN28A	0.150816	8.63556e-05
	POU5F1	0.0748701	0.000296494
	NANOG	0.834353	0.000266085
	TERT	0.168817	0.00144146
	DNTMB3	0.971567	0.010749
	SOX2	0.300051	0.0379171

## Sheet: Supplemental Fig 6
Supplemental Fig. 6d
		W4	hiRPCp2	hiRPCp3	hiRPCp4
mean	RAX	1.03884	1.03364	1.02648	0.0812886
	PAX6	1.04404	0.651087	0.95061	0.328969
	VSX2	1.04404	0.651087	0.95061	0.328969
	SIX6	1.00093	0.4413	0.164006	0.0649957
	SIX3	1.09695	0.620075	1.76125	0.181112
	LHX2	1.01717	0.957996	0.618388	0.515471
		W4	hiRPCp2	hiRPCp3	hiRPCp4
SD	RAX	0.333165	0.528499	0.594663	0.0422954
	PAX6	0.367406	0.0430061	0.114477	0.0494515
	VSX2	0.367406	0.0430061	0.114477	0.0494515
	SIX6	0.0528902	0.0645784	0.026947	0.00232877
	SIX3	0.608348	0.240791	0.379732	0.0245198
	LHX2	0.221699	0.0432054	0.0793646	0.068407

## Sheet: Supplemental Fig 7
Supplemental Fig. 7b
		D1	W1	W2	W3
Mean	RPCM	1	4.81663	15.5379	25.4645
	BM	1	1.68144	1.57635	3.26765
		D1	W1	W2	W3
EC	RPCM	0.167838	0.0448174	2.62047	2.52347
	BM	0.177818	0.500778	0.158786	0.455294
Supplemental Fig. 7d
mean		RPCM			BM
		W1	W2	W3	W1	W2	W3
	PAX6	1.00642	0.68042	0.820162	0.67116	0.660869	0.599856
	RAX	1.16406	0.862684	1.91513	0.825777	0.181632	0.0829909
	VSX2	1.00872	1.22618	1.76023	0.885655	0.347973	0.590082
	SIX6	1.01866	0.947412	1.73621	0.682346	0.713292	0.613393
	CCND1	1.04135	0.856857	1.13957	0.915157	0.549684	0.329019
	SOX2	1.00157	1.88456	3.27469	0.315941	0.305931	0.427012
SD		RPCM			BM
		W1	W2	W3	W1	W2	W3
	PAX6	0.1399	0.120704	0.137337	0.0911372	0.0862578	0.269001
	RAX	1.20658	0.433398	0.416745	0.370387	0.194148	0.194572
	VSX2	0.158154	0.341039	0.522994	0.21266	0.138081	0.147907
	SIX6	0.245785	0.0326965	0.486501	0.142992	0.325824	0.35066
	CCND1	0.378698	0.226267	0.0531187	0.289559	0.0399078	0.0370692
	SOX2	0.0680162	0.367716	0.981526	0.085503	0.141905	0.243222
Supplemental Fig. 7e
mean		RPCM			BM
		W1	W2	W3	W1	W2	W3
	CRX	1.01479	1.50931	6.19393	7.93765	29.7244	66.2059
	BRN3A	1.03455	0.136578	0.145337	27.4566	20.6688	14.7202
SD		RPCM			BM
		W1	W2	W3	W1	W2	W3
	CRX	0.203709	0.295169	0.74554	2.46191	7.2127	15.5322
	BRN3A	0.338724	0.0479016	0.0447912	8.49531	8.43764	0.384573

## Sheet: Supplemental Fig 8
Supplemental Fig. 8a
Multipotent
		W4 ROs	W6 ROS	hiRPCp2	hiRPCp3
Mean	GJA1	1.03082	0.10188	2.61596	5.26535
	IGFBP5	1.02629	0.266039	3.88426	7.34168
	ATP1A2	1.01102	0.416962	10.7881	7.73059
	FGF19	1.00145	2.90279	10.9899	9.01175
	CCND2	1.01779	0.217348	1.46871	1.81285
	BMP7	1.00807	0.0825249	1.38686	2.06331
SD	GJA1	0.292888	0.035373	0.167855	1.83197
	IGFBP5	0.285708	0.0821614	0.506036	2.59129
	ATP1A2	0.179794	0.0357207	0.599151	0.644118
	FGF19	0.065893	0.280597	1.30703	1.00058
	CCND2	0.229625	0.0499724	0.246389	0.765893
	BMP7	0.160599	0.0206379	0.12382	0.525725
Supplemental Fig. 8b
N=3, n=6
Neurogenic
		W4 ROs	W6 ROS	hiRPCp2	hiRPCp3
Mean	BASP1	1.03042	2.61138	1.34816	1.71802
	ATOH7	1.00694	4.81983	2.64453	2.02641
	MAP1B	1.00551	2.28659	1.21427	1.26937
	SPP1	1.00606	7.04876	0.928466	1.50873
	FOXN4	1.03603	1.54204	0.932657	0.749043
	GADD45A	1.00284	2.17978	0.674484	0.496164
SD	BASP1	0.317058	0.57601	0.292053	0.291379
	ATOH7	0.147132	0.853679	0.160673	0.786413
	MAP1B	0.130689	0.568373	0.100638	0.0879199
	SPP1	0.13497	0.385376	0.061411	0.0558079
	FOXN4	0.351154	0.0437608	0.070831	0.177744
	GADD45A	0.0910835	0.208584	0.0488192	0.114702

## Sheet: Supplemental Fig 9
Supplemental Fig. 9c
		W1	W2	W3	W4
mean	CRX	1.00562	1.67391	1.06515	1.04147
	LHX1	1.01775	4.05273	15.8562	41.1095
	AP2	1.00624	1.44251	0.679872	1.75026
		W1	W2	W3	W4
SD	CRX	0.129118	1.09001	0.916445	0.257846
	LHX1	0.235278	0.277723	1.00926	10.6242
	AP2	0.138763	0.87538	0.622293	0.451827

[truncated: 2 more sheets: Supplemental Fig 10, Supplemental Fig 11]
